# Supplementary material for: Preliminary RNA-Seq Analysis of Long Non-Coding RNAs Expressed in Human Term Placenta
Source: Int J Mol Sci. 2018 Jun 27;19(7):1894. doi: 10.3390/ijms19071894 (PMC6073670; doi:10.3390/ijms19071894)
Supplement: Supplementary file 1 [file ijms-19-01894-s001.zip]

Archive with 6 entries (6 files):
- Tab.1S Majewska et. al..xlsx
- Tab.2S Majewska et. al..xlsx
- Tab.3S Majewska et. al..xlsx
- Tab.4S Majewska et. al..xlsx
- Tab.5S Majewska et. al..xlsx
- Tab.6S Majewska et. al..xlsx
