# Supplementary material for: Preliminary RNA-Seq Analysis of Long Non-Coding RNAs Expressed in Human Term Placenta
Source: Int J Mol Sci. 2018 Jun 27;19(7):1894. doi: 10.3390/ijms19071894 (PMC6073670; doi:10.3390/ijms19071894)
Supplement: Supplementary file 1 [file ijms-19-01894-s001.zip › Tab.1S Majewska et. al..xlsx]

## Sheet: CNCI
Transcript ID	Length	Class code	Score	Start	End
TCONS_00011449	2365	noncoding	-0.0622592	48	2211
TCONS_00011465	4948	noncoding	-0.0311296	438	4752
TCONS_00011471	518	noncoding	-0.0249856	39	189
TCONS_00011474	278	noncoding	-0.598016	114	120
TCONS_00011544	5285	noncoding	-0.0237568	1164	5130
TCONS_00011548	6432	noncoding	-0.0241664	63	4023
TCONS_00011552	777	noncoding	-0.045056	132	225
TCONS_00000058	6606	noncoding	-0.0565248	324	612
TCONS_00000056	2000	noncoding	-0.0356352	0	282
TCONS_00000060	550	noncoding	-0.126976	204	225
TCONS_00000064	874	noncoding	-0.045056	252	345
TCONS_00000068	724	noncoding	-0.012288	48	177
TCONS_00000070	845	noncoding	-0.036864	174	297
TCONS_00000187	1979	noncoding	-0.0335872	402	600
TCONS_00000188	1747	noncoding	-0.0335872	393	591
TCONS_00000189	2196	noncoding	-0.0315392	1770	2040
TCONS_00000194	858	noncoding	-0.0577536	0	186
TCONS_00000285	502	noncoding	-0.0147456	216	348
TCONS_00000291	6176	noncoding	-0.0831488	822	1056
TCONS_00000336	2060	noncoding	-0.0622592	198	1905
TCONS_00012080	6358	noncoding	-0.0598016	1119	2031
TCONS_00012082	2875	noncoding	-0.0782336	0	750
TCONS_00012083	2529	noncoding	-0.0884736	0	534
TCONS_00012650	5368	noncoding	-0.2285568	1491	2316
TCONS_00012654	3506	noncoding	-0.2285568	1917	2742
TCONS_00012659	255	noncoding	-0.2093056	0	99
TCONS_00012681	2455	noncoding	-0.2281472	0	333
TCONS_00012685	2034	noncoding	-0.2134016	444	1170
TCONS_00012687	2029	noncoding	-0.1359872	324	699
TCONS_00012769	1247	noncoding	-0.065536	1035	1092
TCONS_00001404	525	noncoding	-0.077824	198	201
TCONS_00001575	511	noncoding	-0.0208896	87	261
TCONS_00001739	896	noncoding	-0.0892928	0	291
TCONS_00013303	4756	noncoding	-0.0753664	4419	4602
TCONS_00001793	4993	noncoding	-0.0217088	2952	3228
TCONS_00013353	668	noncoding	-0.049152	0	129
TCONS_00013352	613	noncoding	-0.02048	348	459
TCONS_00001846	4302	noncoding	-0.077824	0	576
TCONS_00001847	3991	noncoding	-0.077824	0	576
TCONS_00001886	1756	noncoding	-0.0069632	21	207
TCONS_00001887	1839	noncoding	-0.0339968	186	369
TCONS_00013717	19629	noncoding	-0.0114688	18516	18684
TCONS_00013718	15487	noncoding	-0.0114688	14373	14541
TCONS_00013719	21627	noncoding	-0.0442368	20133	20427
TCONS_00002309	448	noncoding	-0.004096	195	228
TCONS_00002310	311	noncoding	-0.012288	51	156
TCONS_00002311	4295	noncoding	-0.004096	2229	2484
TCONS_00002312	4261	noncoding	-0.004096	2193	2448
TCONS_00013863	2624	noncoding	-0.0274432	945	2469
TCONS_00014330	288	noncoding	-0.016384	117	135
TCONS_00014338	1656	noncoding	-0.0565248	615	846
TCONS_00014341	718	noncoding	-0.004096	135	174
TCONS_00014342	754	noncoding	-0.0053248	450	597
TCONS_00014343	507	noncoding	-0.0004096	288	288
TCONS_00003024	488	noncoding	-0.049152	12	39
TCONS_00014506	218	noncoding	-0.0004096	0	0
TCONS_00014580	1725	noncoding	-0.0352256	195	390
TCONS_00014716	1514	noncoding	-0.024576	162	192
TCONS_00015463	21377	noncoding	-0.069632	12723	12819
TCONS_00015464	9294	noncoding	-0.069632	5166	5262
TCONS_00015465	8171	noncoding	-0.0126976	7755	7914
TCONS_00015468	526	noncoding	-0.0421888	0	72
TCONS_00015469	1556	noncoding	-0.0421888	0	72
TCONS_00015471	480	noncoding	-0.0610304	0	87
TCONS_00015470	542	noncoding	-0.0512	0	63
TCONS_00015474	13234	noncoding	-0.0262144	4914	5013
TCONS_00015476	1931	noncoding	-0.028672	1560	1656
TCONS_00004287	6166	noncoding	-0.0663552	75	417
TCONS_00004288	1104	noncoding	-0.0663552	75	417
TCONS_00004497	880	noncoding	-0.172032	606	669
TCONS_00004573	783	noncoding	-0.0004096	336	399
TCONS_00004986	383	noncoding	-0.0176128	48	204
TCONS_00016345	617	noncoding	-0.043008	90	96
TCONS_00016420	3791	noncoding	-0.0520192	3324	3636
TCONS_00016421	5011	noncoding	-0.032768	4662	4857
TCONS_00016416	3501	noncoding	-0.008192	1194	1314
TCONS_00016415	3425	noncoding	-0.008192	1194	1314
TCONS_00016422	5833	noncoding	-0.032768	5484	5679
TCONS_00016429	299	noncoding	-0.229376	87	117
TCONS_00016431	358	noncoding	-0.0090112	0	102
TCONS_00016438	596	noncoding	-0.0090112	90	144
TCONS_00016439	4562	noncoding	-0.032768	4212	4407
TCONS_00016441	2973	noncoding	-0.0090112	492	546
TCONS_00016445	6922	noncoding	-0.032768	6573	6768
TCONS_00016446	4778	noncoding	-0.032768	4428	4623
TCONS_00016447	2656	noncoding	-0.032768	2307	2502
TCONS_00016448	969	noncoding	-0.0905216	0	42
TCONS_00016451	806	noncoding	-0.0974848	0	39
TCONS_00016452	620	noncoding	-0.057344	159	186
TCONS_00016532	1331	noncoding	-0.0495616	249	516
TCONS_00016536	709	noncoding	-0.04096	459	555
TCONS_00016539	1569	noncoding	-0.0159744	0	195
TCONS_00016540	532	noncoding	-0.077824	312	372
TCONS_00016543	4286	noncoding	-0.0278528	2265	2463
TCONS_00016544	670	noncoding	-0.0049152	0	285
TCONS_00005410	299	noncoding	-0.03072	0	90
TCONS_00016663	212	noncoding	-0.06144	3	57
TCONS_00016673	1663	noncoding	-0.014336	1317	1509
TCONS_00005850	6880	noncoding	-0.0782336	0	111
TCONS_00005854	817	noncoding	-0.0462848	165	357
TCONS_00005861	441	noncoding	-0.1339392	0	42
TCONS_00005867	850	noncoding	-0.104448	0	63
TCONS_00006056	384	noncoding	-0.057344	123	204
TCONS_00017260	1180	noncoding	-0.0360448	201	447
TCONS_00017261	668	noncoding	-0.004096	390	513
TCONS_00017263	1252	noncoding	-0.088064	0	159
TCONS_00006191	214	noncoding	-0.016384	51	57
TCONS_00006261	10880	noncoding	-0.0335872	7995	8160
TCONS_00006286	6364	noncoding	-0.1040384	516	813
TCONS_00017409	715	noncoding	-0.0442368	0	114
TCONS_00017410	625	noncoding	-0.028672	18	72
TCONS_00017415	384	noncoding	-0.0004096	0	0
TCONS_00017458	213	noncoding	-0.1662976	0	60
TCONS_00017524	4017	noncoding	-0.0622592	2076	2586
TCONS_00017529	1138	noncoding	-0.0602112	78	606
TCONS_00017547	2998	noncoding	-0.0106496	12	180
TCONS_00017656	2800	noncoding	-0.0331776	120	339
TCONS_00006507	573	noncoding	-0.0303104	369	408
TCONS_00017746	12931	noncoding	-0.028672	10224	10953
TCONS_00017745	6331	noncoding	-0.0479232	1080	1386
TCONS_00017747	285	noncoding	-0.0323584	3	102
TCONS_00006841	2498	noncoding	-0.004096	1695	1827
TCONS_00017920	811	noncoding	-0.045056	591	657
TCONS_00006844	1483	noncoding	-0.028672	1104	1182
TCONS_00017982	1946	noncoding	-0.016384	738	861
TCONS_00008176	566	noncoding	-0.0176128	27	207
TCONS_00008177	554	noncoding	-0.09216	0	156
TCONS_00008180	769	noncoding	-0.03072	18	393
TCONS_00008186	1101	noncoding	-0.06144	60	159
TCONS_00008188	542	noncoding	-0.032768	21	123
TCONS_00008525	700	noncoding	-0.0335872	369	546
TCONS_00019934	928	noncoding	-0.012288	18	126
TCONS_00019936	944	noncoding	-0.012288	18	126
TCONS_00019937	542	noncoding	-0.0114688	0	117
TCONS_00019940	565	noncoding	-0.0126976	0	114
TCONS_00019945	1698	noncoding	-0.0053248	0	90
TCONS_00019941	723	noncoding	-0.118784	0	48
TCONS_00019946	822	noncoding	-0.0126976	0	114
TCONS_00019938	413	noncoding	-0.036864	0	78
TCONS_00019943	979	noncoding	-0.0053248	0	90
TCONS_00019944	632	noncoding	-0.0126976	0	114
TCONS_00019948	621	noncoding	-0.0053248	0	90
TCONS_00019949	745	noncoding	-0.118784	0	48
TCONS_00019950	643	noncoding	-0.0114688	0	96
TCONS_00019956	497	noncoding	-0.057344	276	309
TCONS_00019957	1114	noncoding	-0.063488	342	387
TCONS_00019958	632	noncoding	-0.063488	18	63
TCONS_00019959	799	noncoding	-0.01024	366	429
TCONS_00019960	959	noncoding	-0.114688	726	804
TCONS_00019961	583	noncoding	-0.0004096	48	48
TCONS_00019962	897	noncoding	-0.0004096	171	171
TCONS_00019963	1060	noncoding	-0.069632	621	624
TCONS_00019965	469	noncoding	-0.0004096	309	309
TCONS_00020070	2556	noncoding	-0.0376832	372	579
TCONS_00020144	275	noncoding	-0.0004096	0	0
TCONS_00009096	248	noncoding	-0.0507904	6	54
TCONS_00020244	238	noncoding	-0.0004096	0	0
TCONS_00009422	208	noncoding	-0.028672	0	51
TCONS_00020679	660	noncoding	-0.055296	117	408
TCONS_00020747	7108	noncoding	-0.0356352	3363	3903
TCONS_00009812	8594	noncoding	-0.012288	7185	7335
TCONS_00010028	1125	noncoding	-0.0765952	150	312
TCONS_00010029	1619	noncoding	-0.0888832	150	315
TCONS_00010031	3348	noncoding	-0.0765952	84	246
TCONS_00010030	990	noncoding	-0.0765952	75	237
TCONS_00010033	908	noncoding	-0.0765952	87	249
TCONS_00010034	888	noncoding	-0.169984	0	108
TCONS_00010037	406	noncoding	-0.0069632	45	195
TCONS_00010039	539	noncoding	-0.0765952	87	249
TCONS_00021077	3144	noncoding	-0.02048	2808	2898
TCONS_00021133	279	noncoding	-0.0004096	0	0
TCONS_00021134	1283	noncoding	-0.012288	1005	1128
TCONS_00010198	231	noncoding	-0.106496	39	78
TCONS_00021279	2404	noncoding	-0.0135168	645	786
TCONS_00021280	2042	noncoding	-0.036864	582	690
TCONS_00021451	5210	noncoding	-0.0466944	267	993
TCONS_00021450	5342	noncoding	-0.038912	267	978
TCONS_00021454	1471	noncoding	-0.18432	90	120
TCONS_00010516	3927	noncoding	-0.006144	3276	3489
TCONS_00010517	3790	noncoding	-0.057344	2763	2829
TCONS_00010805	361	noncoding	-0.188416	60	96
TCONS_00022093	204	noncoding	-0.129024	0	36
TCONS_00022148	5287	noncoding	-0.0282624	0	2274
TCONS_00022240	791	noncoding	-0.0335872	0	114
TCONS_00011329	12074	noncoding	-0.0888832	2406	3186
TCONS_00011335	2545	noncoding	-0.0507904	1686	1998
TCONS_00011334	1335	noncoding	-0.0507904	477	789
TCONS_00011336	552	noncoding	-0.032768	144	399
TCONS_00022329	5739	noncoding	-0.0278528	345	930
TCONS_00022334	660	noncoding	-0.0012288	438	507
TCONS_00022333	637	noncoding	-0.032768	441	483
TCONS_00027278	1827	noncoding	-0.0004096	231	360
TCONS_00027357	1964	noncoding	-0.0274432	795	1056
TCONS_00023298	421	noncoding	-0.0344064	0	75
TCONS_00023503	1446	noncoding	-0.0344064	801	972
TCONS_00023532	1247	noncoding	-0.0167936	963	1080
TCONS_00023539	858	noncoding	-0.0004096	0	0
TCONS_00023541	970	noncoding	-0.04096	525	651
TCONS_00023555	607	noncoding	-0.0401408	177	252
TCONS_00023557	744	noncoding	-0.028672	423	537
TCONS_00023559	745	noncoding	-0.02048	444	591
TCONS_00023560	612	noncoding	-0.139264	321	333
TCONS_00023561	1155	noncoding	-0.0167936	738	855
TCONS_00027890	310	noncoding	-0.0528384	114	117
TCONS_00027976	290	noncoding	-0.08192	45	135
TCONS_00028105	206	noncoding	-0.0004096	0	0
TCONS_00028155	382	noncoding	-0.0004096	0	0
TCONS_00024232	7059	noncoding	-0.0638976	255	3819
TCONS_00028349	8637	noncoding	-0.032768	429	549
TCONS_00028352	1695	noncoding	-0.04096	78	273
TCONS_00028353	2929	noncoding	-0.04096	267	462
TCONS_00028551	3893	noncoding	-0.0589824	297	1926
TCONS_00028550	1112	noncoding	-0.0106496	324	480
TCONS_00028552	3876	noncoding	-0.0589824	297	1926
TCONS_00028575	969	noncoding	-0.0294912	381	549
TCONS_00028758	251	noncoding	-0.323584	27	57
TCONS_00028759	1074	noncoding	-0.0167936	126	330
TCONS_00024959	209	noncoding	-0.0004096	0	0
TCONS_00025118	3880	noncoding	-0.0233472	3480	3726
TCONS_00025116	930	noncoding	-0.0233472	531	777
TCONS_00025134	4560	noncoding	-0.012288	2049	2145
TCONS_00029329	2213	noncoding	-0.106496	1347	1428
TCONS_00029332	6627	noncoding	-0.0823296	5352	6474
TCONS_00029377	405	noncoding	-0.0299008	0	138
TCONS_00025336	487	noncoding	-0.028672	24	66
TCONS_00025335	1016	noncoding	-0.028672	24	66
TCONS_00029663	5539	noncoding	-0.0729088	1974	2631
TCONS_00029665	502	noncoding	-0.0131072	15	174
TCONS_00029666	2627	noncoding	-0.0618496	0	429
TCONS_00029667	3822	noncoding	-0.0729088	2241	2898
TCONS_00025607	1074	noncoding	-0.0851968	354	822
TCONS_00025652	1421	noncoding	-0.0004096	846	1017
TCONS_00025654	470	noncoding	-0.0004096	18	189
TCONS_00025784	841	noncoding	-0.0126976	252	345
TCONS_00029887	1511	noncoding	-0.0147456	894	1134
TCONS_00026289	4595	noncoding	-0.0126976	4035	4431
TCONS_00026288	711	noncoding	-0.0126976	153	549
TCONS_00026291	1297	noncoding	-0.016384	984	1143
TCONS_00026292	1556	noncoding	-0.0401408	171	483
TCONS_00026295	1629	noncoding	-0.0610304	1101	1476
TCONS_00030512	424	noncoding	-0.1097728	0	18
TCONS_00030677	3884	noncoding	-0.053248	801	891
TCONS_00030821	4689	noncoding	-0.0884736	3591	4272
TCONS_00030822	4720	noncoding	-0.0872448	3591	4293
TCONS_00030823	284	noncoding	-0.0004096	0	0
TCONS_00026855	1667	noncoding	-0.0524288	1296	1512
TCONS_00031145	1016	noncoding	-0.0086016	246	405
TCONS_00039655	1947	noncoding	-0.0602112	747	1740
TCONS_00039653	1567	noncoding	-0.0630784	60	771
TCONS_00039659	1929	noncoding	-0.0421888	384	1713
TCONS_00039657	798	noncoding	-0.0155648	120	642
TCONS_00039658	1771	noncoding	-0.0569344	810	1617
TCONS_00039662	1612	noncoding	-0.0622592	687	1215
TCONS_00039665	1481	noncoding	-0.0622592	666	1227
TCONS_00039666	861	noncoding	-0.0237568	123	708
TCONS_00039668	524	noncoding	-0.0274432	177	369
TCONS_00039708	4097	noncoding	-0.0565248	834	2628
TCONS_00039707	4649	noncoding	-0.0565248	834	2628
TCONS_00039813	754	noncoding	-0.036864	144	366
TCONS_00039870	537	noncoding	-0.06144	285	381
TCONS_00032289	383	noncoding	-0.057344	24	105
TCONS_00040171	686	noncoding	-0.0995328	0	51
TCONS_00040221	563	noncoding	-0.053248	345	408
TCONS_00040689	290	noncoding	-0.0094208	90	135
TCONS_00033503	987	noncoding	-0.0405504	120	306
TCONS_00033502	2326	noncoding	-0.0004096	867	987
TCONS_00041931	1502	noncoding	-0.0446464	867	1164
TCONS_00041930	1852	noncoding	-0.0446464	1218	1515
TCONS_00041986	1005	noncoding	-0.0647168	0	156
TCONS_00041987	6076	noncoding	-0.0647168	0	156
TCONS_00034219	996	noncoding	-0.0831488	0	30
TCONS_00034222	620	noncoding	-0.004096	336	384
TCONS_00042050	1762	noncoding	-0.028672	867	978
TCONS_00042052	740	noncoding	-0.0135168	342	471
TCONS_00042054	540	noncoding	-0.0606208	270	384
TCONS_00042489	1457	noncoding	-0.0237568	1137	1302
TCONS_00042819	3396	noncoding	-0.02048	2796	2883
TCONS_00042816	2390	noncoding	-0.02048	1815	1902
TCONS_00042814	2185	noncoding	-0.02048	234	321
TCONS_00042817	1953	noncoding	-0.004096	1227	1398
TCONS_00042821	2666	noncoding	-0.02048	2067	2154
TCONS_00042815	629	noncoding	-0.0004096	339	474
TCONS_00042818	3230	noncoding	-0.004096	2598	2742
TCONS_00042822	1165	noncoding	-0.0028672	792	939
TCONS_00042824	2577	noncoding	-0.0380928	1854	2043
TCONS_00042825	2768	noncoding	-0.02048	234	321
TCONS_00042826	1038	noncoding	-0.0438272	726	882
TCONS_00042829	754	noncoding	-0.012288	507	600
TCONS_00042831	748	noncoding	-0.0004096	453	594
TCONS_00042835	636	noncoding	-0.008192	312	480
TCONS_00042838	784	noncoding	-0.0200704	537	627
TCONS_00042846	646	noncoding	-0.344064	471	492
TCONS_00042849	870	noncoding	-0.004096	369	513
TCONS_00035485	844	noncoding	-0.2277376	0	105
TCONS_00035486	1512	noncoding	-0.2277376	0	105
TCONS_00035489	208	noncoding	-0.2297856	0	54
TCONS_00035599	931	noncoding	-0.004096	60	219
TCONS_00036393	3999	noncoding	-0.0311296	2196	2739
TCONS_00036620	238	noncoding	-0.0897024	0	84
TCONS_00036627	7969	noncoding	-0.0376832	777	921
TCONS_00036628	8680	noncoding	-0.0585728	1635	2094
TCONS_00036629	764	noncoding	-0.06144	156	201
TCONS_00036630	2863	noncoding	-0.0376832	777	921
TCONS_00036811	1077	noncoding	-0.0212992	354	510
TCONS_00044790	406	noncoding	-0.0004096	0	0
TCONS_00044796	3718	noncoding	-0.0733184	2520	3564
TCONS_00044803	876	noncoding	-0.04096	81	123
TCONS_00037372	235	noncoding	-0.069632	48	81
TCONS_00037523	479	noncoding	-0.1024	318	324
TCONS_00045218	5561	noncoding	-0.016384	1062	1140
TCONS_00045219	2492	noncoding	-0.016384	1062	1140
TCONS_00037575	1571	noncoding	-0.045056	1185	1245
TCONS_00038586	540	noncoding	-0.221184	93	132
TCONS_00046367	3302	noncoding	-0.032768	3033	3147
TCONS_00046368	3166	noncoding	-0.032768	2886	3006
TCONS_00046366	4090	noncoding	-0.0372736	1212	1347
TCONS_00046371	2684	noncoding	-0.008192	2373	2433
TCONS_00046373	2262	noncoding	-0.008192	1344	1404
TCONS_00046378	572	noncoding	-0.022528	210	249
TCONS_00046379	556	noncoding	-0.012288	174	246
TCONS_00046388	959	noncoding	-0.0512	396	465
TCONS_00046391	1102	noncoding	-0.032768	831	945
TCONS_00046392	1876	noncoding	-0.032768	1605	1719
TCONS_00046394	310	noncoding	-0.032768	15	135
TCONS_00038754	9158	noncoding	-0.0774144	84	495
TCONS_00054234	9135	noncoding	-0.1691648	5652	6069
TCONS_00054235	13903	noncoding	-0.1691648	10419	10836
TCONS_00054405	423	noncoding	-0.208896	102	162
TCONS_00054585	3516	noncoding	-0.0876544	414	699
TCONS_00054586	2167	noncoding	-0.0872448	414	657
TCONS_00054584	2966	noncoding	-0.0872448	414	657
TCONS_00054587	2364	noncoding	-0.0872448	372	615
TCONS_00054591	700	noncoding	-0.0499712	267	288
TCONS_00054592	865	noncoding	-0.126976	462	501
TCONS_00054593	467	noncoding	-0.0499712	54	75
TCONS_00054594	943	noncoding	-0.049152	366	417
TCONS_00054595	657	noncoding	-0.0925696	0	117
TCONS_00054930	3225	noncoding	-0.022528	1011	1092
TCONS_00054941	277	noncoding	-0.069632	36	120
TCONS_00054960	353	noncoding	-0.053248	105	198
TCONS_00055072	558	noncoding	-0.0323584	210	321
TCONS_00055071	626	noncoding	-0.03072	276	387
TCONS_00055074	652	noncoding	-0.0352256	300	414
TCONS_00055073	561	noncoding	-0.0364544	210	324
TCONS_00048109	5530	noncoding	-0.0729088	5076	5376
TCONS_00048108	2612	noncoding	-0.0729088	2157	2457
TCONS_00048111	805	noncoding	-0.02048	465	648
TCONS_00048112	587	noncoding	-0.073728	375	432
TCONS_00055202	2528	noncoding	-0.0610304	1314	1347
TCONS_00056110	462	noncoding	-0.02048	123	261
TCONS_00049122	548	noncoding	-0.0274432	162	258
TCONS_00056355	487	noncoding	-0.012288	0	21
TCONS_00056356	277	noncoding	-0.0626688	0	21
TCONS_00049255	426	noncoding	-0.04096	186	273
TCONS_00056433	450	noncoding	-0.028672	147	285
TCONS_00056434	1664	noncoding	-0.0069632	1050	1323
TCONS_00056431	523	noncoding	-0.167936	129	207
TCONS_00056432	826	noncoding	-0.0077824	207	483
TCONS_00056437	654	noncoding	-0.0077824	174	492
TCONS_00056440	780	noncoding	-0.073728	129	183
TCONS_00050107	2156	noncoding	-0.0438272	1107	1269
TCONS_00050369	7453	noncoding	-0.063488	6747	7116
TCONS_00050379	552	noncoding	-0.0217088	3	399
TCONS_00050381	560	noncoding	-0.0069632	0	189
TCONS_00050385	2313	noncoding	-0.0610304	1626	1920
TCONS_00050382	572	noncoding	-0.032768	297	417
TCONS_00050384	575	noncoding	-0.0069632	0	408
TCONS_00050389	1581	noncoding	-0.0417792	1119	1386
TCONS_00051241	224	noncoding	-0.086016	15	24
TCONS_00051828	352	noncoding	-0.004096	72	102
TCONS_00051887	1451	noncoding	-0.0290816	417	543
TCONS_00059142	267	noncoding	-0.0004096	0	0
TCONS_00059194	1511	noncoding	-0.016384	945	1086
TCONS_00059196	1655	noncoding	-0.08192	0	189
TCONS_00059515	2343	noncoding	-0.0802816	981	1317
TCONS_00059516	1595	noncoding	-0.0073728	324	549
TCONS_00052368	269	noncoding	-0.0098304	42	111
TCONS_00060425	3831	noncoding	-0.04096	3258	3345
TCONS_00060452	729	noncoding	-0.0004096	90	171
TCONS_00060704	4499	noncoding	-0.0438272	2997	3771
TCONS_00060702	5928	noncoding	-0.0438272	4425	5199
TCONS_00060703	5472	noncoding	-0.0438272	3969	4743
TCONS_00060707	1555	noncoding	-0.0643072	603	855
TCONS_00060706	3964	noncoding	-0.0643072	3012	3264
TCONS_00060709	2744	noncoding	-0.0643072	1791	2043
TCONS_00060708	2464	noncoding	-0.0200704	1614	1776
TCONS_00060705	1161	noncoding	-0.0643072	207	459
TCONS_00060744	453	noncoding	-0.0704512	3	267
TCONS_00061361	12417	noncoding	-0.0454656	10221	10476
TCONS_00061366	3678	noncoding	-0.0376832	2937	3183
TCONS_00061367	2461	noncoding	-0.0376832	1719	1965
TCONS_00061368	694	noncoding	-0.04096	138	390
TCONS_00054114	392	noncoding	-0.0323584	114	237
TCONS_00064071	624	noncoding	-0.045056	357	471
TCONS_00061878	347	noncoding	-0.036864	78	192
TCONS_00061879	3712	noncoding	-0.0442368	3348	3555
TCONS_00061880	1219	noncoding	-0.0335872	879	1065
TCONS_00064295	2109	noncoding	-0.0069632	1323	1443
TCONS_00062106	927	noncoding	-0.016384	537	663
TCONS_00062108	6217	noncoding	-0.0372736	5814	5994
TCONS_00062107	6489	noncoding	-0.0372736	6087	6267
TCONS_00064474	2645	noncoding	-0.008192	936	999
TCONS_00064475	7925	noncoding	-0.1007616	7536	7749
TCONS_00064696	587	noncoding	-0.0561152	0	75
TCONS_00064698	1051	noncoding	-0.0610304	0	60
TCONS_00064699	291	noncoding	-0.06144	0	63
TCONS_00064700	1699	noncoding	-0.0118784	1251	1545
TCONS_00064750	442	noncoding	-0.0262144	39	231
TCONS_00064809	300	noncoding	-0.114688	111	147
TCONS_00062546	366	noncoding	-0.188416	195	210
TCONS_00062548	5517	noncoding	-0.0995328	2757	2988
TCONS_00062549	744	noncoding	-0.049152	195	297
TCONS_00062553	759	noncoding	-0.503808	549	561
TCONS_00062554	769	noncoding	-0.155648	582	615
TCONS_00062556	563	noncoding	-0.0679936	297	318
TCONS_00062557	553	noncoding	-0.0290816	291	330
TCONS_00062558	520	noncoding	-0.0004096	90	90
TCONS_00062562	403	noncoding	-0.0294912	231	249
TCONS_00062563	12383	noncoding	-0.0995328	2757	2988
TCONS_00062565	16023	noncoding	-0.0995328	2757	2988
TCONS_00062564	14954	noncoding	-0.0995328	2757	2988
TCONS_00062567	1361	noncoding	-0.0200704	456	591
TCONS_00062569	1519	noncoding	-0.0995328	264	495
TCONS_00062570	709	noncoding	-0.032768	72	93
TCONS_00062571	5428	noncoding	-0.0995328	2757	2988
TCONS_00062573	2869	noncoding	-0.0995328	18	249
TCONS_00064997	1977	noncoding	-0.008192	36	171
TCONS_00065038	2756	noncoding	-0.0352256	1707	2067
TCONS_00065039	5704	noncoding	-0.0352256	1707	2067
TCONS_00065075	1520	noncoding	-0.0647168	906	1134
TCONS_00065076	3200	noncoding	-0.0659456	228	423
TCONS_00065081	2952	noncoding	-0.0438272	42	156
TCONS_00065178	3494	noncoding	-0.0172032	3009	3165
TCONS_00065177	2779	noncoding	-0.0172032	2292	2448
TCONS_00062889	635	noncoding	-0.0331776	0	96
TCONS_00062907	403	noncoding	-0.012288	183	246
TCONS_00065223	262	noncoding	-0.0004096	0	0
TCONS_00065226	270	noncoding	-0.0188416	15	60
TCONS_00063195	582	noncoding	-0.0045056	99	216
TCONS_00063196	301	noncoding	-0.0004096	0	0
TCONS_00063197	837	noncoding	-0.26624	36	51
TCONS_00063331	4642	noncoding	-0.147456	4407	4488
TCONS_00063330	5027	noncoding	-0.151552	4800	4872
TCONS_00065564	2272	noncoding	-0.016384	1542	1743
TCONS_00065565	260	noncoding	-0.02048	9	105
TCONS_00065638	836	noncoding	-0.022528	165	360
TCONS_00065712	2440	noncoding	-0.086016	1947	2043
TCONS_00063709	1189	noncoding	-0.0032768	489	789
TCONS_00066091	5003	noncoding	-0.0843776	0	474
TCONS_00066109	4183	noncoding	-0.0229376	2991	3174
TCONS_00071153	1763	noncoding	-0.008192	1134	1194
TCONS_00066356	352	noncoding	-0.0339968	0	198
TCONS_00066358	404	noncoding	-0.0167936	24	249
TCONS_00066367	360	noncoding	-0.0151552	3	204
TCONS_00066371	410	noncoding	-0.004096	45	207
TCONS_00066383	343	noncoding	-0.0929792	0	93
TCONS_00066646	2322	noncoding	-0.0417792	66	288
TCONS_00066673	214	noncoding	-0.0004096	0	0
TCONS_00072000	797	noncoding	-0.073728	318	345
TCONS_00072425	240	noncoding	-0.22528	39	84
TCONS_00072426	1047	noncoding	-0.02048	582	591
TCONS_00072427	1937	noncoding	-0.0712704	0	291
TCONS_00067794	1458	noncoding	-0.004096	627	777
TCONS_00067796	562	noncoding	-0.0344064	222	408
TCONS_00072795	309	noncoding	-0.0417792	0	105
TCONS_00072821	212	noncoding	-0.01024	0	48
TCONS_00068257	6948	noncoding	-0.059392	6327	6639
TCONS_00068256	6926	noncoding	-0.0380928	6321	6615
TCONS_00068259	864	noncoding	-0.026624	558	708
TCONS_00068260	962	noncoding	-0.0004096	666	807
TCONS_00068282	430	noncoding	-0.0626688	0	165
TCONS_00068286	4899	noncoding	-0.049152	4284	4386
TCONS_00073304	490	noncoding	-0.0004096	174	336
TCONS_00068680	1105	noncoding	-0.024576	396	528
TCONS_00073495	442	noncoding	-0.02048	129	180
TCONS_00069812	4726	noncoding	-0.0618496	2979	3378
TCONS_00069816	13610	noncoding	-0.0618496	12855	13254
TCONS_00069815	15102	noncoding	-0.0618496	14349	14748
TCONS_00069814	14278	noncoding	-0.0618496	13524	13923
TCONS_00069818	11343	noncoding	-0.0618496	10659	11058
TCONS_00069817	2596	noncoding	-0.0339968	1962	2310
TCONS_00069820	9990	noncoding	-0.0618496	9366	9765
TCONS_00069819	8729	noncoding	-0.0618496	8106	8505
TCONS_00069821	13781	noncoding	-0.0618496	13158	13557
TCONS_00069822	1939	noncoding	-0.0528384	1377	1743
TCONS_00069823	911	noncoding	-0.0339968	372	720
TCONS_00069825	3307	noncoding	-0.0151552	1851	2004
TCONS_00069824	2194	noncoding	-0.0385024	321	417
TCONS_00069832	3574	noncoding	-0.026624	2586	2778
TCONS_00069829	3663	noncoding	-0.0098304	2106	2724
TCONS_00069830	3398	noncoding	-0.049152	1194	1392
TCONS_00069836	2504	noncoding	-0.049152	1908	2106
TCONS_00069838	1947	noncoding	-0.106496	237	327
TCONS_00074618	1497	noncoding	-0.118784	879	933
TCONS_00070380	647	noncoding	-0.034816	120	237
TCONS_00070445	2672	noncoding	-0.0905216	480	786
TCONS_00070630	727	noncoding	-0.0479232	51	573
TCONS_00070774	1072	noncoding	-0.1163264	0	330
TCONS_00070815	1487	noncoding	-0.014336	744	864
TCONS_00070816	785	noncoding	-0.0380928	15	234
TCONS_00075200	1872	noncoding	-0.1490944	1026	1626
TCONS_00075203	5549	noncoding	-0.0733184	189	2679
TCONS_00075204	2289	noncoding	-0.0823296	0	369
TCONS_00075213	4873	noncoding	-0.0626688	24	4719
TCONS_00075266	378	noncoding	-0.0700416	0	222
TCONS_00075289	430	noncoding	-0.0372736	0	276
TCONS_00075294	432	noncoding	-0.0311296	0	276
TCONS_00075317	400	noncoding	-0.0806912	0	246
TCONS_00075323	1206	noncoding	-0.016384	393	459
TCONS_00075322	449	noncoding	-0.073728	78	159
TCONS_00075324	642	noncoding	-0.0126976	0	231
TCONS_00075333	348	noncoding	-0.0217088	117	192
TCONS_00075339	1174	noncoding	-0.016384	384	450
TCONS_00075363	495	noncoding	-0.0753664	63	339
TCONS_00075392	437	noncoding	-0.0376832	27	282
TCONS_00075394	3140	noncoding	-0.0540672	477	732
TCONS_00080236	546	noncoding	-0.028672	129	381
TCONS_00080238	522	noncoding	-0.002048	264	366
TCONS_00080239	578	noncoding	-0.167936	363	423
TCONS_00075749	2948	noncoding	-0.0794624	1131	1335
TCONS_00075751	883	noncoding	-0.0856064	252	564
TCONS_00075803	550	noncoding	-0.004096	246	264
TCONS_00075807	1780	noncoding	-0.0004096	0	0
TCONS_00075809	1108	noncoding	-0.0004096	0	0
TCONS_00075861	2073	noncoding	-0.0516096	1116	1137
TCONS_00076012	5482	noncoding	-0.04096	93	204
TCONS_00080677	2548	noncoding	-0.090112	1848	1878
TCONS_00080887	8340	noncoding	-0.0466944	7524	8064
TCONS_00080888	2147	noncoding	-0.02048	1563	1992
TCONS_00081006	2129	noncoding	-0.065536	0	561
TCONS_00081066	718	noncoding	-0.0557056	0	222
TCONS_00081068	1151	noncoding	-0.0679936	0	177
TCONS_00076666	1269	noncoding	-0.0577536	36	213
TCONS_00076665	676	noncoding	-0.053248	456	519
TCONS_00076667	10042	noncoding	-0.0212992	7695	7815
TCONS_00076670	8829	noncoding	-0.0212992	7623	7743
TCONS_00076675	775	noncoding	-0.167936	588	621
TCONS_00076676	1482	noncoding	-0.16384	1305	1329
TCONS_00076677	1384	noncoding	-0.008192	765	837
TCONS_00081444	603	noncoding	-0.0733184	0	114
TCONS_00077970	485	noncoding	-0.0741376	126	186
TCONS_00078076	1318	noncoding	-0.036864	846	933
TCONS_00078259	844	noncoding	-0.008192	420	525
TCONS_00078258	493	noncoding	-0.0434176	0	174
TCONS_00078263	500	noncoding	-0.0159744	45	225
TCONS_00078542	19856	noncoding	-0.0274432	3168	3738
TCONS_00078544	10067	noncoding	-0.0311296	4905	5442
TCONS_00078543	915	noncoding	-0.0004096	399	543
TCONS_00078545	3337	noncoding	-0.0196608	93	234
TCONS_00079143	549	noncoding	-0.018432	192	354
TCONS_00079315	3102	noncoding	-0.0811008	2190	2703
TCONS_00084229	6165	noncoding	-0.2359296	2895	3939
TCONS_00084235	2150	noncoding	-0.0749568	1446	1911
TCONS_00084238	595	noncoding	-0.0229376	282	438
TCONS_00079347	8975	noncoding	-0.0569344	7983	8268
TCONS_00084300	604	noncoding	-0.0147456	219	345
TCONS_00079894	2683	noncoding	-0.114688	2184	2526
TCONS_00079896	802	noncoding	-0.1691648	0	198
TCONS_00079899	490	noncoding	-0.1990656	0	138
TCONS_00079903	1776	noncoding	-0.049152	1542	1551
TCONS_00079904	1078	noncoding	-0.0004096	0	0
TCONS_00079906	977	noncoding	-0.026624	426	492
TCONS_00079967	300	noncoding	-0.01024	0	60
TCONS_00084890	2642	noncoding	-0.0118784	381	561
TCONS_00080185	9222	noncoding	-0.0843776	5877	6549
TCONS_00080190	2536	noncoding	-0.049152	579	2382
TCONS_00080196	561	noncoding	-0.104448	192	408
TCONS_00080197	772	noncoding	-0.1200128	372	618
TCONS_00092017	1022	noncoding	-0.1204224	0	636
TCONS_00085525	428	noncoding	-0.0188416	75	273
TCONS_00092396	1449	noncoding	-0.0282624	402	567
TCONS_00092399	5578	noncoding	-0.118784	5328	5421
TCONS_00092400	3321	noncoding	-0.188416	3099	3168
TCONS_00092437	2026	noncoding	-0.0872448	1419	1788
TCONS_00086751	2106	noncoding	-0.0323584	456	1044
TCONS_00093361	547	noncoding	-0.043008	57	231
TCONS_00093867	3366	noncoding	-0.0876544	0	678
TCONS_00087343	852	noncoding	-0.0458752	255	696
TCONS_00088146	306	noncoding	-0.0446464	84	90
TCONS_00094757	5175	noncoding	-0.11264	1284	1593
TCONS_00094758	614	noncoding	-0.1732608	0	225
TCONS_00094971	285	noncoding	-0.0004096	0	0
TCONS_00089120	353	noncoding	-0.053248	12	198
TCONS_00089121	411	noncoding	-0.0815104	12	255
TCONS_00096140	6665	noncoding	-0.0032768	411	582
TCONS_00096141	10802	noncoding	-0.016384	8331	8889
TCONS_00096157	821	noncoding	-0.1507328	0	204
TCONS_00096167	1123	noncoding	-0.057344	468	510
TCONS_00096171	619	noncoding	-0.04096	327	351
TCONS_00096172	1891	noncoding	-0.0319488	663	951
TCONS_00096443	522	noncoding	-0.073728	42	228
TCONS_00096447	660	noncoding	-0.0823296	360	396
TCONS_00096449	473	noncoding	-0.0090112	0	75
TCONS_00096799	773	noncoding	-0.118784	153	207
TCONS_00091125	1471	noncoding	-0.0073728	129	282
TCONS_00091667	494	noncoding	-0.1015808	0	219
TCONS_00091670	1012	noncoding	-0.1650688	0	174
TCONS_00091681	2298	noncoding	-0.0073728	9	378
TCONS_00097638	1013	noncoding	-0.0548864	183	774
TCONS_00097641	667	noncoding	-0.016384	381	510
TCONS_00098081	474	noncoding	-0.055296	0	63
TCONS_00098736	446	noncoding	-0.0135168	96	237
TCONS_00106793	6075	noncoding	-0.0147456	5808	5922
TCONS_00106796	774	noncoding	-0.0135168	522	618
TCONS_00099105	1391	noncoding	-0.03072	756	933
TCONS_00099107	1265	noncoding	-0.06144	882	981
TCONS_00099108	763	noncoding	-0.0282624	54	192
TCONS_00099109	753	noncoding	-0.069632	498	597
TCONS_00099110	3610	noncoding	-0.0733184	3021	3453
TCONS_00099111	598	noncoding	-0.008192	306	441
TCONS_00099112	993	noncoding	-0.049152	42	132
TCONS_00099113	1662	noncoding	-0.0086016	1407	1506
TCONS_00099115	564	noncoding	-0.03072	144	321
TCONS_00099119	572	noncoding	-0.0835584	0	300
TCONS_00099120	920	noncoding	-0.0438272	3	84
TCONS_00099124	712	noncoding	-0.0016384	312	459
TCONS_00099126	891	noncoding	-0.0503808	96	153
TCONS_00099127	1057	noncoding	-0.03072	660	837
TCONS_00099128	1091	noncoding	-0.0045056	726	873
TCONS_00099133	936	noncoding	-0.0335872	0	171
TCONS_00099131	863	noncoding	-0.344064	684	708
TCONS_00099165	1014	noncoding	-0.0073728	543	693
TCONS_00099166	730	noncoding	-0.004096	117	246
TCONS_00099167	3846	noncoding	-0.063488	1149	1443
TCONS_00099177	3233	noncoding	-0.063488	534	828
TCONS_00107006	569	noncoding	-0.2711552	0	255
TCONS_00107265	1133	noncoding	-0.0114688	663	813
TCONS_00107280	776	noncoding	-0.032768	60	162
TCONS_00107427	367	noncoding	-0.176128	123	132
TCONS_00099686	8067	noncoding	-0.0036864	540	687
TCONS_00107585	804	noncoding	-0.036864	360	441
TCONS_00099969	871	noncoding	-0.0004096	579	663
TCONS_00100229	6254	noncoding	-0.0585728	78	384
TCONS_00100231	1911	noncoding	-0.0585728	78	384
TCONS_00100228	1325	noncoding	-0.0585728	78	384
TCONS_00100230	1720	noncoding	-0.0585728	78	384
TCONS_00100235	2491	noncoding	-0.0176128	1224	1374
TCONS_00100237	785	noncoding	-0.016384	582	630
TCONS_00100278	3215	noncoding	-0.1630208	0	279
TCONS_00108616	976	noncoding	-0.0385024	174	360
TCONS_00108617	756	noncoding	-0.0372736	276	600
TCONS_00108619	702	noncoding	-0.043008	375	546
TCONS_00108620	482	noncoding	-0.049152	0	204
TCONS_00108621	419	noncoding	-0.0479232	0	198
TCONS_00108622	401	noncoding	-0.04096	21	123
TCONS_00108623	643	noncoding	-0.0385024	123	309
TCONS_00108899	1031	noncoding	-0.098304	687	777
TCONS_00108958	519	noncoding	-0.188416	0	48
TCONS_00101184	231	noncoding	-0.0339968	54	78
TCONS_00101489	5108	noncoding	-0.0417792	2076	2283
TCONS_00101490	3991	noncoding	-0.0520192	1743	2103
TCONS_00101493	978	noncoding	-0.090112	492	564
TCONS_00101803	2141	noncoding	-0.0159744	294	465
TCONS_00101802	546	noncoding	-0.004096	294	390
TCONS_00101808	537	noncoding	-0.086016	168	273
TCONS_00110013	254	noncoding	-0.004096	0	81
TCONS_00110016	1081	noncoding	-0.0401408	588	924
TCONS_00110018	9800	noncoding	-0.0516096	9249	9645
TCONS_00110019	622	noncoding	-0.0425984	120	468
TCONS_00110054	927	noncoding	-0.077824	0	141
TCONS_00110057	473	noncoding	-0.028672	114	162
TCONS_00110058	654	noncoding	-0.028672	147	195
TCONS_00110102	496	noncoding	-0.006144	153	267
TCONS_00110380	739	noncoding	-0.032768	519	585
TCONS_00110907	567	noncoding	-0.018432	189	372
TCONS_00110947	606	noncoding	-0.0892928	0	90
TCONS_00110997	509	noncoding	-0.012288	171	309
TCONS_00103188	384	noncoding	-0.360448	159	192
TCONS_00103349	450	noncoding	-0.0876544	144	219
TCONS_00111333	12290	noncoding	-0.0704512	9261	9633
TCONS_00111335	3468	noncoding	-0.0704512	1128	1500
TCONS_00111334	11824	noncoding	-0.0704512	9396	9768
TCONS_00111340	2732	noncoding	-0.0790528	0	795
TCONS_00111344	1947	noncoding	-0.0512	351	1524
TCONS_00111380	257	noncoding	-0.126976	21	102
TCONS_00103418	794	noncoding	-0.0049152	99	261
TCONS_00111382	3469	noncoding	-0.114688	2883	2949
TCONS_00111389	2259	noncoding	-0.0376832	1668	2001
TCONS_00111390	850	noncoding	-0.028672	315	450
TCONS_00103527	265	noncoding	-0.049152	0	33
TCONS_00103538	10855	noncoding	-0.0581632	9642	10476
TCONS_00103540	678	noncoding	-0.045056	294	351
TCONS_00104204	3537	noncoding	-0.0114688	1299	1434
TCONS_00104206	556	noncoding	-0.012288	3	63
TCONS_00104209	568	noncoding	-0.602112	408	414
TCONS_00104210	2424	noncoding	-0.0114688	321	456
TCONS_00104211	3607	noncoding	-0.036864	3114	3231
TCONS_00104212	1947	noncoding	-0.0114688	258	393
TCONS_00104290	2143	noncoding	-0.028672	9	270
TCONS_00104299	1028	noncoding	-0.036864	120	174
TCONS_00112432	3192	noncoding	-0.0331776	2781	2943
TCONS_00104512	735	noncoding	-0.0131072	378	519
TCONS_00113067	2090	noncoding	-0.0520192	300	1017
TCONS_00113590	2511	noncoding	-0.0487424	2028	2232
TCONS_00115983	1105	noncoding	-0.0004096	573	756
TCONS_00113647	215	noncoding	-0.01024	33	39
TCONS_00113968	557	noncoding	-0.0094208	195	255
TCONS_00113967	455	noncoding	-0.077824	36	114
TCONS_00116263	2460	noncoding	-0.0053248	1767	2088
TCONS_00114214	2408	noncoding	-0.0946176	246	483
TCONS_00114219	1180	noncoding	-0.0946176	189	426
TCONS_00114223	15482	noncoding	-0.1093632	13101	13389
TCONS_00114226	300	noncoding	-0.0151552	0	144
TCONS_00114228	8225	noncoding	-0.1093632	5844	6132
TCONS_00114229	6287	noncoding	-0.1093632	3906	4194
TCONS_00114233	3579	noncoding	-0.018432	1887	2040
TCONS_00114234	5014	noncoding	-0.018432	1863	2016
TCONS_00114235	2876	noncoding	-0.018432	597	750
TCONS_00114331	1168	noncoding	-0.0159744	363	525
TCONS_00114332	916	noncoding	-0.0159744	363	525
TCONS_00116760	304	noncoding	-0.06144	36	150
TCONS_00116761	466	noncoding	-0.0065536	27	312
TCONS_00116762	984	noncoding	-0.02048	36	345
TCONS_00116763	567	noncoding	-0.0270336	36	276
TCONS_00116764	297	noncoding	-0.01024	15	144
TCONS_00114684	4901	noncoding	-0.0200704	1608	1818
TCONS_00114685	5124	noncoding	-0.0200704	1830	2040
TCONS_00117275	283	noncoding	-0.0540672	0	78
TCONS_00115018	294	noncoding	-0.008192	9	114
TCONS_00117487	841	noncoding	-0.217088	600	642
TCONS_00117779	355	noncoding	-0.0229376	0	123
TCONS_00115457	1816	noncoding	-0.0077824	1533	1659
TCONS_00115458	5394	noncoding	-0.004096	1041	1179
TCONS_00115464	4282	noncoding	-0.0339968	3495	4125
TCONS_00115466	1665	noncoding	-0.0299008	1110	1512
TCONS_00115465	10590	noncoding	-0.0299008	10035	10437
TCONS_00115467	10531	noncoding	-0.0540672	10044	10374
TCONS_00117931	6229	noncoding	-0.036864	5751	5826
TCONS_00117933	2636	noncoding	-0.036864	2196	2271
TCONS_00117934	3610	noncoding	-0.036864	3195	3270
TCONS_00117935	474	noncoding	-0.036864	69	144
TCONS_00117936	744	noncoding	-0.004096	0	123
TCONS_00117937	550	noncoding	-0.110592	105	144
TCONS_00126573	2462	noncoding	-0.0892928	0	489
TCONS_00126574	5794	noncoding	-0.0991232	0	624
TCONS_00126578	1147	noncoding	-0.1753088	0	126
TCONS_00126584	714	noncoding	-0.0466944	339	558
TCONS_00126614	754	noncoding	-0.03072	66	444
TCONS_00126618	615	noncoding	-0.0528384	0	348
TCONS_00126631	530	noncoding	-0.0159744	51	201
TCONS_00126635	1297	noncoding	-0.02048	939	999
TCONS_00118245	634	noncoding	-0.1069056	0	72
TCONS_00118680	1377	noncoding	-0.0483328	9	999
TCONS_00127303	220	noncoding	-0.0258048	0	63
TCONS_00119142	282	noncoding	-0.1323008	111	114
TCONS_00119463	418	noncoding	-0.0090112	96	264
TCONS_00119469	2306	noncoding	-0.0671744	0	147
TCONS_00119700	1593	noncoding	-0.045056	60	144
TCONS_00119704	315	noncoding	-0.02048	99	132
TCONS_00119826	625	noncoding	-0.008192	360	471
TCONS_00120170	622	noncoding	-0.0118784	270	468
TCONS_00120215	841	noncoding	-0.04096	327	435
TCONS_00120554	474	noncoding	-0.036864	198	318
TCONS_00120637	4298	noncoding	-0.0720896	2289	3009
TCONS_00120638	2299	noncoding	-0.03072	207	489
TCONS_00120640	433	noncoding	-0.049152	144	174
TCONS_00120641	436	noncoding	-0.049152	75	105
TCONS_00121504	803	noncoding	-0.0262144	432	582
TCONS_00130048	1004	noncoding	-0.0319488	159	228
TCONS_00130055	1446	noncoding	-0.0421888	1236	1284
TCONS_00130102	566	noncoding	-0.1327104	0	93
TCONS_00130105	1467	noncoding	-0.0212992	546	711
TCONS_00130108	2848	noncoding	-0.0249856	2553	2694
TCONS_00121747	723	noncoding	-0.0049152	540	564
TCONS_00121748	1330	noncoding	-0.180224	432	492
TCONS_00122162	1224	noncoding	-0.0802816	24	741
TCONS_00122169	1483	noncoding	-0.0802816	24	741
TCONS_00130815	2502	noncoding	-0.0638976	0	399
TCONS_00130816	5235	noncoding	-0.0638976	0	399
TCONS_00122742	755	noncoding	-0.0110592	243	459
TCONS_00122743	446	noncoding	-0.0364544	51	276
TCONS_00122985	1821	noncoding	-0.0544768	531	711
TCONS_00131360	1471	noncoding	-0.0303104	60	348
TCONS_00131375	411	noncoding	-0.073728	51	153
TCONS_00123080	3259	noncoding	-0.0188416	2802	3102
TCONS_00123081	729	noncoding	-0.0004096	45	288
TCONS_00123082	726	noncoding	-0.0135168	33	285
TCONS_00123083	2965	noncoding	-0.0331776	2259	2598
TCONS_00123084	1831	noncoding	-0.0172032	1143	1395
TCONS_00123098	363	noncoding	-0.032768	0	42
TCONS_00131378	264	noncoding	-0.1028096	0	105
TCONS_00123366	1192	noncoding	-0.24576	573	603
TCONS_00131859	1283	noncoding	-0.043008	303	759
TCONS_00131949	1308	noncoding	-0.014336	216	423
TCONS_00124119	3171	noncoding	-0.106496	138	585
TCONS_00124118	1402	noncoding	-0.0876544	243	822
TCONS_00132579	1012	noncoding	-0.045056	270	339
TCONS_00133360	212	noncoding	-0.045056	0	39
TCONS_00125350	308	noncoding	-0.1024	114	153
TCONS_00125351	6355	noncoding	-0.032768	1956	2079
TCONS_00125352	1920	noncoding	-0.004096	69	180
TCONS_00133839	5884	noncoding	-0.0151552	2820	2970
TCONS_00133855	5476	noncoding	-0.0475136	5112	5322
TCONS_00133856	2990	noncoding	-0.014336	2685	2835
TCONS_00133859	880	noncoding	-0.0172032	492	630
TCONS_00133860	599	noncoding	-0.038912	174	396
TCONS_00133862	3796	noncoding	-0.038912	3315	3537
TCONS_00133864	566	noncoding	-0.0258048	255	411
TCONS_00133865	566	noncoding	-0.0356352	147	324
TCONS_00133866	566	noncoding	-0.012288	288	411
TCONS_00133867	560	noncoding	-0.038912	135	357
TCONS_00133868	574	noncoding	-0.038912	21	243
TCONS_00133869	299	noncoding	-0.1232896	54	90
TCONS_00125370	2863	noncoding	-0.0331776	195	387
TCONS_00125371	6214	noncoding	-0.0364544	195	423
TCONS_00125373	545	noncoding	-0.028672	36	102
TCONS_00125442	2427	noncoding	-0.0135168	717	906
TCONS_00125443	2449	noncoding	-0.0135168	717	906
TCONS_00125446	5257	noncoding	-0.0135168	429	618
TCONS_00125450	8767	noncoding	-0.002048	6090	6390
TCONS_00125479	233	noncoding	-0.1155072	0	60
TCONS_00125480	360	noncoding	-0.0229376	60	204
TCONS_00133988	207	noncoding	-0.057344	36	51
TCONS_00125531	1284	noncoding	-0.147456	255	309
TCONS_00125532	1458	noncoding	-0.0765952	759	783
TCONS_00126053	274	noncoding	-0.1007616	51	78
TCONS_00126150	438	noncoding	-0.008192	54	150
TCONS_00126319	15753	noncoding	-0.0315392	12021	12723
TCONS_00126318	16411	noncoding	-0.0315392	12678	13380
TCONS_00126322	4502	noncoding	-0.0315392	768	1470
TCONS_00126377	9749	noncoding	-0.0827392	8760	9393
TCONS_00126381	2310	noncoding	-0.02048	1770	1836
TCONS_00126382	1897	noncoding	-0.02048	1362	1428
TCONS_00126383	1096	noncoding	-0.12288	177	255
TCONS_00126563	556	noncoding	-0.0806912	0	249
TCONS_00144776	3268	noncoding	-0.0249856	963	1170
TCONS_00145005	4919	noncoding	-0.0745472	4002	4563
TCONS_00135299	1186	noncoding	-0.0516096	708	987
TCONS_00135623	317	noncoding	-0.110592	0	12
TCONS_00145747	2960	noncoding	-0.0376832	0	90
TCONS_00136107	222	noncoding	-0.004096	0	36
TCONS_00136533	359	noncoding	-0.024576	150	198
TCONS_00146287	464	noncoding	-0.126976	252	309
TCONS_00146394	396	noncoding	-0.2048	0	24
TCONS_00136875	1434	noncoding	-0.1056768	606	1008
TCONS_00136955	2289	noncoding	-0.06144	1992	2046
TCONS_00146731	2532	noncoding	-0.06144	975	1050
TCONS_00146899	1536	noncoding	-0.0512	957	1350
TCONS_00147014	1148	noncoding	-0.0004096	246	438
TCONS_00147015	1352	noncoding	-0.0004096	246	438
TCONS_00147097	542	noncoding	-0.02048	186	261
TCONS_00147121	2656	noncoding	-0.0782336	711	1416
TCONS_00147143	1194	noncoding	-0.045056	630	753
TCONS_00147154	662	noncoding	-0.065536	456	507
TCONS_00147155	755	noncoding	-0.073728	375	444
TCONS_00147157	2168	noncoding	-0.0147456	171	327
TCONS_00147164	599	noncoding	-0.0241664	273	318
TCONS_00147169	539	noncoding	-0.004096	0	102
TCONS_00147178	1893	noncoding	-0.0114688	1302	1638
TCONS_00147181	1734	noncoding	-0.036864	288	345
TCONS_00147183	4143	noncoding	-0.0749568	1032	2094
TCONS_00147185	2180	noncoding	-0.0004096	1929	2025
TCONS_00147186	1111	noncoding	-0.073728	375	444
TCONS_00147198	834	noncoding	-0.036864	621	678
TCONS_00147207	725	noncoding	-0.147456	321	363
TCONS_00147219	743	noncoding	-0.0004096	411	411
TCONS_00137464	289	noncoding	-0.0319488	0	132
TCONS_00137689	369	noncoding	-0.0004096	0	0
TCONS_00137852	1917	noncoding	-0.0167936	1578	1704
TCONS_00137912	489	noncoding	-0.0397312	75	324
TCONS_00148092	532	noncoding	-0.0421888	135	378
TCONS_00148096	409	noncoding	-0.0200704	0	255
TCONS_00148098	392	noncoding	-0.0561152	0	174
TCONS_00148099	398	noncoding	-0.0417792	0	243
TCONS_00148102	442	noncoding	-0.0135168	0	135
TCONS_00148107	400	noncoding	-0.0585728	0	186
TCONS_00148115	382	noncoding	-0.0221184	0	228
TCONS_00148116	390	noncoding	-0.0454656	0	237
TCONS_00148118	390	noncoding	-0.0077824	0	237
TCONS_00148128	398	noncoding	-0.04096	0	243
TCONS_00138227	376	noncoding	-0.0434176	0	219
TCONS_00138238	390	noncoding	-0.0516096	0	237
TCONS_00148143	1309	noncoding	-0.1032192	0	213
TCONS_00148142	1194	noncoding	-0.0118784	639	792
TCONS_00148145	5544	noncoding	-0.1028096	0	216
TCONS_00138356	965	noncoding	-0.0479232	60	243
TCONS_00138362	1364	noncoding	-0.0090112	555	1020
TCONS_00138364	3562	noncoding	-0.06144	2037	2415
TCONS_00138366	1721	noncoding	-0.0765952	657	918
TCONS_00138719	469	noncoding	-0.004096	162	282
TCONS_00138720	448	noncoding	-0.004096	141	261
TCONS_00138721	286	noncoding	-0.004096	3	81
TCONS_00148718	352	noncoding	-0.0004096	30	93
TCONS_00139015	730	noncoding	-0.045056	474	576
TCONS_00139031	463	noncoding	-0.0618496	0	258
TCONS_00148865	733	noncoding	-0.045056	477	579
TCONS_00148869	676	noncoding	-0.0704512	45	357
TCONS_00139254	2768	noncoding	-0.0299008	477	714
TCONS_00139257	12033	noncoding	-0.0446464	222	654
TCONS_00139261	2390	noncoding	-0.0270336	1182	1320
TCONS_00139263	1196	noncoding	-0.016384	351	453
TCONS_00139264	567	noncoding	-0.016384	12	114
TCONS_00139269	2319	noncoding	-0.0004096	1674	1902
TCONS_00139267	560	noncoding	-0.0045056	51	291
TCONS_00139273	1499	noncoding	-0.0528384	1044	1311
TCONS_00139275	2313	noncoding	-0.0004096	1641	1869
TCONS_00139276	1328	noncoding	-0.049152	270	381
TCONS_00139277	569	noncoding	-0.0106496	99	360
TCONS_00139307	12779	noncoding	-0.1691648	7638	8046
TCONS_00149041	3331	noncoding	-0.055296	588	777
TCONS_00149043	3136	noncoding	-0.055296	393	582
TCONS_00149045	738	noncoding	-0.055296	327	516
TCONS_00149104	379	noncoding	-0.0311296	21	57
TCONS_00139770	473	noncoding	-0.0299008	96	198
TCONS_00149293	484	noncoding	-0.0692224	135	192
TCONS_00149302	2454	noncoding	-0.03072	81	246
TCONS_00149301	3103	noncoding	-0.02048	2019	2118
TCONS_00149304	3032	noncoding	-0.0692224	2244	2769
TCONS_00149305	2087	noncoding	-0.03072	81	246
TCONS_00149313	3592	noncoding	-0.028672	2787	3066
TCONS_00149314	6048	noncoding	-0.028672	5244	5523
TCONS_00149310	3793	noncoding	-0.016384	69	189
TCONS_00149319	347	noncoding	-0.0004096	0	0
TCONS_00149321	8767	noncoding	-0.1171456	0	357
TCONS_00149320	3913	noncoding	-0.1171456	0	357
TCONS_00149424	2238	noncoding	-0.0118784	231	420
TCONS_00139945	7498	noncoding	-0.0966656	5697	6585
TCONS_00139946	10084	noncoding	-0.0966656	4809	5697
TCONS_00139948	7381	noncoding	-0.0966656	2853	3741
TCONS_00139964	7236	noncoding	-0.0966656	3588	4722
TCONS_00139978	758	noncoding	-0.1052672	450	480
TCONS_00140719	2076	noncoding	-0.053248	1269	1311
TCONS_00140720	2145	noncoding	-0.053248	1269	1311
TCONS_00140722	902	noncoding	-0.188416	93	120
TCONS_00140736	1102	noncoding	-0.0004096	777	900
TCONS_00140735	4386	noncoding	-0.0004096	4059	4182
TCONS_00140734	1270	noncoding	-0.008192	945	1068
TCONS_00140737	4553	noncoding	-0.008192	4227	4350
TCONS_00150380	2890	noncoding	-0.069632	1551	1638
TCONS_00150617	336	noncoding	-0.069632	15	21
TCONS_00141476	241	noncoding	-0.0356352	81	87
TCONS_00150984	630	noncoding	-0.0032768	234	402
TCONS_00151019	451	noncoding	-0.04096	3	102
TCONS_00141795	490	noncoding	-0.036864	270	279
TCONS_00151189	1621	noncoding	-0.038912	138	357
TCONS_00151318	200	noncoding	-0.0004096	0	0
TCONS_00151445	334	noncoding	-0.0004096	0	0
TCONS_00142447	4544	noncoding	-0.0372736	3432	3597
TCONS_00142449	7788	noncoding	-0.0417792	6324	6495
TCONS_00142452	4469	noncoding	-0.0372736	3432	3597
TCONS_00142451	3708	noncoding	-0.0372736	2805	2970
TCONS_00142453	7200	noncoding	-0.0417792	5736	5907
TCONS_00142456	705	noncoding	-0.004096	39	153
TCONS_00142641	380	noncoding	-0.06144	147	195
TCONS_00142813	280	noncoding	-0.0667648	0	90
TCONS_00152175	529	noncoding	-0.014336	213	372
TCONS_00152529	875	noncoding	-0.090112	228	276
TCONS_00143352	829	noncoding	-0.0045056	543	675
TCONS_00143435	289	noncoding	-0.0458752	0	15
TCONS_00152753	769	noncoding	-0.131072	18	72
TCONS_00152770	3810	noncoding	-0.053248	2601	3258
TCONS_00152872	549	noncoding	-0.08192	138	249
TCONS_00143992	982	noncoding	-0.0638976	0	183
TCONS_00144036	3735	noncoding	-0.008192	3465	3543
TCONS_00144037	4044	noncoding	-0.0237568	3465	3636
TCONS_00144038	939	noncoding	-0.004096	696	786
TCONS_00152907	226	noncoding	-0.0004096	0	0
TCONS_00144209	274	noncoding	-0.0004096	6	117
TCONS_00153067	1540	noncoding	-0.0180224	342	948
TCONS_00153070	2957	noncoding	-0.06144	837	1287
TCONS_00153072	3199	noncoding	-0.0294912	1557	3042
TCONS_00153069	2829	noncoding	-0.0339968	1386	2673
TCONS_00153071	4181	noncoding	-0.0196608	792	4026
TCONS_00153073	934	noncoding	-0.0323584	147	447
TCONS_00153074	2017	noncoding	-0.06144	732	1182
TCONS_00144571	565	noncoding	-0.057344	312	408
TCONS_00156695	1095	noncoding	-0.0393216	447	927
TCONS_00153847	572	noncoding	-0.008192	294	417
TCONS_00156719	326	noncoding	-0.0258048	15	27
TCONS_00154279	1643	noncoding	-0.0212992	513	678
TCONS_00154384	390	noncoding	-0.028672	60	162
TCONS_00154651	222	noncoding	-0.086016	0	66
TCONS_00157531	1146	noncoding	-0.0524288	9	186
TCONS_00157533	3553	noncoding	-0.0385024	9	168
TCONS_00157534	2541	noncoding	-0.0524288	9	186
TCONS_00157532	3447	noncoding	-0.0524288	3	180
TCONS_00154663	820	noncoding	-0.0438272	255	624
TCONS_00154664	1121	noncoding	-0.0438272	564	933
TCONS_00154666	1798	noncoding	-0.008192	339	420
TCONS_00157542	947	noncoding	-0.004096	651	759
TCONS_00154680	2199	noncoding	-0.06144	0	606
TCONS_00154679	1367	noncoding	-0.0278528	723	1137
TCONS_00154678	2247	noncoding	-0.0094208	1917	2094
TCONS_00155271	207	noncoding	-0.094208	12	18
TCONS_00158170	1035	noncoding	-0.057344	687	882
TCONS_00158172	957	noncoding	-0.057344	609	804
TCONS_00158173	517	noncoding	-0.004096	69	279
TCONS_00158175	1013	noncoding	-0.0528384	489	858
TCONS_00158174	973	noncoding	-0.0724992	0	132
TCONS_00158176	2119	noncoding	-0.0524288	1776	1965
TCONS_00158183	546	noncoding	-0.0503808	42	390
TCONS_00155285	1322	noncoding	-0.0692224	780	1167
TCONS_00155287	1509	noncoding	-0.0446464	570	1137
TCONS_00155289	3523	noncoding	-0.0208896	708	879
TCONS_00155293	556	noncoding	-0.0057344	255	402
TCONS_00155294	1181	noncoding	-0.0843776	786	1026
TCONS_00155299	741	noncoding	-0.02048	30	132
TCONS_00155358	2498	noncoding	-0.065536	942	1011
TCONS_00155357	12396	noncoding	-0.0671744	3693	4005
TCONS_00155356	11207	noncoding	-0.0671744	3693	4005
TCONS_00155361	10799	noncoding	-0.0671744	3693	4005
TCONS_00155363	12306	noncoding	-0.0671744	3693	4005
TCONS_00155365	3060	noncoding	-0.0233472	2067	2352
TCONS_00155366	16469	noncoding	-0.0344064	14067	14181
TCONS_00155412	260	noncoding	-0.045056	12	96
TCONS_00158499	270	noncoding	-0.004096	9	114
TCONS_00158633	1316	noncoding	-0.0548864	738	1047
TCONS_00158634	1327	noncoding	-0.0548864	681	990
TCONS_00158671	1326	noncoding	-0.0118784	45	132
TCONS_00158672	616	noncoding	-0.018432	291	462
TCONS_00155887	3725	noncoding	-0.01024	1536	1806
TCONS_00155889	2225	noncoding	-0.0356352	483	675
TCONS_00155890	2036	noncoding	-0.0356352	483	675
TCONS_00155902	303	noncoding	-0.0475136	54	123
TCONS_00155903	242	noncoding	-0.0929792	0	87
TCONS_00155959	680	noncoding	-0.032768	33	66
TCONS_00155973	272	noncoding	-0.0692224	0	84
TCONS_00161032	1445	noncoding	-0.0393216	1065	1221
TCONS_00159492	1784	noncoding	-0.0434176	1293	1497
TCONS_00161037	2942	noncoding	-0.0299008	0	846
TCONS_00161039	822	noncoding	-0.004096	183	438
TCONS_00161040	200	noncoding	-0.016384	39	45
TCONS_00159654	552	noncoding	-0.053248	198	276
TCONS_00161188	859	noncoding	-0.884736	228	231
TCONS_00161189	389	noncoding	-0.100352	0	15
TCONS_00161191	2441	noncoding	-0.024576	177	255
TCONS_00161237	315	noncoding	-0.04096	99	159
TCONS_00161334	240	noncoding	-0.0004096	0	0
TCONS_00161402	222	noncoding	-0.024576	6	63
TCONS_00161753	1529	noncoding	-0.053248	534	720
TCONS_00161755	13776	noncoding	-0.0282624	11070	11232
TCONS_00161754	1481	noncoding	-0.053248	486	672
TCONS_00161757	1499	noncoding	-0.0282624	198	360
TCONS_00161760	586	noncoding	-0.0196608	291	429
TCONS_00161764	517	noncoding	-0.0151552	249	360
TCONS_00161767	885	noncoding	-0.0151552	618	729
TCONS_00161768	822	noncoding	-0.0151552	555	666
TCONS_00161771	815	noncoding	-0.0151552	549	660
TCONS_00161772	392	noncoding	-0.02048	129	237
TCONS_00161773	741	noncoding	-0.004096	174	285
TCONS_00161774	4651	noncoding	-0.0176128	2439	2631
TCONS_00161775	506	noncoding	-0.016384	252	351
TCONS_00160754	1460	noncoding	-0.0032768	69	288
TCONS_00160755	2194	noncoding	-0.0507904	0	690
TCONS_00165491	230	noncoding	-0.0925696	33	57
TCONS_00162566	4417	noncoding	-0.0364544	4077	4263
TCONS_00162586	5655	noncoding	-0.0843776	0	528
TCONS_00162588	4621	noncoding	-0.1024	1671	1737
TCONS_00162587	2102	noncoding	-0.028672	294	336
TCONS_00162591	1394	noncoding	-0.073728	162	207
TCONS_00162608	3195	noncoding	-0.0303104	2889	3039
TCONS_00162609	5578	noncoding	-0.0126976	5262	5421
TCONS_00162611	6819	noncoding	-0.0929792	6393	6663
TCONS_00162614	6746	noncoding	-0.0876544	6330	6591
TCONS_00162613	6058	noncoding	-0.1007616	5652	5904
TCONS_00162615	5841	noncoding	-0.0876544	5430	5685
TCONS_00162618	1430	noncoding	-0.1052672	1047	1275
TCONS_00162620	5725	noncoding	-0.0270336	4491	4674
TCONS_00162625	7065	noncoding	-0.0270336	4347	4530
TCONS_00162624	4311	noncoding	-0.0397312	306	585
TCONS_00162623	2128	noncoding	-0.0344064	1503	1674
TCONS_00162627	2725	noncoding	-0.022528	816	990
TCONS_00162631	473	noncoding	-0.073728	12	84
TCONS_00162633	1602	noncoding	-0.0315392	1101	1266
TCONS_00162634	7765	noncoding	-0.0270336	4347	4530
TCONS_00165612	4328	noncoding	-0.2330624	558	1179
TCONS_00165656	2425	noncoding	-0.0507904	99	1221
TCONS_00162984	364	noncoding	-0.0217088	3	162
TCONS_00162995	788	noncoding	-0.137216	60	447
TCONS_00162996	466	noncoding	-0.114688	9	312
TCONS_00165993	2414	noncoding	-0.0499712	87	1212
TCONS_00163147	4260	noncoding	-0.0483328	1242	1683
TCONS_00163209	5981	noncoding	-0.0520192	3528	3861
TCONS_00163210	3947	noncoding	-0.0520192	1494	1827
TCONS_00163216	400	noncoding	-0.0335872	0	246
TCONS_00163222	407	noncoding	-0.0405504	0	252
TCONS_00163232	2797	noncoding	-0.057344	0	267
TCONS_00163233	407	noncoding	-0.0454656	0	252
TCONS_00163265	602	noncoding	-0.0561152	219	447
TCONS_00163272	402	noncoding	-0.0671744	0	246
TCONS_00166108	974	noncoding	-0.0729088	291	540
TCONS_00166110	2974	noncoding	-0.0397312	1296	2688
TCONS_00166111	3976	noncoding	-0.0397312	2262	3690
TCONS_00166113	10442	noncoding	-0.083968	0	1092
TCONS_00166120	2309	noncoding	-0.0843776	0	1173
TCONS_00166122	435	noncoding	-0.0761856	0	165
TCONS_00166137	3816	noncoding	-0.0909312	174	549
TCONS_00166140	3532	noncoding	-0.0933888	0	432
TCONS_00166138	3234	noncoding	-0.0319488	2004	3039
TCONS_00166136	2288	noncoding	-0.0442368	1413	1800
TCONS_00166141	7414	noncoding	-0.0933888	0	432
TCONS_00166135	696	noncoding	-0.0712704	288	450
TCONS_00166145	906	noncoding	-0.0712704	504	666
TCONS_00166146	383	noncoding	-0.176128	165	228
TCONS_00166149	9597	noncoding	-0.0909312	3558	3933
TCONS_00166150	584	noncoding	-0.0229376	72	225
TCONS_00166151	3041	noncoding	-0.0319488	1785	2820
TCONS_00166152	403	noncoding	-0.01024	9	153
TCONS_00166153	2913	noncoding	-0.0294912	540	846
TCONS_00166154	5004	noncoding	-0.0909312	207	582
TCONS_00166156	543	noncoding	-0.0139264	0	387
TCONS_00166161	7010	noncoding	-0.0933888	0	432
TCONS_00163483	210	noncoding	-0.2433024	0	54
TCONS_00163565	601	noncoding	-0.0475136	0	393
TCONS_00163592	3081	noncoding	-0.09216	312	645
TCONS_00163593	1364	noncoding	-0.0856064	192	429
TCONS_00163597	1560	noncoding	-0.0663552	6	309
TCONS_00163607	1628	noncoding	-0.114688	1377	1473
TCONS_00163716	564	noncoding	-0.1200128	0	207
TCONS_00163721	846	noncoding	-0.0106496	525	693
TCONS_00163722	5064	noncoding	-0.0290816	159	1257
TCONS_00163723	562	noncoding	-0.272384	0	30
TCONS_00163724	662	noncoding	-0.04096	339	351
TCONS_00163725	837	noncoding	-0.01024	186	318
TCONS_00163729	854	noncoding	-0.0671744	405	468
TCONS_00163734	807	noncoding	-0.01024	72	204
TCONS_00163953	917	noncoding	-0.034816	168	312
TCONS_00167109	5312	noncoding	-0.049152	2538	2655
TCONS_00167328	574	noncoding	-0.016384	363	420
TCONS_00167331	4615	noncoding	-0.0569344	3327	3495
TCONS_00164667	460	noncoding	-0.024576	258	264
TCONS_00164957	510	noncoding	-0.0659456	0	354
TCONS_00167911	395	noncoding	-0.135168	15	63
TCONS_00165487	857	noncoding	-0.077824	174	252
TCONS_00165488	658	noncoding	-0.098304	159	234
TCONS_00168400	231	noncoding	-0.0499712	0	63
TCONS_00168516	750	noncoding	-0.14336	45	105
TCONS_00168803	4646	noncoding	-0.0806912	312	798
TCONS_00176489	1835	noncoding	-0.0073728	996	1158
TCONS_00176493	854	noncoding	-0.0434176	96	351
TCONS_00176494	1107	noncoding	-0.0397312	213	384
TCONS_00169030	12919	noncoding	-0.0856064	1416	1917
TCONS_00169031	12941	noncoding	-0.0856064	1416	1917
TCONS_00169029	13071	noncoding	-0.0856064	1416	1917
TCONS_00169033	754	noncoding	-0.0462848	435	600
TCONS_00169035	478	noncoding	-0.08192	60	96
TCONS_00169034	533	noncoding	-0.0397312	0	138
TCONS_00169037	2170	noncoding	-0.3473408	936	1890
TCONS_00169046	1120	noncoding	-0.167936	885	966
TCONS_00169047	2356	noncoding	-0.3473408	936	1890
TCONS_00169049	2255	noncoding	-0.3436544	936	1911
TCONS_00169051	3432	noncoding	-0.3436544	2076	3051
TCONS_00169082	1525	noncoding	-0.0032768	999	1146
TCONS_00176697	578	noncoding	-0.094208	201	363
TCONS_00169175	1282	noncoding	-0.2244608	0	54
TCONS_00169411	382	noncoding	-0.475136	21	36
TCONS_00169410	551	noncoding	-0.0004096	0	0
TCONS_00177164	431	noncoding	-0.004096	165	276
TCONS_00169828	371	noncoding	-0.057344	189	216
TCONS_00169848	917	noncoding	-0.036864	531	639
TCONS_00177369	865	noncoding	-0.0270336	216	381
TCONS_00177368	562	noncoding	-0.045056	192	315
TCONS_00177370	581	noncoding	-0.045056	186	309
TCONS_00177371	3288	noncoding	-0.028672	579	711
TCONS_00177373	532	noncoding	-0.045056	183	306
TCONS_00177384	895	noncoding	-0.0442368	648	738
TCONS_00170006	360	noncoding	-0.026624	54	174
TCONS_00170243	837	noncoding	-0.018432	318	414
TCONS_00170245	439	noncoding	-0.0012288	132	285
TCONS_00170250	3605	noncoding	-0.045056	2544	2700
TCONS_00177880	1161	noncoding	-0.0053248	264	411
TCONS_00178064	227	noncoding	-0.012288	27	42
TCONS_00171396	262	noncoding	-0.069632	0	99
TCONS_00179366	352	noncoding	-0.0004096	0	0
TCONS_00179676	1124	noncoding	-0.012288	0	147
TCONS_00171823	983	noncoding	-0.024576	135	270
TCONS_00171824	563	noncoding	-0.004096	126	267
TCONS_00179725	2461	noncoding	-0.0405504	621	1446
TCONS_00179770	2165	noncoding	-0.094208	1089	1128
TCONS_00171928	372	noncoding	-0.0319488	99	159
TCONS_00179809	262	noncoding	-0.0004096	0	0
TCONS_00180041	1569	noncoding	-0.0098304	21	27
TCONS_00180061	560	noncoding	-0.118784	198	231
TCONS_00180235	1089	noncoding	-0.0004096	573	714
TCONS_00180236	1946	noncoding	-0.0004096	708	849
TCONS_00180549	206	noncoding	-0.1441792	0	15
TCONS_00172826	927	noncoding	-0.1024	666	726
TCONS_00180902	394	noncoding	-0.016384	27	165
TCONS_00173168	1310	noncoding	-0.0749568	828	1134
TCONS_00173215	4265	noncoding	-0.0004096	2400	2529
TCONS_00181169	3311	noncoding	-0.0294912	1410	1584
TCONS_00181170	1555	noncoding	-0.0294912	408	582
TCONS_00181172	7912	noncoding	-0.0602112	3264	3594
TCONS_00181173	7539	noncoding	-0.0602112	3264	3594
TCONS_00181177	702	noncoding	-0.0434176	333	501
TCONS_00181178	593	noncoding	-0.065536	378	417
TCONS_00173294	762	noncoding	-0.088064	195	429
TCONS_00181252	2495	noncoding	-0.0790528	174	936
TCONS_00181253	3330	noncoding	-0.0446464	150	1017
TCONS_00173487	472	noncoding	-0.212992	0	6
TCONS_00173490	546	noncoding	-0.0909312	0	123
TCONS_00181467	582	noncoding	-0.0200704	60	324
TCONS_00174270	542	noncoding	-0.053248	111	216
TCONS_00182439	1909	noncoding	-0.0114688	1251	1260
TCONS_00174535	507	noncoding	-0.0249856	60	255
TCONS_00174682	324	noncoding	-0.090112	66	102
TCONS_00175119	1490	noncoding	-0.008192	1227	1335
TCONS_00175120	1241	noncoding	-0.0237568	900	1086
TCONS_00175123	1121	noncoding	-0.0053248	678	771
TCONS_00175126	794	noncoding	-0.0118784	204	306
TCONS_00183316	2013	noncoding	-0.131072	1116	1179
TCONS_00175669	334	noncoding	-0.077824	111	177
TCONS_00183373	1925	noncoding	-0.02048	1524	1638
TCONS_00183416	3598	noncoding	-0.0016384	372	585
TCONS_00183418	899	noncoding	-0.006144	375	492
TCONS_00183419	2243	noncoding	-0.012288	669	834
TCONS_00183547	470	noncoding	-0.290816	246	273
TCONS_00183696	9571	noncoding	-0.0692224	3480	4755
TCONS_00183692	9966	noncoding	-0.0692224	3480	4755
TCONS_00183690	8897	noncoding	-0.0692224	3480	4755
TCONS_00183699	706	noncoding	-0.2547712	0	72
TCONS_00183701	615	noncoding	-0.2240512	0	108
TCONS_00183707	559	noncoding	-0.0909312	0	150
TCONS_00176055	7026	noncoding	-0.043008	4356	4815
TCONS_00176056	14962	noncoding	-0.043008	12291	12750
TCONS_00183897	4855	noncoding	-0.06144	906	1152
TCONS_00183901	9310	noncoding	-0.0626688	8979	9153
TCONS_00183903	6477	noncoding	-0.1753088	0	84
TCONS_00183910	2644	noncoding	-0.012288	1857	2022
TCONS_00184338	690	noncoding	-0.0659456	414	417
TCONS_00184340	449	noncoding	-0.047104	0	66
TCONS_00189331	1815	noncoding	-0.0524288	672	864
TCONS_00189660	682	noncoding	-0.073728	285	387
TCONS_00189661	530	noncoding	-0.0180224	132	375
TCONS_00189662	6217	noncoding	-0.0651264	738	1071
TCONS_00189663	2845	noncoding	-0.0667648	1833	2691
TCONS_00189668	2846	noncoding	-0.1097728	0	720
TCONS_00189669	869	noncoding	-0.083968	0	615
TCONS_00184945	423	noncoding	-0.012288	147	252
TCONS_00184944	910	noncoding	-0.0802816	531	738
TCONS_00189813	855	noncoding	-0.0299008	135	357
TCONS_00189927	441	noncoding	-0.0004096	90	90
TCONS_00185503	1840	noncoding	-0.012288	111	177
TCONS_00185566	5854	noncoding	-0.0528384	0	93
TCONS_00190298	2661	noncoding	-0.049152	819	900
TCONS_00190307	685	noncoding	-0.028672	162	201
TCONS_00185635	287	noncoding	-0.0065536	0	78
TCONS_00190626	528	noncoding	-0.0405504	138	372
TCONS_00190689	238	noncoding	-0.0192512	24	51
TCONS_00186023	2183	noncoding	-0.0118784	129	300
TCONS_00186022	904	noncoding	-0.014336	0	198
TCONS_00186025	336	noncoding	-0.0057344	36	183
TCONS_00186028	709	noncoding	-0.01024	0	51
TCONS_00190861	502	noncoding	-0.004096	66	321
TCONS_00190906	2988	noncoding	-0.090112	945	1011
TCONS_00190905	5289	noncoding	-0.016384	2577	2721
TCONS_00190907	899	noncoding	-0.04096	222	318
TCONS_00191218	751	noncoding	-0.004096	438	573
TCONS_00186682	526	noncoding	-0.0016384	225	345
TCONS_00186901	5814	noncoding	-0.0016384	1608	1743
TCONS_00191753	2551	noncoding	-0.004096	1203	1344
TCONS_00187725	4395	noncoding	-0.0835584	0	894
TCONS_00187729	7694	noncoding	-0.0311296	33	4179
TCONS_00187730	5158	noncoding	-0.0311296	33	4179
TCONS_00192635	5200	noncoding	-0.022528	198	4101
TCONS_00192636	6482	noncoding	-0.022528	198	4101
TCONS_00192638	9355	noncoding	-0.022528	198	4101
TCONS_00192637	7642	noncoding	-0.022528	198	4101
TCONS_00192642	939	noncoding	-0.0155648	156	447
TCONS_00187769	5298	noncoding	-0.0589824	4932	5142
TCONS_00187770	1727	noncoding	-0.0589824	1362	1572
TCONS_00187768	5371	noncoding	-0.0589824	5007	5217
TCONS_00187778	981	noncoding	-0.0032768	324	387
TCONS_00187783	2376	noncoding	-0.0065536	2136	2199
TCONS_00192819	345	noncoding	-0.053248	0	9
TCONS_00192855	334	noncoding	-0.004096	78	177
TCONS_00188044	7368	noncoding	-0.012288	7092	7215
TCONS_00188047	764	noncoding	-0.024576	558	582
TCONS_00188142	208	noncoding	-0.131072	0	51
TCONS_00193472	1657	noncoding	-0.131072	1050	1065
TCONS_00188804	350	noncoding	-0.18432	138	171
TCONS_00188937	787	noncoding	-0.0978944	0	120
TCONS_00188999	278	noncoding	-0.0086016	72	114
TCONS_00189007	611	noncoding	-0.06144	273	315
TCONS_00189008	672	noncoding	-0.0569344	483	513
TCONS_00189009	373	noncoding	-0.0004096	0	0
TCONS_00194176	2770	noncoding	-0.0278528	2370	2616
TCONS_00189253	315	noncoding	-0.0110592	24	159
TCONS_00194210	221	noncoding	-0.090112	63	66
TCONS_00194635	6858	noncoding	-0.0237568	522	6318
TCONS_00194636	4926	noncoding	-0.0282624	522	4386
TCONS_00194642	791	noncoding	-0.0208896	18	522
TCONS_00194643	3186	noncoding	-0.0290816	246	2685
TCONS_00200704	1698	noncoding	-0.1101824	375	663
TCONS_00200705	9339	noncoding	-0.1183744	6120	6513
TCONS_00200916	1693	noncoding	-0.04096	84	174
TCONS_00194947	204	noncoding	-0.0004096	0	0
TCONS_00201044	813	noncoding	-0.06144	486	573
TCONS_00195004	859	noncoding	-0.0917504	0	126
TCONS_00195008	1305	noncoding	-0.096256	0	102
TCONS_00201496	361	noncoding	-0.073728	129	204
TCONS_00201597	3740	noncoding	-0.0712704	1725	2292
TCONS_00201738	628	noncoding	-0.008192	75	342
TCONS_00195733	332	noncoding	-0.0360448	75	150
TCONS_00202024	300	noncoding	-0.008192	138	144
TCONS_00202025	639	noncoding	-0.0827392	234	312
TCONS_00196018	1518	noncoding	-0.0090112	336	456
TCONS_00196252	907	noncoding	-0.0499712	192	342
TCONS_00196251	2727	noncoding	-0.0004096	222	363
TCONS_00202960	418	noncoding	-0.0823296	0	24
TCONS_00197012	665	noncoding	-0.0659456	255	306
TCONS_00197095	362	noncoding	-0.0004096	0	0
TCONS_00203447	1157	noncoding	-0.0446464	99	336
TCONS_00197468	1079	noncoding	-0.088064	0	198
TCONS_00203770	6930	noncoding	-0.1552384	0	225
TCONS_00203775	587	noncoding	-0.02048	219	333
TCONS_00203778	733	noncoding	-0.0876544	0	141
TCONS_00203925	9111	noncoding	-0.1159168	8541	8955
TCONS_00198439	918	noncoding	-0.043008	84	387
TCONS_00198446	6746	noncoding	-0.057344	657	756
TCONS_00198447	5951	noncoding	-0.0417792	84	297
TCONS_00204367	1411	noncoding	-0.0888832	0	90
TCONS_00204798	8636	noncoding	-0.026624	3456	3561
TCONS_00204812	363	noncoding	-0.032768	96	207
TCONS_00199381	411	noncoding	-0.0241664	30	234
TCONS_00205476	692	noncoding	-0.0180224	348	531
TCONS_00205799	2977	noncoding	-0.028672	1146	1731
TCONS_00200554	3061	noncoding	-0.0135168	132	810
TCONS_00200556	687	noncoding	-0.043008	135	474
TCONS_00200557	886	noncoding	-0.0618496	420	729
TCONS_00200558	629	noncoding	-0.069632	342	423
TCONS_00200560	807	noncoding	-0.069632	585	651
TCONS_00200562	529	noncoding	-0.0557056	0	138
TCONS_00200567	1047	noncoding	-0.16384	63	87
TCONS_00206648	790	noncoding	-0.077824	612	636
TCONS_00206716	4361	noncoding	-0.096256	0	1245
TCONS_00212094	2491	noncoding	-0.0139264	969	1083
TCONS_00212096	654	noncoding	-0.0229376	264	477
TCONS_00212095	592	noncoding	-0.004096	294	360
TCONS_00206846	219	noncoding	-0.2039808	0	54
TCONS_00212245	1010	noncoding	-0.02048	279	432
TCONS_00212289	375	noncoding	-0.0004096	0	0
TCONS_00207032	834	noncoding	-0.0352256	534	678
TCONS_00212590	1118	noncoding	-0.065536	21	27
TCONS_00212604	883	noncoding	-0.032768	111	201
TCONS_00212605	999	noncoding	-0.0004096	198	327
TCONS_00212696	2752	noncoding	-0.0249856	192	273
TCONS_00207495	342	noncoding	-0.0004096	0	0
TCONS_00212763	4717	noncoding	-0.0364544	2019	2190
TCONS_00212780	1658	noncoding	-0.0053248	1287	1431
TCONS_00212853	1905	noncoding	-0.0708608	0	96
TCONS_00212856	553	noncoding	-0.0004096	24	168
TCONS_00207665	958	noncoding	-0.0151552	108	246
TCONS_00207931	378	noncoding	-0.049152	171	222
TCONS_00207933	372	noncoding	-0.0524288	9	216
TCONS_00208101	369	noncoding	-0.012288	102	216
TCONS_00213523	343	noncoding	-0.1523712	0	99
TCONS_00208330	3095	noncoding	-0.1179648	0	36
TCONS_00208331	3194	noncoding	-0.0045056	2910	2970
TCONS_00208528	2681	noncoding	-0.008192	1488	1605
TCONS_00208530	424	noncoding	-0.0421888	126	267
TCONS_00208591	277	noncoding	-0.0462848	0	123
TCONS_00208831	1183	noncoding	-0.01024	858	876
TCONS_00208832	810	noncoding	-0.049152	345	360
TCONS_00214109	2300	noncoding	-0.0098304	723	885
TCONS_00214110	2192	noncoding	-0.0098304	723	885
TCONS_00209394	3571	noncoding	-0.0897024	3168	3414
TCONS_00209396	3039	noncoding	-0.04096	2586	2685
TCONS_00214754	205	noncoding	-0.0364544	0	51
TCONS_00214762	4246	noncoding	-0.0319488	1254	1530
TCONS_00214764	1593	noncoding	-0.0487424	1269	1437
TCONS_00214767	2622	noncoding	-0.016384	1482	1617
TCONS_00214790	884	noncoding	-0.0004096	237	381
TCONS_00214792	2217	noncoding	-0.0004096	1536	1680
TCONS_00214793	2213	noncoding	-0.0004096	1533	1677
TCONS_00209557	1318	noncoding	-0.0135168	498	816
TCONS_00215017	1154	noncoding	-0.008192	501	645
TCONS_00215020	456	noncoding	-0.057344	105	165
TCONS_00215022	13633	noncoding	-0.0561152	12924	13146
TCONS_00215021	14755	noncoding	-0.0561152	12924	13146
TCONS_00209813	356	noncoding	-0.16384	153	201
TCONS_00215205	568	noncoding	-0.02048	120	168
TCONS_00215210	1029	noncoding	-0.1810432	0	69
TCONS_00215211	995	noncoding	-0.032768	630	717
TCONS_00215212	1032	noncoding	-0.026624	693	753
TCONS_00215214	696	noncoding	-0.026624	441	501
TCONS_00215213	680	noncoding	-0.172032	246	252
TCONS_00215218	641	noncoding	-0.012288	213	276
TCONS_00215221	430	noncoding	-0.0270336	135	192
TCONS_00215217	631	noncoding	-0.012288	129	192
TCONS_00215220	1002	noncoding	-0.026624	678	738
TCONS_00215224	998	noncoding	-0.172032	378	384
TCONS_00215226	489	noncoding	-0.0004096	0	0
TCONS_00210294	733	noncoding	-0.049152	456	558
TCONS_00210295	715	noncoding	-0.0442368	186	333
TCONS_00210299	518	noncoding	-0.0016384	219	363
TCONS_00210307	588	noncoding	-0.0815104	0	216
TCONS_00210308	566	noncoding	-0.0004096	171	195
TCONS_00215800	204	noncoding	-0.294912	42	51
TCONS_00210562	1578	noncoding	-0.0004096	0	0
TCONS_00210566	205	noncoding	-0.0004096	0	0
TCONS_00210577	250	noncoding	-0.079872	0	66
TCONS_00211034	668	noncoding	-0.098304	126	189
TCONS_00216749	4605	noncoding	-0.077824	0	216
TCONS_00216748	4725	noncoding	-0.057344	1611	1719
TCONS_00211042	232	noncoding	-0.094208	0	78
TCONS_00211044	1021	noncoding	-0.008192	348	456
TCONS_00211045	1370	noncoding	-0.0282624	1089	1215
TCONS_00211047	305	noncoding	-0.0004096	0	0
TCONS_00211049	685	noncoding	-0.02048	438	453
TCONS_00211109	2079	noncoding	-0.053248	513	588
TCONS_00211115	987	noncoding	-0.01024	33	183
TCONS_00211116	902	noncoding	-0.012288	675	747
TCONS_00211117	982	noncoding	-0.053248	717	792
TCONS_00211121	752	noncoding	-0.0004096	0	0
TCONS_00211123	886	noncoding	-0.04096	33	117
TCONS_00211125	997	noncoding	-0.090112	339	402
TCONS_00211825	452	noncoding	-0.0712704	0	165
TCONS_00211878	2007	noncoding	-0.0544768	3	204
TCONS_00211879	700	noncoding	-0.0217088	105	270
TCONS_00211889	1366	noncoding	-0.04096	657	738
TCONS_00211894	578	noncoding	-0.0790528	54	321
TCONS_00211895	657	noncoding	-0.075776	54	318
TCONS_00211901	1183	noncoding	-0.032768	252	363
TCONS_00224311	484	noncoding	-0.0495616	0	300
TCONS_00218149	252	noncoding	-0.0536576	9	96
TCONS_00218289	659	noncoding	-0.114688	408	498
TCONS_00218296	2201	noncoding	-0.0253952	357	1011
TCONS_00218305	3632	noncoding	-0.0544768	39	246
TCONS_00218491	471	noncoding	-0.0004096	0	0
TCONS_00218492	1246	noncoding	-0.118784	558	594
TCONS_00218493	675	noncoding	-0.0004096	0	0
TCONS_00218494	626	noncoding	-0.118784	261	297
TCONS_00218515	637	noncoding	-0.0507904	165	321
TCONS_00218542	3017	noncoding	-0.0188416	882	951
TCONS_00218595	2078	noncoding	-0.057344	1776	1803
TCONS_00218597	746	noncoding	-0.0004096	0	0
TCONS_00218599	544	noncoding	-0.106496	123	144
TCONS_00218643	204	noncoding	-0.073728	0	36
TCONS_00218652	319	noncoding	-0.0036864	96	165
TCONS_00218690	1132	noncoding	-0.114688	459	507
TCONS_00218692	2606	noncoding	-0.0114688	2052	2283
TCONS_00218691	610	noncoding	-0.1056768	252	300
TCONS_00218693	3011	noncoding	-0.0249856	2460	2814
TCONS_00218694	627	noncoding	-0.126976	249	291
TCONS_00218751	667	noncoding	-0.0565248	267	306
TCONS_00218752	740	noncoding	-0.0565248	279	318
TCONS_00218820	1061	noncoding	-0.0708608	0	315
TCONS_00218819	1099	noncoding	-0.090112	90	156
TCONS_00225183	1323	noncoding	-0.0135168	801	993
TCONS_00225333	292	noncoding	-0.016384	66	138
TCONS_00225379	6273	noncoding	-0.0999424	5787	6117
TCONS_00219148	995	noncoding	-0.0794624	456	840
TCONS_00225431	6144	noncoding	-0.0536576	1209	1551
TCONS_00225430	2695	noncoding	-0.012288	519	636
TCONS_00225456	2795	noncoding	-0.1961984	0	21
TCONS_00225464	4883	noncoding	-0.0319488	2688	2796
TCONS_00225466	3379	noncoding	-0.0319488	2688	2796
TCONS_00225465	4662	noncoding	-0.0319488	2688	2796
TCONS_00225468	755	noncoding	-0.0319488	63	171
TCONS_00225469	1405	noncoding	-0.0167936	195	285
TCONS_00225470	791	noncoding	-0.0167936	120	210
TCONS_00225471	644	noncoding	-0.0131072	0	63
TCONS_00225472	431	noncoding	-0.196608	0	12
TCONS_00225520	3606	noncoding	-0.0249856	2325	2505
TCONS_00225521	2594	noncoding	-0.0221184	15	201
TCONS_00219280	1002	noncoding	-0.0262144	660	849
TCONS_00225537	1339	noncoding	-0.0159744	156	573
TCONS_00225538	1415	noncoding	-0.0159744	234	651
TCONS_00225540	1303	noncoding	-0.1417216	0	276
TCONS_00225713	2327	noncoding	-0.047104	972	1233
TCONS_00225714	1735	noncoding	-0.0585728	252	729
TCONS_00225721	552	noncoding	-0.0028672	135	345
TCONS_00225723	537	noncoding	-0.0135168	120	330
TCONS_00225761	1061	noncoding	-0.108544	63	696
TCONS_00219542	1267	noncoding	-0.069632	0	93
TCONS_00219544	201	noncoding	-0.0004096	0	0
TCONS_00226150	2641	noncoding	-0.0581632	0	402
TCONS_00226149	2312	noncoding	-0.0581632	0	402
TCONS_00226154	487	noncoding	-0.0712704	93	333
TCONS_00226155	2373	noncoding	-0.0548864	0	405
TCONS_00219742	3328	noncoding	-0.06144	768	852
TCONS_00219744	10247	noncoding	-0.0487424	81	6945
TCONS_00219755	1307	noncoding	-0.012288	234	357
TCONS_00226577	315	noncoding	-0.221184	126	162
TCONS_00220114	3702	noncoding	-0.0425984	3324	3549
TCONS_00220115	2238	noncoding	-0.0356352	1866	2085
TCONS_00220147	2065	noncoding	-0.126976	1470	1518
TCONS_00226638	498	noncoding	-0.077824	87	111
TCONS_00220192	597	noncoding	-0.0331776	303	441
TCONS_00226649	1604	noncoding	-0.03072	201	375
TCONS_00226648	1693	noncoding	-0.0249856	3	462
TCONS_00226647	1853	noncoding	-0.0462848	129	624
TCONS_00226654	862	noncoding	-0.086016	0	39
TCONS_00220222	1825	noncoding	-0.147456	1314	1356
TCONS_00220223	1324	noncoding	-0.106496	90	159
TCONS_00220224	2080	noncoding	-0.057344	780	861
TCONS_00220250	1039	noncoding	-0.038912	663	885
TCONS_00226716	4271	noncoding	-0.0561152	2760	3435
TCONS_00226717	1776	noncoding	-0.0466944	735	1623
TCONS_00226758	11940	noncoding	-0.0212992	546	717
TCONS_00226909	6272	noncoding	-0.0446464	549	840
TCONS_00226910	9672	noncoding	-0.0192512	3285	3468
TCONS_00226911	686	noncoding	-0.057344	195	297
TCONS_00226913	1187	noncoding	-0.057344	54	135
TCONS_00226914	578	noncoding	-0.1024	141	198
TCONS_00226916	1264	noncoding	-0.139264	222	285
TCONS_00226931	8054	noncoding	-0.0606208	237	450
TCONS_00226930	8799	noncoding	-0.0589824	237	447
TCONS_00226928	8916	noncoding	-0.0589824	354	564
TCONS_00226929	7747	noncoding	-0.0483328	459	915
TCONS_00226950	518	noncoding	-0.004096	48	114
TCONS_00220609	529	noncoding	-0.0495616	306	375
TCONS_00220699	514	noncoding	-0.004096	6	156
TCONS_00220742	2667	noncoding	-0.1138688	465	1068
TCONS_00220744	748	noncoding	-0.0688128	417	594
TCONS_00220746	3108	noncoding	-0.167936	2085	2148
TCONS_00220877	8835	noncoding	-0.0004096	399	528
TCONS_00220935	736	noncoding	-0.0073728	66	291
TCONS_00227302	501	noncoding	-0.0331776	0	135
TCONS_00221356	428	noncoding	-0.0536576	168	273
TCONS_00227759	1210	noncoding	-0.0688128	264	504
TCONS_00227760	984	noncoding	-0.155648	813	828
TCONS_00221716	4544	noncoding	-0.0421888	1053	2847
TCONS_00221715	3818	noncoding	-0.0393216	648	2136
TCONS_00221711	1255	noncoding	-0.1294336	0	75
TCONS_00221718	4369	noncoding	-0.043008	1053	2754
TCONS_00221717	4900	noncoding	-0.0753664	3465	4188
TCONS_00221713	3916	noncoding	-0.0753664	2481	3204
TCONS_00221721	4657	noncoding	-0.0421888	1053	2847
TCONS_00221724	4644	noncoding	-0.0761856	3219	3933
TCONS_00221722	3960	noncoding	-0.0761856	2535	3249
TCONS_00221727	4225	noncoding	-0.0761856	1053	2436
TCONS_00221729	819	noncoding	-0.0524288	441	636
TCONS_00221731	683	noncoding	-0.032768	210	321
TCONS_00221730	517	noncoding	-0.0524288	141	336
TCONS_00221732	2661	noncoding	-0.0708608	621	1548
TCONS_00221735	751	noncoding	-0.0004096	18	84
TCONS_00221737	553	noncoding	-0.129024	0	306
TCONS_00228061	4401	noncoding	-0.024576	24	3825
TCONS_00228224	943	noncoding	-0.016384	111	402
TCONS_00228457	1832	noncoding	-0.06144	1275	1512
TCONS_00228459	368	noncoding	-0.0237568	96	126
TCONS_00228551	743	noncoding	-0.458752	564	573
TCONS_00228770	232	noncoding	-0.0004096	0	0
TCONS_00228891	393	noncoding	-0.0339968	0	57
TCONS_00222666	878	noncoding	-0.098304	369	444
TCONS_00222768	7066	noncoding	-0.022528	6564	6714
TCONS_00222787	20304	noncoding	-0.0360448	11676	14901
TCONS_00222786	20494	noncoding	-0.0360448	11676	14901
TCONS_00222788	20274	noncoding	-0.0360448	11676	14901
TCONS_00222789	20610	noncoding	-0.0360448	11676	14901
TCONS_00222790	20603	noncoding	-0.0360448	11676	14901
TCONS_00222796	15765	noncoding	-0.0360448	11676	14901
TCONS_00229261	561	noncoding	-0.0253952	72	123
TCONS_00229262	587	noncoding	-0.0397312	129	138
TCONS_00229368	1884	noncoding	-0.004096	1500	1656
TCONS_00229369	1656	noncoding	-0.0753664	366	924
TCONS_00223468	402	noncoding	-0.0344064	27	246
TCONS_00229867	1095	noncoding	-0.028672	672	786
TCONS_00223775	337	noncoding	-0.0004096	0	0
TCONS_00229881	4191	noncoding	-0.0335872	1362	1851
TCONS_00229899	291	noncoding	-0.0274432	0	138
TCONS_00224079	4733	noncoding	-0.0282624	3243	3825
TCONS_00224080	751	noncoding	-0.0442368	27	594
TCONS_00224081	704	noncoding	-0.03072	180	549
TCONS_00224082	544	noncoding	-0.0151552	231	387
TCONS_00224083	5371	noncoding	-0.0536576	4056	4761
TCONS_00224132	949	noncoding	-0.098304	546	621
TCONS_00224135	10035	noncoding	-0.0462848	2898	3054
TCONS_00230120	4592	noncoding	-0.06144	2544	2652
TCONS_00230121	693	noncoding	-0.0172032	258	540
TCONS_00230122	421	noncoding	-0.057344	78	150
TCONS_00230159	634	noncoding	-0.0098304	129	372
TCONS_00230160	4579	noncoding	-0.0442368	3780	3999
TCONS_00224304	546	noncoding	-0.047104	51	393
TCONS_00224305	3824	noncoding	-0.0315392	1437	1986
TCONS_00224306	3946	noncoding	-0.0315392	1368	1917
TCONS_00224307	4684	noncoding	-0.034816	2046	2448
TCONS_00235416	5588	noncoding	-0.0585728	336	603
TCONS_00235417	5487	noncoding	-0.0585728	237	504
TCONS_00235420	370	noncoding	-0.0278528	12	99
TCONS_00235545	285	noncoding	-0.1130496	0	57
TCONS_00230987	2829	noncoding	-0.0335872	2370	2676
TCONS_00230996	657	noncoding	-0.0004096	381	504
TCONS_00231090	559	noncoding	-0.028672	72	201
TCONS_00231264	852	noncoding	-0.0004096	0	0
TCONS_00231331	1860	noncoding	-0.016384	81	99
TCONS_00231330	667	noncoding	-0.016384	81	99
TCONS_00231333	2181	noncoding	-0.024576	0	69
TCONS_00231390	879	noncoding	-0.0561152	60	261
TCONS_00236136	2412	noncoding	-0.065536	57	141
TCONS_00236135	3530	noncoding	-0.065536	57	141
TCONS_00236138	7920	noncoding	-0.0147456	4254	4386
TCONS_00231452	3012	noncoding	-0.0417792	42	183
TCONS_00231809	1798	noncoding	-0.0565248	0	681
TCONS_00232114	4540	noncoding	-0.0090112	3609	3747
TCONS_00232115	4313	noncoding	-0.0090112	3609	3747
TCONS_00232116	4623	noncoding	-0.0319488	195	327
TCONS_00232506	248	noncoding	-0.0004096	0	0
TCONS_00237407	331	noncoding	-0.1036288	0	12
TCONS_00237477	692	noncoding	-0.0331776	174	537
TCONS_00237602	648	noncoding	-0.0159744	342	495
TCONS_00237603	638	noncoding	-0.0155648	342	483
TCONS_00237604	302	noncoding	-0.069632	129	147
TCONS_00237605	479	noncoding	-0.0692224	144	147
TCONS_00237606	560	noncoding	-0.04096	309	405
TCONS_00237861	450	noncoding	-0.0004096	0	0
TCONS_00237863	208	noncoding	-0.016384	45	54
TCONS_00237972	5942	noncoding	-0.0565248	1341	1752
TCONS_00239007	1071	noncoding	-0.114688	402	426
TCONS_00239008	634	noncoding	-0.0004096	0	0
TCONS_00239010	542	noncoding	-0.0004096	0	0
TCONS_00239031	2734	noncoding	-0.012288	1584	1683
TCONS_00239035	692	noncoding	-0.024576	222	270
TCONS_00239034	631	noncoding	-0.004096	126	207
TCONS_00239476	4307	noncoding	-0.0004096	2814	2904
TCONS_00235023	4380	noncoding	-0.0323584	3327	3948
TCONS_00235025	1554	noncoding	-0.0299008	741	1401
TCONS_00235031	399	noncoding	-0.0561152	0	246
TCONS_00240361	2231	noncoding	-0.1024	1548	1890
TCONS_00240478	3392	noncoding	-0.0704512	480	3078
TCONS_00240543	1385	noncoding	-0.0434176	762	1101
TCONS_00240588	1112	noncoding	-0.0393216	21	192
TCONS_00240589	575	noncoding	-0.0290816	237	384
TCONS_00241025	680	noncoding	-0.0622592	147	201
TCONS_00241104	2230	noncoding	-0.02048	153	270
TCONS_00245595	378	noncoding	-0.0004096	0	0
TCONS_00245692	406	noncoding	-0.016384	6	51
TCONS_00241401	233	noncoding	-0.0004096	0	0
TCONS_00241402	232	noncoding	-0.1097728	0	39
TCONS_00241415	336	noncoding	-0.0159744	15	111
TCONS_00246091	2860	noncoding	-0.0561152	270	939
TCONS_00246397	386	noncoding	-0.176128	27	66
TCONS_00246461	303	noncoding	-0.0823296	0	111
TCONS_00246465	1189	noncoding	-0.0417792	723	1029
TCONS_00246476	722	noncoding	-0.0417792	174	270
TCONS_00241925	446	noncoding	-0.161792	0	75
TCONS_00241931	3601	noncoding	-0.0544768	105	378
TCONS_00241932	1255	noncoding	-0.016384	984	1098
TCONS_00241933	1546	noncoding	-0.0544768	102	375
TCONS_00241936	593	noncoding	-0.028672	330	438
TCONS_00241937	3297	noncoding	-0.028672	3036	3144
TCONS_00241938	1154	noncoding	-0.028672	891	999
TCONS_00241942	945	noncoding	-0.0323584	399	792
TCONS_00246647	2360	noncoding	-0.069632	2118	2205
TCONS_00246648	2201	noncoding	-0.0004096	588	720
TCONS_00242075	6077	noncoding	-0.0004096	0	0
TCONS_00242124	3269	noncoding	-0.0290816	2004	3114
TCONS_00246866	654	noncoding	-0.0274432	183	423
TCONS_00242406	297	noncoding	-0.0004096	0	0
TCONS_00246955	252	noncoding	-0.0004096	0	0
TCONS_00242502	2373	noncoding	-0.0208896	0	132
TCONS_00242503	2380	noncoding	-0.02048	1683	1767
TCONS_00247102	791	noncoding	-0.0598016	255	354
TCONS_00247103	1492	noncoding	-0.0057344	1245	1335
TCONS_00247104	792	noncoding	-0.03072	426	582
TCONS_00247106	1968	noncoding	-0.03072	1473	1611
TCONS_00247105	5229	noncoding	-0.03072	4734	4872
TCONS_00247107	6818	noncoding	-0.03072	6324	6462
TCONS_00247109	1193	noncoding	-0.0135168	612	765
TCONS_00247108	457	noncoding	-0.065536	207	300
TCONS_00247111	519	noncoding	-0.0684032	0	129
TCONS_00247113	2074	noncoding	-0.0364544	1326	1500
TCONS_00242630	693	noncoding	-0.08192	441	498
TCONS_00242656	4711	noncoding	-0.008192	1353	1485
TCONS_00242655	1719	noncoding	-0.03072	1179	1446
TCONS_00242654	3676	noncoding	-0.03072	1767	1995
TCONS_00242657	601	noncoding	-0.0004096	0	0
TCONS_00247200	2180	noncoding	-0.045056	0	174
TCONS_00247199	3076	noncoding	-0.0454656	2259	2427
TCONS_00242830	272	noncoding	-0.0004096	0	0
TCONS_00247479	1269	noncoding	-0.0577536	0	285
TCONS_00243090	374	noncoding	-0.016384	12	99
TCONS_00243126	999	noncoding	-0.053248	756	843
TCONS_00243127	767	noncoding	-0.073728	531	612
TCONS_00243323	225	noncoding	-0.053248	0	48
TCONS_00243322	649	noncoding	-0.1028096	393	441
TCONS_00247846	2012	noncoding	-0.0319488	861	882
TCONS_00243347	9479	noncoding	-0.065536	7221	7275
TCONS_00243348	5726	noncoding	-0.014336	2820	2925
TCONS_00247915	386	noncoding	-0.053248	60	174
TCONS_00243514	2006	noncoding	-0.026624	177	198
TCONS_00243512	339	noncoding	-0.012288	78	87
TCONS_00243513	412	noncoding	-0.036864	144	177
TCONS_00243554	525	noncoding	-0.0360448	240	321
TCONS_00243555	7454	noncoding	-0.067584	6987	7206
TCONS_00248239	1487	noncoding	-0.1040384	1032	1332
TCONS_00243722	254	noncoding	-0.0466944	0	27
TCONS_00248517	464	noncoding	-0.024576	201	309
TCONS_00244343	411	noncoding	-0.0135168	117	237
TCONS_00244349	2867	noncoding	-0.0229376	1824	1989
TCONS_00244350	1403	noncoding	-0.0487424	789	996
TCONS_00244356	2918	noncoding	-0.0851968	2475	2763
TCONS_00244357	13122	noncoding	-0.0851968	12681	12969
TCONS_00244351	1282	noncoding	-0.0851968	840	1128
TCONS_00244352	1887	noncoding	-0.0851968	1446	1734
TCONS_00244362	961	noncoding	-0.0598016	0	216
TCONS_00244364	1654	noncoding	-0.032768	1260	1449
TCONS_00244365	910	noncoding	-0.0294912	342	528
TCONS_00244371	781	noncoding	-0.0585728	87	297
TCONS_00244373	473	noncoding	-0.0479232	177	249
TCONS_00244374	355	noncoding	-0.14336	36	93
TCONS_00244375	3174	noncoding	-0.0086016	1425	1737
TCONS_00244378	15914	noncoding	-0.034816	12537	13440
TCONS_00244379	469	noncoding	-0.0397312	189	309
TCONS_00244382	739	noncoding	-0.0397312	201	321
TCONS_00248856	2041	noncoding	-0.0393216	927	1518
TCONS_00244560	3700	noncoding	-0.0196608	2217	2472
TCONS_00244561	914	noncoding	-0.0372736	99	225
TCONS_00244562	2152	noncoding	-0.0196608	825	1080
TCONS_00244903	251	noncoding	-0.0290816	0	54
TCONS_00249851	778	noncoding	-0.008192	135	234
TCONS_00249854	220	noncoding	-0.0004096	0	0
TCONS_00249864	5486	noncoding	-0.0159744	4995	5133
TCONS_00249866	979	noncoding	-0.026624	318	450
TCONS_00249868	491	noncoding	-0.077824	177	180
TCONS_00249882	1172	noncoding	-0.032768	768	837
TCONS_00249883	1326	noncoding	-0.038912	1077	1131
TCONS_00249884	8004	noncoding	-0.0106496	6432	6900
TCONS_00249895	428	noncoding	-0.0618496	21	273
TCONS_00249921	1594	noncoding	-0.016384	1080	1209
TCONS_00249922	3255	noncoding	-0.0098304	927	1722
TCONS_00249931	583	noncoding	-0.0589824	0	381
TCONS_00249939	342	noncoding	-0.0835584	153	186
TCONS_00249956	5511	noncoding	-0.0417792	2571	2775
TCONS_00249957	6277	noncoding	-0.0057344	1800	1932
TCONS_00249958	4711	noncoding	-0.0487424	4005	4194
TCONS_00249982	367	noncoding	-0.032768	99	213
TCONS_00249994	323	noncoding	-0.180224	60	111
TCONS_00250004	245	noncoding	-0.063488	24	57
TCONS_00250053	679	noncoding	-0.116736	75	114
TCONS_00250069	2944	noncoding	-0.012288	474	534
TCONS_00250151	1295	noncoding	-0.047104	216	402
TCONS_00254046	562	noncoding	-0.0413696	0	180
TCONS_00254106	1342	noncoding	-0.032768	0	210
TCONS_00254107	1692	noncoding	-0.032768	0	210
TCONS_00254108	1703	noncoding	-0.004096	951	1065
TCONS_00250229	602	noncoding	-0.0720896	0	201
TCONS_00250230	4379	noncoding	-0.0442368	0	510
TCONS_00250233	561	noncoding	-0.0339968	0	405
TCONS_00250234	3071	noncoding	-0.0139264	2064	2229
TCONS_00250457	7678	noncoding	-0.0548864	3	816
TCONS_00250461	1264	noncoding	-0.0581632	3	822
TCONS_00250462	926	noncoding	-0.0872448	15	417
TCONS_00250552	351	noncoding	-0.249856	165	195
TCONS_00254573	1391	noncoding	-0.028672	219	279
TCONS_00254723	204	noncoding	-0.0004096	0	0
TCONS_00250908	3236	noncoding	-0.0212992	1848	2217
TCONS_00250970	601	noncoding	-0.1806336	0	99
TCONS_00250971	346	noncoding	-0.1765376	0	72
TCONS_00254913	607	noncoding	-0.167936	399	453
TCONS_00251242	373	noncoding	-0.069632	93	156
TCONS_00255226	1432	noncoding	-0.0229376	1254	1278
TCONS_00251509	578	noncoding	-0.02048	315	384
TCONS_00251521	255	noncoding	-0.1376256	0	102
TCONS_00255276	331	noncoding	-0.065536	102	111
TCONS_00255489	3889	noncoding	-0.0663552	582	747
TCONS_00251711	3478	noncoding	-0.090112	132	303
TCONS_00255515	554	noncoding	-0.08192	318	399
TCONS_00255525	818	noncoding	-0.0442368	318	456
TCONS_00255520	738	noncoding	-0.0651264	318	525
TCONS_00255522	6483	noncoding	-0.022528	3447	3621
TCONS_00255524	6347	noncoding	-0.022528	3447	3621
TCONS_00255519	6105	noncoding	-0.022528	3447	3621
TCONS_00255521	2723	noncoding	-0.0417792	2277	2511
TCONS_00255523	6174	noncoding	-0.022528	3447	3621
TCONS_00255528	2768	noncoding	-0.0147456	2274	2439
TCONS_00255529	529	noncoding	-0.012288	30	165
TCONS_00255668	727	noncoding	-0.016384	219	345
TCONS_00251809	489	noncoding	-0.0065536	120	240
TCONS_00255678	4828	noncoding	-0.0659456	3291	3492
TCONS_00255680	5205	noncoding	-0.0438272	2592	2949
TCONS_00255682	3582	noncoding	-0.0503808	1065	1449
TCONS_00255676	3440	noncoding	-0.0659456	2043	2244
TCONS_00252068	1182	noncoding	-0.0159744	687	1026
TCONS_00252170	382	noncoding	-0.0004096	0	0
TCONS_00256063	229	noncoding	-0.0004096	0	0
TCONS_00252405	573	noncoding	-0.0110592	147	243
TCONS_00252403	668	noncoding	-0.024576	255	339
TCONS_00252406	1848	noncoding	-0.12288	144	201
TCONS_00256322	1886	noncoding	-0.0221184	1623	1677
TCONS_00256593	2658	noncoding	-0.0004096	1299	1527
TCONS_00256632	1469	noncoding	-0.116736	0	432
TCONS_00257157	790	noncoding	-0.0077824	378	480
TCONS_00253504	2815	noncoding	-0.045056	2481	2661
TCONS_00253575	701	noncoding	-0.0004096	534	534
TCONS_00253594	3448	noncoding	-0.024576	1521	1647
TCONS_00257296	3042	noncoding	-0.0249856	300	489
TCONS_00257295	2902	noncoding	-0.0249856	159	348
TCONS_00257294	2830	noncoding	-0.0434176	93	276
TCONS_00257293	2580	noncoding	-0.106496	2358	2412
TCONS_00253665	7840	noncoding	-0.1163264	3138	4230
TCONS_00253666	7972	noncoding	-0.1155072	3060	4140
TCONS_00254031	3187	noncoding	-0.260096	0	303
TCONS_00254039	534	noncoding	-0.1380352	0	381
TCONS_00258160	8571	noncoding	-0.0479232	2448	2628
TCONS_00258633	1727	noncoding	-0.028672	99	123
TCONS_00258643	853	noncoding	-0.090112	183	372
TCONS_00258354	2871	noncoding	-0.0282624	2079	2304

## Sheet: CPC
Transcript ID	Length	Class code	Score
TCONS_00011471	518	noncoding	-0.75594
TCONS_00011474	278	noncoding	-1.17341
TCONS_00000056	2000	noncoding	-0.799464
TCONS_00000058	6606	noncoding	-0.30207
TCONS_00000060	550	noncoding	-1.16301
TCONS_00000064	874	noncoding	-1.15097
TCONS_00000068	724	noncoding	-1.32417
TCONS_00000070	845	noncoding	-1.14022
TCONS_00000187	1979	noncoding	-0.861367
TCONS_00000188	1747	noncoding	-0.851198
TCONS_00000189	2196	noncoding	-0.869147
TCONS_00000194	858	noncoding	-0.908747
TCONS_00000336	2060	noncoding	-0.0888446
TCONS_00012631	355	noncoding	-0.833984
TCONS_00012769	1247	noncoding	-1.00664
TCONS_00013003	2251	noncoding	-0.337816
TCONS_00013004	2855	noncoding	-0.680125
TCONS_00013005	2212	noncoding	-0.405002
TCONS_00001575	511	noncoding	-0.880276
TCONS_00001739	896	noncoding	-1.0614
TCONS_00013303	4756	noncoding	-1.08183
TCONS_00001793	4993	noncoding	-0.990903
TCONS_00013352	613	noncoding	-1.13176
TCONS_00013353	668	noncoding	-0.862928
TCONS_00001846	4302	noncoding	-0.513935
TCONS_00001847	3991	noncoding	-0.456613
TCONS_00001886	1756	noncoding	-0.260524
TCONS_00001887	1839	noncoding	-0.781806
TCONS_00002309	448	noncoding	-1.11576
TCONS_00002310	311	noncoding	-0.835004
TCONS_00014341	718	noncoding	-0.258021
TCONS_00014342	754	noncoding	-0.649443
TCONS_00014343	507	noncoding	-0.623891
TCONS_00003024	488	noncoding	-1.23664
TCONS_00014506	218	noncoding	-0.838255
TCONS_00014580	1725	noncoding	-0.551164
TCONS_00014716	1514	noncoding	-0.9214
TCONS_00015463	21377	noncoding	-0.998365
TCONS_00015464	9294	noncoding	-0.987209
TCONS_00015465	8171	noncoding	-1.01147
TCONS_00015468	526	noncoding	-0.89275
TCONS_00015469	1556	noncoding	-1.05231
TCONS_00015470	542	noncoding	-0.894321
TCONS_00015471	480	noncoding	-0.853064
TCONS_00015476	1931	noncoding	-0.934494
TCONS_00004288	1104	noncoding	-1.0681
TCONS_00004497	880	noncoding	-0.996199
TCONS_00004573	783	noncoding	-0.995543
TCONS_00004986	383	noncoding	-1.08619
TCONS_00016345	617	noncoding	-1.01185
TCONS_00016420	3791	noncoding	-0.0016437
TCONS_00016421	5011	noncoding	-0.0358352
TCONS_00016422	5833	noncoding	-0.0526068
TCONS_00016429	299	noncoding	-0.70997
TCONS_00016431	358	noncoding	-0.532247
TCONS_00016438	596	noncoding	-1.12561
TCONS_00016439	4562	noncoding	-0.821538
TCONS_00016441	2973	noncoding	-1.02117
TCONS_00016445	6922	noncoding	-0.942932
TCONS_00016446	4778	noncoding	-0.929482
TCONS_00016447	2656	noncoding	-1.05248
TCONS_00016448	969	noncoding	-0.924909
TCONS_00016451	806	noncoding	-0.991816
TCONS_00016452	620	noncoding	-0.920397
TCONS_00016532	1331	noncoding	-1.15954
TCONS_00016536	709	noncoding	-1.20226
TCONS_00016539	1569	noncoding	-1.00543
TCONS_00016540	532	noncoding	-0.968157
TCONS_00016543	4286	noncoding	-1.01464
TCONS_00016544	670	noncoding	-1.02116
TCONS_00005410	299	noncoding	-0.600325
TCONS_00016663	212	noncoding	-0.916647
TCONS_00016673	1663	noncoding	-1.06293
TCONS_00005854	817	noncoding	-1.17128
TCONS_00005861	441	noncoding	-1.03938
TCONS_00005867	850	noncoding	-1.28715
TCONS_00006056	384	noncoding	-0.563726
TCONS_00017260	1180	noncoding	-0.758272
TCONS_00017261	668	noncoding	-1.00694
TCONS_00017263	1252	noncoding	-0.892416
TCONS_00006191	214	noncoding	-0.854322
TCONS_00017410	625	noncoding	-1.14096
TCONS_00017415	384	noncoding	-1.12779
TCONS_00017458	213	noncoding	-0.776306
TCONS_00017524	4017	noncoding	-1.31373
TCONS_00017529	1138	noncoding	-1.16831
TCONS_00017547	2998	noncoding	-0.998373
TCONS_00006507	573	noncoding	-1.33116
TCONS_00017745	6331	noncoding	-1.06116
TCONS_00017746	12931	noncoding	-1.06172
TCONS_00017747	285	noncoding	-0.962318
TCONS_00006841	2498	noncoding	-1.05895
TCONS_00017920	811	noncoding	-1.07487
TCONS_00006844	1483	noncoding	-0.986037
TCONS_00017982	1946	noncoding	-0.06787
TCONS_00008186	1101	noncoding	-0.918106
TCONS_00008187	553	noncoding	-0.51781
TCONS_00008188	542	noncoding	-0.791185
TCONS_00008525	700	noncoding	-1.1323
TCONS_00019934	928	noncoding	-1.05322
TCONS_00019936	944	noncoding	-1.05572
TCONS_00019937	542	noncoding	-0.985783
TCONS_00019938	413	noncoding	-0.911044
TCONS_00019940	565	noncoding	-0.996503
TCONS_00019941	723	noncoding	-1.1217
TCONS_00019943	979	noncoding	-0.832921
TCONS_00019944	632	noncoding	-1.02414
TCONS_00019945	1698	noncoding	-0.946653
TCONS_00019946	822	noncoding	-1.08188
TCONS_00019948	621	noncoding	-0.708779
TCONS_00019949	745	noncoding	-1.12474
TCONS_00019950	643	noncoding	-1.02818
TCONS_00019956	497	noncoding	-1.26402
TCONS_00019957	1114	noncoding	-1.24841
TCONS_00019958	632	noncoding	-1.16433
TCONS_00019959	799	noncoding	-1.22273
TCONS_00019960	959	noncoding	-1.38817
TCONS_00019961	583	noncoding	-1.19664
TCONS_00019962	897	noncoding	-1.25134
TCONS_00019963	1060	noncoding	-1.2675
TCONS_00019965	469	noncoding	-1.31019
TCONS_00020062	2563	noncoding	-0.429816
TCONS_00020070	2556	noncoding	-1.06821
TCONS_00020144	275	noncoding	-1.20105
TCONS_00009096	248	noncoding	-1.14675
TCONS_00020244	238	noncoding	-1.29506
TCONS_00009422	208	noncoding	-0.955369
TCONS_00009812	8594	noncoding	-1.13279
TCONS_00010028	1125	noncoding	-0.789271
TCONS_00010029	1619	noncoding	-0.960639
TCONS_00010030	990	noncoding	-0.799549
TCONS_00010031	3348	noncoding	-0.0990549
TCONS_00010033	908	noncoding	-0.859148
TCONS_00010034	888	noncoding	-0.988283
TCONS_00010037	406	noncoding	-1.18961
TCONS_00010039	539	noncoding	-0.938148
TCONS_00021077	3144	noncoding	-1.20559
TCONS_00021133	279	noncoding	-1.23441
TCONS_00021134	1283	noncoding	-0.753796
TCONS_00010198	231	noncoding	-0.762242
TCONS_00021279	2404	noncoding	-0.0976239
TCONS_00021280	2042	noncoding	-0.164203
TCONS_00010805	361	noncoding	-1.11679
TCONS_00022093	204	noncoding	-0.258306
TCONS_00011334	1335	noncoding	-1.06968
TCONS_00011335	2545	noncoding	-0.925221
TCONS_00011336	552	noncoding	-0.8782
TCONS_00022333	637	noncoding	-1.13094
TCONS_00022334	660	noncoding	-1.1355
TCONS_00027278	1827	noncoding	-1.1007
TCONS_00027357	1964	noncoding	-0.988245
TCONS_00027405	9013	noncoding	-0.758794
TCONS_00027406	9195	noncoding	-0.509806
TCONS_00023298	421	noncoding	-0.874268
TCONS_00023503	1446	noncoding	-1.0022
TCONS_00023532	1247	noncoding	-0.870425
TCONS_00023539	858	noncoding	-1.27359
TCONS_00023541	970	noncoding	-0.690142
TCONS_00023555	607	noncoding	-1.31895
TCONS_00023557	744	noncoding	-1.11889
TCONS_00023559	745	noncoding	-1.31479
TCONS_00023560	612	noncoding	-1.24787
TCONS_00023561	1155	noncoding	-0.798126
TCONS_00027890	310	noncoding	-1.19202
TCONS_00027976	290	noncoding	-1.15077
TCONS_00028105	206	noncoding	-1.13696
TCONS_00028155	382	noncoding	-1.28868
TCONS_00028550	1112	noncoding	-0.932265
TCONS_00028758	251	noncoding	-1.01069
TCONS_00028759	1074	noncoding	-0.742677
TCONS_00024959	209	noncoding	-1.02438
TCONS_00025116	930	noncoding	-1.22051
TCONS_00025118	3880	noncoding	-1.07631
TCONS_00025134	4560	noncoding	-1.08596
TCONS_00029329	2213	noncoding	-1.23597
TCONS_00029377	405	noncoding	-0.795463
TCONS_00025335	1016	noncoding	-1.0331
TCONS_00025336	487	noncoding	-0.851788
TCONS_00029663	5539	noncoding	-0.597552
TCONS_00029665	502	noncoding	-0.78442
TCONS_00029666	2627	noncoding	-0.780724
TCONS_00029667	3822	noncoding	-1.00862
TCONS_00025652	1421	noncoding	-1.18708
TCONS_00025654	470	noncoding	-1.08096
TCONS_00025784	841	noncoding	-0.697259
TCONS_00029887	1511	noncoding	-1.0733
TCONS_00026288	711	noncoding	-1.04356
TCONS_00026289	4595	noncoding	-1.09308
TCONS_00026291	1297	noncoding	-1.09643
TCONS_00026292	1556	noncoding	-1.00402
TCONS_00026295	1629	noncoding	-1.13682
TCONS_00030512	424	noncoding	-1.17758
TCONS_00030677	3884	noncoding	-1.08413
TCONS_00030821	4689	noncoding	-1.06449
TCONS_00030822	4720	noncoding	-1.02869
TCONS_00030823	284	noncoding	-1.08486
TCONS_00026855	1667	noncoding	-1.00765
TCONS_00031145	1016	noncoding	-0.70088
TCONS_00039653	1567	noncoding	-0.722565
TCONS_00039655	1947	noncoding	-0.570417
TCONS_00039657	798	noncoding	-0.751489
TCONS_00039658	1771	noncoding	-0.781916
TCONS_00039659	1929	noncoding	-0.800982
TCONS_00039662	1612	noncoding	-0.56369
TCONS_00039665	1481	noncoding	-0.562219
TCONS_00039666	861	noncoding	-0.74577
TCONS_00039668	524	noncoding	-0.774575
TCONS_00039707	4649	noncoding	-0.678562
TCONS_00039708	4097	noncoding	-0.656303
TCONS_00039813	754	noncoding	-0.834127
TCONS_00039870	537	noncoding	-0.948027
TCONS_00032289	383	noncoding	-1.11743
TCONS_00040221	563	noncoding	-0.862835
TCONS_00040689	290	noncoding	-0.998471
TCONS_00033503	987	noncoding	-0.978422
TCONS_00033505	1222	noncoding	-0.719366
TCONS_00034219	996	noncoding	-1.11823
TCONS_00034222	620	noncoding	-0.9392
TCONS_00042050	1762	noncoding	-1.10128
TCONS_00042052	740	noncoding	-1.2547
TCONS_00042054	540	noncoding	-0.867818
TCONS_00042489	1457	noncoding	-1.11187
TCONS_00042814	2185	noncoding	-1.14404
TCONS_00042815	629	noncoding	-1.07217
TCONS_00042816	2390	noncoding	-1.13265
TCONS_00042817	1953	noncoding	-1.14031
TCONS_00042818	3230	noncoding	-1.14619
TCONS_00042819	3396	noncoding	-1.14818
TCONS_00042821	2666	noncoding	-1.13804
TCONS_00042822	1165	noncoding	-1.11704
TCONS_00042824	2577	noncoding	-1.13638
TCONS_00042825	2768	noncoding	-1.13971
TCONS_00042826	1038	noncoding	-1.10692
TCONS_00042829	754	noncoding	-0.984422
TCONS_00042831	748	noncoding	-1.08402
TCONS_00042835	636	noncoding	-0.99901
TCONS_00042838	784	noncoding	-1.03708
TCONS_00042846	646	noncoding	-1.23941
TCONS_00042849	870	noncoding	-1.14214
TCONS_00035599	931	noncoding	-1.11017
TCONS_00036393	3999	noncoding	-0.54086
TCONS_00036620	238	noncoding	-1.32717
TCONS_00036627	7969	noncoding	-1.06202
TCONS_00036628	8680	noncoding	-0.592085
TCONS_00036630	2863	noncoding	-1.124
TCONS_00044790	406	noncoding	-0.72129
TCONS_00044796	3718	noncoding	-0.407928
TCONS_00044803	876	noncoding	-1.23188
TCONS_00037372	235	noncoding	-1.10382
TCONS_00037523	479	noncoding	-1.30792
TCONS_00045218	5561	noncoding	-0.609872
TCONS_00045219	2492	noncoding	-1.13316
TCONS_00037575	1571	noncoding	-1.25729
TCONS_00038586	540	noncoding	-1.01298
TCONS_00046366	4090	noncoding	-0.606962
TCONS_00046367	3302	noncoding	-1.26152
TCONS_00046368	3166	noncoding	-1.26025
TCONS_00046371	2684	noncoding	-1.25477
TCONS_00046372	3287	noncoding	-0.865609
TCONS_00046373	2262	noncoding	-1.09451
TCONS_00046378	572	noncoding	-1.11317
TCONS_00046379	556	noncoding	-1.10175
TCONS_00046388	959	noncoding	-0.107074
TCONS_00046391	1102	noncoding	-1.20585
TCONS_00046392	1876	noncoding	-1.33491
TCONS_00046394	310	noncoding	-1.09865
TCONS_00054405	423	noncoding	-0.0852294
TCONS_00054584	2966	noncoding	-1.0841
TCONS_00054585	3516	noncoding	-0.978005
TCONS_00054586	2167	noncoding	-0.901911
TCONS_00054587	2364	noncoding	-1.0528
TCONS_00054591	700	noncoding	-1.06874
TCONS_00054592	865	noncoding	-1.09039
TCONS_00054593	467	noncoding	-1.01453
TCONS_00054594	943	noncoding	-1.03576
TCONS_00054595	657	noncoding	-0.868493
TCONS_00054930	3225	noncoding	-0.9097
TCONS_00054941	277	noncoding	-0.823994
TCONS_00054960	353	noncoding	-1.02335
TCONS_00056110	462	noncoding	-1.4124
TCONS_00056355	487	noncoding	-0.98671
TCONS_00056356	277	noncoding	-1.35392
TCONS_00049255	426	noncoding	-1.1071
TCONS_00056431	523	noncoding	-0.69297
TCONS_00056432	826	noncoding	-0.474275
TCONS_00056433	450	noncoding	-0.666755
TCONS_00056434	1664	noncoding	-0.593164
TCONS_00056437	654	noncoding	-0.725926
TCONS_00056440	780	noncoding	-0.551642
TCONS_00050107	2156	noncoding	-0.409167
TCONS_00050381	560	noncoding	-0.95991
TCONS_00050382	572	noncoding	-0.900301
TCONS_00051241	224	noncoding	-1.02417
TCONS_00051828	352	noncoding	-1.10151
TCONS_00051887	1451	noncoding	-1.04697
TCONS_00059141	307	noncoding	-0.84534
TCONS_00059142	267	noncoding	-0.881387
TCONS_00059194	1511	noncoding	-0.879595
TCONS_00059196	1655	noncoding	-0.983225
TCONS_00052368	269	noncoding	-0.824206
TCONS_00060452	729	noncoding	-0.534283
TCONS_00060702	5928	noncoding	-0.692334
TCONS_00060703	5472	noncoding	-0.687905
TCONS_00060704	4499	noncoding	-0.675649
TCONS_00060705	1161	noncoding	-0.619795
TCONS_00060706	3964	noncoding	-0.735113
TCONS_00060707	1555	noncoding	-0.655511
TCONS_00060708	2464	noncoding	-1.01791
TCONS_00060709	2744	noncoding	-0.710199
TCONS_00061361	12417	noncoding	-0.718127
TCONS_00061366	3678	noncoding	-1.14714
TCONS_00061367	2461	noncoding	-1.05669
TCONS_00061368	694	noncoding	-1.0427
TCONS_00054114	392	noncoding	-0.858085
TCONS_00064071	624	noncoding	-0.672194
TCONS_00061878	347	noncoding	-0.696278
TCONS_00061879	3712	noncoding	-1.06956
TCONS_00061880	1219	noncoding	-0.971577
TCONS_00062106	927	noncoding	-0.837513
TCONS_00062107	6489	noncoding	-1.02279
TCONS_00062108	6217	noncoding	-1.02061
TCONS_00064474	2645	noncoding	-1.0528
TCONS_00064694	572	noncoding	-0.459009
TCONS_00064696	587	noncoding	-0.789993
TCONS_00064698	1051	noncoding	-0.161379
TCONS_00064700	1699	noncoding	-0.979039
TCONS_00064750	442	noncoding	-0.98161
TCONS_00064809	300	noncoding	-0.940203
TCONS_00062546	366	noncoding	-1.10783
TCONS_00062548	5517	noncoding	-1.00369
TCONS_00062549	744	noncoding	-1.10724
TCONS_00062553	759	noncoding	-1.09071
TCONS_00062554	769	noncoding	-0.995166
TCONS_00062556	563	noncoding	-1.05609
TCONS_00062557	553	noncoding	-0.952496
TCONS_00062558	520	noncoding	-0.974549
TCONS_00062562	403	noncoding	-1.04146
TCONS_00062563	12383	noncoding	-1.03831
TCONS_00062564	14954	noncoding	-1.04308
TCONS_00062565	16023	noncoding	-1.04468
TCONS_00062567	1361	noncoding	-0.844905
TCONS_00062569	1519	noncoding	-1.20264
TCONS_00062570	709	noncoding	-1.09229
TCONS_00062571	5428	noncoding	-1.00267
TCONS_00062573	2869	noncoding	-1.11853
TCONS_00065075	1520	noncoding	-0.813861
TCONS_00065081	2952	noncoding	-0.0669438
TCONS_00062907	403	noncoding	-1.41247
TCONS_00065223	262	noncoding	-1.2123
TCONS_00065226	270	noncoding	-1.09772
TCONS_00063195	582	noncoding	-0.606096
TCONS_00063196	301	noncoding	-1.12326
TCONS_00063197	837	noncoding	-1.07622
TCONS_00063330	5027	noncoding	-1.11022
TCONS_00063331	4642	noncoding	-1.01201
TCONS_00065564	2272	noncoding	-0.499446
TCONS_00065565	260	noncoding	-0.93205
TCONS_00065638	836	noncoding	-1.34613
TCONS_00065712	2440	noncoding	-0.929617
TCONS_00066091	5003	noncoding	-0.932953
TCONS_00071153	1763	noncoding	-1.30422
TCONS_00066480	1029	noncoding	-0.294007
TCONS_00066487	976	noncoding	-0.289065
TCONS_00066673	214	noncoding	-0.970188
TCONS_00072000	797	noncoding	-0.911719
TCONS_00072425	240	noncoding	-0.989089
TCONS_00072426	1047	noncoding	-0.178872
TCONS_00072427	1937	noncoding	-0.919495
TCONS_00067794	1458	noncoding	-0.850652
TCONS_00067796	562	noncoding	-0.998568
TCONS_00072795	309	noncoding	-1.1929
TCONS_00072821	212	noncoding	-1.08842
TCONS_00068282	430	noncoding	-1.03783
TCONS_00068286	4899	noncoding	-1.04836
TCONS_00073304	490	noncoding	-0.947084
TCONS_00068680	1105	noncoding	-1.14633
TCONS_00073495	442	noncoding	-0.371096
TCONS_00069812	4726	noncoding	-0.936148
TCONS_00069814	14278	noncoding	-0.86271
TCONS_00069815	15102	noncoding	-0.864673
TCONS_00069816	13610	noncoding	-0.860958
TCONS_00069817	2596	noncoding	-0.894783
TCONS_00069818	11343	noncoding	-0.956877
TCONS_00069819	8729	noncoding	-0.840209
TCONS_00069820	9990	noncoding	-0.847381
TCONS_00069821	13781	noncoding	-0.861429
TCONS_00069822	1939	noncoding	-0.879588
TCONS_00069823	911	noncoding	-1.26516
TCONS_00069824	2194	noncoding	-0.844628
TCONS_00069825	3307	noncoding	-0.751539
TCONS_00069829	3663	noncoding	-1.07378
TCONS_00069830	3398	noncoding	-0.761474
TCONS_00069836	2504	noncoding	-0.717921
TCONS_00069838	1947	noncoding	-0.968995
TCONS_00074618	1497	noncoding	-1.0459
TCONS_00070380	647	noncoding	-1.29152
TCONS_00070630	727	noncoding	-0.981558
TCONS_00070774	1072	noncoding	-0.260396
TCONS_00070815	1487	noncoding	-0.608484
TCONS_00070816	785	noncoding	-0.566782
TCONS_00075204	2289	noncoding	-0.647591
TCONS_00075261	417	noncoding	-0.496276
TCONS_00075266	378	noncoding	-0.104491
TCONS_00075279	437	noncoding	-0.560735
TCONS_00075284	410	noncoding	-0.534878
TCONS_00075289	430	noncoding	-0.70108
TCONS_00075294	432	noncoding	-0.476759
TCONS_00075308	431	noncoding	-0.589858
TCONS_00075317	400	noncoding	-0.597685
TCONS_00075322	449	noncoding	-0.896336
TCONS_00075323	1206	noncoding	-1.07982
TCONS_00075324	642	noncoding	-0.99249
TCONS_00075333	348	noncoding	-0.913112
TCONS_00075339	1174	noncoding	-1.05383
TCONS_00075348	432	noncoding	-0.610136
TCONS_00075352	410	noncoding	-0.331203
TCONS_00075363	495	noncoding	-0.494848
TCONS_00075374	427	noncoding	-0.625529
TCONS_00075392	437	noncoding	-0.510841
TCONS_00075394	3140	noncoding	-0.731587
TCONS_00075750	674	noncoding	-0.214748
TCONS_00075803	550	noncoding	-0.824027
TCONS_00075807	1780	noncoding	-1.25892
TCONS_00075809	1108	noncoding	-1.22192
TCONS_00075861	2073	noncoding	-1.2144
TCONS_00081006	2129	noncoding	-1.09063
TCONS_00081066	718	noncoding	-1.25943
TCONS_00081068	1151	noncoding	-1.18054
TCONS_00076665	676	noncoding	-1.18208
TCONS_00076666	1269	noncoding	-1.12371
TCONS_00076667	10042	noncoding	-1.11488
TCONS_00076670	8829	noncoding	-1.15443
TCONS_00076675	775	noncoding	-1.19695
TCONS_00076676	1482	noncoding	-1.24675
TCONS_00076677	1384	noncoding	-1.10983
TCONS_00077970	485	noncoding	-1.18116
TCONS_00078076	1318	noncoding	-1.15067
TCONS_00078258	493	noncoding	-1.06259
TCONS_00078259	844	noncoding	-0.865808
TCONS_00078263	500	noncoding	-0.625972
TCONS_00079143	549	noncoding	-0.902347
TCONS_00084300	604	noncoding	-0.987255
TCONS_00079894	2683	noncoding	-0.993001
TCONS_00079896	802	noncoding	-0.999659
TCONS_00079899	490	noncoding	-0.88802
TCONS_00079903	1776	noncoding	-1.05198
TCONS_00079904	1078	noncoding	-1.17524
TCONS_00079906	977	noncoding	-0.986454
TCONS_00079967	300	noncoding	-0.951076
TCONS_00084890	2642	noncoding	-0.830071
TCONS_00085525	428	noncoding	-0.772778
TCONS_00092396	1449	noncoding	-0.937746
TCONS_00092399	5578	noncoding	-0.282394
TCONS_00092400	3321	noncoding	-0.15248
TCONS_00086751	2106	noncoding	-0.659694
TCONS_00093350	2706	noncoding	-0.292385
TCONS_00093357	1214	noncoding	-0.270766
TCONS_00093361	547	noncoding	-0.589754
TCONS_00093800	1283	noncoding	-0.53476
TCONS_00093801	1151	noncoding	-0.511431
TCONS_00087343	852	noncoding	-0.945414
TCONS_00094971	285	noncoding	-1.16042
TCONS_00089120	353	noncoding	-0.660378
TCONS_00089121	411	noncoding	-0.493719
TCONS_00096139	2525	noncoding	-0.654707
TCONS_00096140	6665	noncoding	-1.02994
TCONS_00096141	10802	noncoding	-0.841765
TCONS_00096149	1212	noncoding	-0.337874
TCONS_00096157	821	noncoding	-0.606313
TCONS_00096167	1123	noncoding	-0.464437
TCONS_00096171	619	noncoding	-0.934803
TCONS_00096172	1891	noncoding	-0.145924
TCONS_00096443	522	noncoding	-0.574331
TCONS_00096447	660	noncoding	-1.03067
TCONS_00096819	1234	noncoding	-0.681243
TCONS_00091125	1471	noncoding	-0.710385
TCONS_00091667	494	noncoding	-0.39976
TCONS_00091670	1012	noncoding	-0.626029
TCONS_00097638	1013	noncoding	-1.02962
TCONS_00097641	667	noncoding	-1.17615
TCONS_00098081	474	noncoding	-1.08324
TCONS_00098736	446	noncoding	-1.19892
TCONS_00106793	6075	noncoding	-1.02501
TCONS_00106796	774	noncoding	-0.959383
TCONS_00099105	1391	noncoding	-1.01697
TCONS_00099107	1265	noncoding	-1.00309
TCONS_00099108	763	noncoding	-0.908875
TCONS_00099109	753	noncoding	-0.905893
TCONS_00099110	3610	noncoding	-0.456327
TCONS_00099111	598	noncoding	-0.850423
TCONS_00099112	993	noncoding	-0.962367
TCONS_00099113	1662	noncoding	-1.04024
TCONS_00099115	564	noncoding	-1.15258
TCONS_00099119	572	noncoding	-0.937157
TCONS_00099120	920	noncoding	-1.29143
TCONS_00099124	712	noncoding	-0.951686
TCONS_00099126	891	noncoding	-0.941561
TCONS_00099127	1057	noncoding	-0.973611
TCONS_00099128	1091	noncoding	-0.979118
TCONS_00099131	863	noncoding	-0.93515
TCONS_00099133	936	noncoding	-0.951204
TCONS_00099166	730	noncoding	-0.174808
TCONS_00107280	776	noncoding	-1.08577
TCONS_00107427	367	noncoding	-1.30921
TCONS_00107585	804	noncoding	-1.1939
TCONS_00099969	871	noncoding	-1.3365
TCONS_00100278	3215	noncoding	-0.122346
TCONS_00108616	976	noncoding	-0.353998
TCONS_00108617	756	noncoding	-0.495206
TCONS_00108618	905	noncoding	-0.0817789
TCONS_00108619	702	noncoding	-0.509579
TCONS_00108620	482	noncoding	-0.340411
TCONS_00108621	419	noncoding	-0.825753
TCONS_00108622	401	noncoding	-1.04319
TCONS_00108623	643	noncoding	-0.401119
TCONS_00108899	1031	noncoding	-1.26256
TCONS_00108958	519	noncoding	-0.92574
TCONS_00101184	231	noncoding	-0.853942
TCONS_00101493	978	noncoding	-0.553406
TCONS_00101802	546	noncoding	-0.349694
TCONS_00101808	537	noncoding	-1.18873
TCONS_00110013	254	noncoding	-1.02095
TCONS_00110016	1081	noncoding	-1.10525
TCONS_00110018	9800	noncoding	-0.830464
TCONS_00110019	622	noncoding	-1.21226
TCONS_00110102	496	noncoding	-1.11105
TCONS_00110380	739	noncoding	-0.827932
TCONS_00110907	567	noncoding	-0.7742
TCONS_00110997	509	noncoding	-0.816721
TCONS_00103188	384	noncoding	-1.1575
TCONS_00103338	3909	noncoding	-1.21932
TCONS_00103527	265	noncoding	-1.13079
TCONS_00103540	678	noncoding	-0.127469
TCONS_00104204	3537	noncoding	-1.08349
TCONS_00104206	556	noncoding	-1.12205
TCONS_00104209	568	noncoding	-0.960026
TCONS_00104210	2424	noncoding	-1.08555
TCONS_00104211	3607	noncoding	-1.08458
TCONS_00104212	1947	noncoding	-1.09711
TCONS_00104290	2143	noncoding	-0.940891
TCONS_00104299	1028	noncoding	-1.11333
TCONS_00112432	3192	noncoding	-0.963054
TCONS_00104512	735	noncoding	-0.866097
TCONS_00113067	2090	noncoding	-1.07594
TCONS_00113647	215	noncoding	-0.868941
TCONS_00113967	455	noncoding	-0.540952
TCONS_00113968	557	noncoding	-0.800314
TCONS_00116263	2460	noncoding	-0.217441
TCONS_00114331	1168	noncoding	-0.872114
TCONS_00114332	916	noncoding	-0.584336
TCONS_00116760	304	noncoding	-1.16469
TCONS_00116761	466	noncoding	-0.82163
TCONS_00116762	984	noncoding	-0.728417
TCONS_00116763	567	noncoding	-0.711755
TCONS_00116764	297	noncoding	-1.05972
TCONS_00117275	283	noncoding	-0.740316
TCONS_00115018	294	noncoding	-0.863509
TCONS_00117487	841	noncoding	-0.981893
TCONS_00117779	355	noncoding	-0.774635
TCONS_00115458	5394	noncoding	-0.847275
TCONS_00115464	4282	noncoding	-1.00219
TCONS_00115465	10590	noncoding	-0.980606
TCONS_00115466	1665	noncoding	-0.665655
TCONS_00115467	10531	noncoding	-0.64278
TCONS_00117931	6229	noncoding	-0.985499
TCONS_00117933	2636	noncoding	-0.926324
TCONS_00117934	3610	noncoding	-0.953557
TCONS_00117935	474	noncoding	-0.885038
TCONS_00117936	744	noncoding	-0.859954
TCONS_00117937	550	noncoding	-1.14547
TCONS_00126614	754	noncoding	-0.892621
TCONS_00126618	615	noncoding	-1.1671
TCONS_00126631	530	noncoding	-0.738769
TCONS_00126635	1297	noncoding	-0.146721
TCONS_00118245	634	noncoding	-0.929819
TCONS_00118680	1377	noncoding	-0.671729
TCONS_00127303	220	noncoding	-0.966284
TCONS_00119142	282	noncoding	-1.16511
TCONS_00119463	418	noncoding	-1.24365
TCONS_00119469	2306	noncoding	-0.872353
TCONS_00119704	315	noncoding	-0.835024
TCONS_00119826	625	noncoding	-1.18035
TCONS_00120170	622	noncoding	-1.3191
TCONS_00120554	474	noncoding	-1.08514
TCONS_00120637	4298	noncoding	-1.23444
TCONS_00120638	2299	noncoding	-1.14436
TCONS_00120640	433	noncoding	-1.01725
TCONS_00120641	436	noncoding	-1.22512
TCONS_00121504	803	noncoding	-1.22834
TCONS_00130048	1004	noncoding	-0.996564
TCONS_00130055	1446	noncoding	-1.03874
TCONS_00130102	566	noncoding	-0.94153
TCONS_00130108	2848	noncoding	-1.15022
TCONS_00121748	1330	noncoding	-0.455096
TCONS_00130815	2502	noncoding	-0.81697
TCONS_00130816	5235	noncoding	-0.889608
TCONS_00122742	755	noncoding	-1.28965
TCONS_00122743	446	noncoding	-0.118112
TCONS_00122985	1821	noncoding	-0.97542
TCONS_00131360	1471	noncoding	-0.772376
TCONS_00131378	264	noncoding	-0.912399
TCONS_00123366	1192	noncoding	-1.16809
TCONS_00123367	833	noncoding	-0.498121
TCONS_00124118	1402	noncoding	-0.443828
TCONS_00124119	3171	noncoding	-0.447047
TCONS_00132579	1012	noncoding	-1.26699
TCONS_00133360	212	noncoding	-1.02898
TCONS_00133860	599	noncoding	-0.935146
TCONS_00133862	3796	noncoding	-0.945428
TCONS_00133864	566	noncoding	-1.02575
TCONS_00133865	566	noncoding	-1.02575
TCONS_00133866	566	noncoding	-0.904944
TCONS_00133867	560	noncoding	-1.02441
TCONS_00133868	574	noncoding	-1.02746
TCONS_00133869	299	noncoding	-1.39335
TCONS_00125450	8767	noncoding	-0.803555
TCONS_00125479	233	noncoding	-0.793409
TCONS_00125480	360	noncoding	-1.04173
TCONS_00133988	207	noncoding	-1.11307
TCONS_00125531	1284	noncoding	-1.08169
TCONS_00125532	1458	noncoding	-1.03021
TCONS_00126053	274	noncoding	-1.04534
TCONS_00126150	438	noncoding	-1.08942
TCONS_00126377	9749	noncoding	-0.30764
TCONS_00126381	2310	noncoding	-0.927421
TCONS_00126382	1897	noncoding	-0.266441
TCONS_00126383	1096	noncoding	-1.28107
TCONS_00126566	3282	noncoding	-0.447524
TCONS_00144776	3268	noncoding	-0.851733
TCONS_00145005	4919	noncoding	-0.906174
TCONS_00135299	1186	noncoding	-0.807558
TCONS_00136107	222	noncoding	-0.753817
TCONS_00136533	359	noncoding	-1.05165
TCONS_00146287	464	noncoding	-1.24968
TCONS_00146394	396	noncoding	-1.41139
TCONS_00136955	2289	noncoding	-1.25538
TCONS_00146731	2532	noncoding	-0.919925
TCONS_00146899	1536	noncoding	-1.20816
TCONS_00147014	1148	noncoding	-1.19024
TCONS_00147015	1352	noncoding	-0.911447
TCONS_00147097	542	noncoding	-1.19324
TCONS_00147121	2656	noncoding	-0.417429
TCONS_00147143	1194	noncoding	-1.11891
TCONS_00147154	662	noncoding	-1.26224
TCONS_00147155	755	noncoding	-1.1174
TCONS_00147157	2168	noncoding	-0.866091
TCONS_00147164	599	noncoding	-0.926396
TCONS_00147169	539	noncoding	-0.933723
TCONS_00147178	1893	noncoding	-0.909197
TCONS_00147181	1734	noncoding	-0.988828
TCONS_00147183	4143	noncoding	-0.725647
TCONS_00147185	2180	noncoding	-1.01929
TCONS_00147186	1111	noncoding	-1.15626
TCONS_00147198	834	noncoding	-1.27938
TCONS_00147207	725	noncoding	-1.30902
TCONS_00147219	743	noncoding	-1.31112
TCONS_00147223	668	noncoding	-0.142574
TCONS_00137464	289	noncoding	-1.32026
TCONS_00137689	369	noncoding	-1.40127
TCONS_00137852	1917	noncoding	-0.761529
TCONS_00137912	489	noncoding	-1.07254
TCONS_00148142	1194	noncoding	-1.10944
TCONS_00148143	1309	noncoding	-0.710909
TCONS_00148145	5544	noncoding	-1.02346
TCONS_00148151	582	noncoding	-0.675299
TCONS_00138362	1364	noncoding	-1.21864
TCONS_00138364	3562	noncoding	-0.914613
TCONS_00138366	1721	noncoding	-0.850231
TCONS_00138719	469	noncoding	-0.887653
TCONS_00138720	448	noncoding	-0.933418
TCONS_00138721	286	noncoding	-0.543989
TCONS_00148718	352	noncoding	-0.876643
TCONS_00139031	463	noncoding	-1.23336
TCONS_00148869	676	noncoding	-0.720394
TCONS_00139254	2768	noncoding	-0.687722
TCONS_00139257	12033	noncoding	-0.411595
TCONS_00139261	2390	noncoding	-0.964112
TCONS_00139263	1196	noncoding	-0.694808
TCONS_00139264	567	noncoding	-0.92199
TCONS_00139267	560	noncoding	-0.712893
TCONS_00139269	2319	noncoding	-0.538304
TCONS_00139273	1499	noncoding	-0.987278
TCONS_00139275	2313	noncoding	-0.671999
TCONS_00139276	1328	noncoding	-1.15567
TCONS_00139277	569	noncoding	-0.575391
TCONS_00149104	379	noncoding	-1.08156
TCONS_00139770	473	noncoding	-1.16908
TCONS_00149293	484	noncoding	-1.04883
TCONS_00149301	3103	noncoding	-1.18114
TCONS_00149302	2454	noncoding	-1.16718
TCONS_00149304	3032	noncoding	-0.97325
TCONS_00149305	2087	noncoding	-0.950783
TCONS_00149319	347	noncoding	-0.940479
TCONS_00139978	758	noncoding	-0.918429
TCONS_00140719	2076	noncoding	-1.1215
TCONS_00140720	2145	noncoding	-1.12316
TCONS_00140722	902	noncoding	-1.15328
TCONS_00140734	1270	noncoding	-0.958071
TCONS_00140735	4386	noncoding	-1.11972
TCONS_00140736	1102	noncoding	-0.927455
TCONS_00140737	4553	noncoding	-1.12236
TCONS_00150380	2890	noncoding	-1.03265
TCONS_00150617	336	noncoding	-0.500655
TCONS_00141476	241	noncoding	-0.986205
TCONS_00150984	630	noncoding	-1.14843
TCONS_00151019	451	noncoding	-1.01547
TCONS_00141795	490	noncoding	-1.0093
TCONS_00141817	424	noncoding	-0.699451
TCONS_00151189	1621	noncoding	-0.877304
TCONS_00151318	200	noncoding	-1.14846
TCONS_00151445	334	noncoding	-0.907386
TCONS_00142447	4544	noncoding	-1.01476
TCONS_00142449	7788	noncoding	-0.868437
TCONS_00142451	3708	noncoding	-1.07499
TCONS_00142452	4469	noncoding	-1.06242
TCONS_00142453	7200	noncoding	-0.866962
TCONS_00142456	705	noncoding	-0.721915
TCONS_00142641	380	noncoding	-1.09749
TCONS_00142813	280	noncoding	-1.272
TCONS_00152175	529	noncoding	-0.786329
TCONS_00152529	875	noncoding	-1.07381
TCONS_00143352	829	noncoding	-1.21302
TCONS_00143435	289	noncoding	-0.972742
TCONS_00143436	953	noncoding	-0.805042
TCONS_00152753	769	noncoding	-1.00425
TCONS_00152770	3810	noncoding	-0.825074
TCONS_00152872	549	noncoding	-0.630997
TCONS_00143992	982	noncoding	-1.31632
TCONS_00144036	3735	noncoding	-0.91125
TCONS_00144037	4044	noncoding	-0.91832
TCONS_00144038	939	noncoding	-1.09513
TCONS_00152907	226	noncoding	-1.21151
TCONS_00144209	274	noncoding	-0.677749
TCONS_00153067	1540	noncoding	-0.0217355
TCONS_00153069	2829	noncoding	-0.112413
TCONS_00153070	2957	noncoding	-0.118199
TCONS_00153071	4181	noncoding	-0.529116
TCONS_00153072	3199	noncoding	-0.495413
TCONS_00153073	934	noncoding	-0.745583
TCONS_00153074	2017	noncoding	-0.563817
TCONS_00156695	1095	noncoding	-0.722099
TCONS_00153847	572	noncoding	-0.00923991
TCONS_00156719	326	noncoding	-1.34177
TCONS_00154279	1643	noncoding	-1.03861
TCONS_00154384	390	noncoding	-1.12789
TCONS_00155271	207	noncoding	-0.877175
TCONS_00158170	1035	noncoding	-0.626329
TCONS_00158172	957	noncoding	-0.616856
TCONS_00158173	517	noncoding	-0.811827
TCONS_00158174	973	noncoding	-0.869103
TCONS_00158175	1013	noncoding	-0.874367
TCONS_00158176	2119	noncoding	-0.961259
TCONS_00158183	546	noncoding	-1.20204
TCONS_00155285	1322	noncoding	-0.776598
TCONS_00155287	1509	noncoding	-0.790876
TCONS_00155289	3523	noncoding	-0.856299
TCONS_00155293	556	noncoding	-0.819051
TCONS_00155294	1181	noncoding	-0.763617
TCONS_00155299	741	noncoding	-0.704261
TCONS_00155356	11207	noncoding	-0.866257
TCONS_00155357	12396	noncoding	-0.869633
TCONS_00155358	2498	noncoding	-0.912285
TCONS_00155361	10799	noncoding	-0.864993
TCONS_00155363	12306	noncoding	-0.869422
TCONS_00155365	3060	noncoding	-0.398662
TCONS_00155366	16469	noncoding	-0.514031
TCONS_00155412	260	noncoding	-1.21683
TCONS_00158499	270	noncoding	-0.602964
TCONS_00158633	1316	noncoding	-0.838374
TCONS_00158634	1327	noncoding	-0.84072
TCONS_00158671	1326	noncoding	-1.10618
TCONS_00158672	616	noncoding	-0.882133
TCONS_00155887	3725	noncoding	-1.10023
TCONS_00155889	2225	noncoding	-1.04186
TCONS_00155890	2036	noncoding	-1.03043
TCONS_00155902	303	noncoding	-0.954949
TCONS_00155903	242	noncoding	-0.922703
TCONS_00155959	680	noncoding	-1.12044
TCONS_00161032	1445	noncoding	-0.926124
TCONS_00161037	2942	noncoding	-0.991573
TCONS_00161039	822	noncoding	-1.01253
TCONS_00161040	200	noncoding	-1.02489
TCONS_00159654	552	noncoding	-1.1536
TCONS_00161188	859	noncoding	-1.03101
TCONS_00161189	389	noncoding	-0.960265
TCONS_00161237	315	noncoding	-1.03722
TCONS_00161334	240	noncoding	-1.02023
TCONS_00161402	222	noncoding	-0.787017
TCONS_00161753	1529	noncoding	-0.762984
TCONS_00161754	1481	noncoding	-0.759793
TCONS_00161755	13776	noncoding	-0.920259
TCONS_00161757	1499	noncoding	-0.8033
TCONS_00161760	586	noncoding	-0.647076
TCONS_00161764	517	noncoding	-0.746593
TCONS_00161767	885	noncoding	-0.81499
TCONS_00161768	822	noncoding	-0.805695
TCONS_00161771	815	noncoding	-0.804602
TCONS_00161772	392	noncoding	-0.721698
TCONS_00161773	741	noncoding	-1.18266
TCONS_00161774	4651	noncoding	-1.04405
TCONS_00161775	506	noncoding	-1.23597
TCONS_00160754	1460	noncoding	-1.13736
TCONS_00160755	2194	noncoding	-1.08998
TCONS_00165491	230	noncoding	-0.610219
TCONS_00162569	451	noncoding	-0.880822
TCONS_00162586	5655	noncoding	-0.924519
TCONS_00162587	2102	noncoding	-0.0933896
TCONS_00162588	4621	noncoding	-0.0335656
TCONS_00162591	1394	noncoding	-0.682405
TCONS_00162608	3195	noncoding	-0.987238
TCONS_00162609	5578	noncoding	-0.819016
TCONS_00162611	6819	noncoding	-0.403195
TCONS_00162613	6058	noncoding	-1.0343
TCONS_00162614	6746	noncoding	-0.777267
TCONS_00162615	5841	noncoding	-0.869409
TCONS_00162618	1430	noncoding	-0.671376
TCONS_00162620	5725	noncoding	-0.718285
TCONS_00162623	2128	noncoding	-0.974951
TCONS_00162625	7065	noncoding	-1.04393
TCONS_00162627	2725	noncoding	-0.992172
TCONS_00162631	473	noncoding	-0.91217
TCONS_00162633	1602	noncoding	-1.12985
TCONS_00162634	7765	noncoding	-1.04919
TCONS_00162759	3307	noncoding	-0.763808
TCONS_00162996	466	noncoding	-0.272557
TCONS_00163147	4260	noncoding	-0.216786
TCONS_00166110	2974	noncoding	-0.413773
TCONS_00166122	435	noncoding	-0.688903
TCONS_00163483	210	noncoding	-1.01751
TCONS_00163716	564	noncoding	-0.800977
TCONS_00163721	846	noncoding	-1.05171
TCONS_00163722	5064	noncoding	-0.853766
TCONS_00163723	562	noncoding	-1.02257
TCONS_00163724	662	noncoding	-1.26991
TCONS_00163725	837	noncoding	-1.17407
TCONS_00163729	854	noncoding	-0.812176
TCONS_00163734	807	noncoding	-1.25877
TCONS_00163953	917	noncoding	-0.830369
TCONS_00167109	5312	noncoding	-0.946784
TCONS_00167327	624	noncoding	-0.878522
TCONS_00167328	574	noncoding	-0.700729
TCONS_00167331	4615	noncoding	-1.0044
TCONS_00164667	460	noncoding	-0.194087
TCONS_00164957	510	noncoding	-1.17892
TCONS_00167911	395	noncoding	-1.01521
TCONS_00165487	857	noncoding	-1.12152
TCONS_00165488	658	noncoding	-1.07508
TCONS_00168400	231	noncoding	-1.13171
TCONS_00168516	750	noncoding	-0.775344
TCONS_00169033	754	noncoding	-0.976628
TCONS_00169034	533	noncoding	-1.11551
TCONS_00169035	478	noncoding	-1.17249
TCONS_00169046	1120	noncoding	-0.95342
TCONS_00169082	1525	noncoding	-1.1854
TCONS_00176697	578	noncoding	-0.530806
TCONS_00169175	1282	noncoding	-0.962847
TCONS_00169410	551	noncoding	-1.24873
TCONS_00169411	382	noncoding	-1.18484
TCONS_00177164	431	noncoding	-0.811607
TCONS_00169828	371	noncoding	-1.3547
TCONS_00177368	562	noncoding	-0.63427
TCONS_00177369	865	noncoding	-1.13615
TCONS_00177370	581	noncoding	-0.638425
TCONS_00177371	3288	noncoding	-0.929444
TCONS_00177373	532	noncoding	-0.627632
TCONS_00177384	895	noncoding	-1.06392
TCONS_00170006	360	noncoding	-0.983539
TCONS_00170243	837	noncoding	-0.959231
TCONS_00170245	439	noncoding	-0.617255
TCONS_00170250	3605	noncoding	-0.792038
TCONS_00177880	1161	noncoding	-0.697192
TCONS_00178064	227	noncoding	-1.00539
TCONS_00171396	262	noncoding	-0.919657
TCONS_00179366	352	noncoding	-1.14669
TCONS_00179676	1124	noncoding	-1.08212
TCONS_00171823	983	noncoding	-0.823389
TCONS_00171824	563	noncoding	-0.602662
TCONS_00179770	2165	noncoding	-1.01155
TCONS_00171928	372	noncoding	-1.15005
TCONS_00179809	262	noncoding	-1.36738
TCONS_00180041	1569	noncoding	-1.2015
TCONS_00180061	560	noncoding	-0.962997
TCONS_00180235	1089	noncoding	-1.0616
TCONS_00180236	1946	noncoding	-0.865741
TCONS_00180549	206	noncoding	-0.936553
TCONS_00172826	927	noncoding	-0.928461
TCONS_00180902	394	noncoding	-1.05828
TCONS_00173168	1310	noncoding	-0.886596
TCONS_00173215	4265	noncoding	-0.929047
TCONS_00181170	1555	noncoding	-0.751038
TCONS_00181177	702	noncoding	-0.875318
TCONS_00181178	593	noncoding	-0.925016
TCONS_00173294	762	noncoding	-0.838524
TCONS_00173487	472	noncoding	-1.06101
TCONS_00181467	582	noncoding	-0.987306
TCONS_00174270	542	noncoding	-1.14882
TCONS_00182439	1909	noncoding	-1.13517
TCONS_00174682	324	noncoding	-1.40197
TCONS_00175119	1490	noncoding	-0.31341
TCONS_00175120	1241	noncoding	-0.266006
TCONS_00175123	1121	noncoding	-0.0790264
TCONS_00175126	794	noncoding	-1.02462
TCONS_00183316	2013	noncoding	-1.08195
TCONS_00175669	334	noncoding	-1.03583
TCONS_00183416	3598	noncoding	-0.487238
TCONS_00183418	899	noncoding	-0.941159
TCONS_00183419	2243	noncoding	-0.993816
TCONS_00183547	470	noncoding	-1.26117
TCONS_00176055	7026	noncoding	-0.954648
TCONS_00176056	14962	noncoding	-0.779225
TCONS_00183910	2644	noncoding	-0.866087
TCONS_00184338	690	noncoding	-1.23601
TCONS_00189680	357	noncoding	-0.619981
TCONS_00184944	910	noncoding	-1.06169
TCONS_00184945	423	noncoding	-1.21616
TCONS_00189813	855	noncoding	-0.879122
TCONS_00189927	441	noncoding	-0.743234
TCONS_00185566	5854	noncoding	-1.09378
TCONS_00190298	2661	noncoding	-1.28867
TCONS_00190307	685	noncoding	-1.05392
TCONS_00185635	287	noncoding	-0.89461
TCONS_00190626	528	noncoding	-1.19552
TCONS_00190689	238	noncoding	-0.884645
TCONS_00186022	904	noncoding	-1.03704
TCONS_00186023	2183	noncoding	-1.14551
TCONS_00186025	336	noncoding	-1.17925
TCONS_00186028	709	noncoding	-0.988267
TCONS_00190861	502	noncoding	-0.969527
TCONS_00190907	899	noncoding	-0.818177
TCONS_00191218	751	noncoding	-0.459822
TCONS_00186682	526	noncoding	-0.867693
TCONS_00186901	5814	noncoding	-1.14101
TCONS_00192642	939	noncoding	-1.11991
TCONS_00187778	981	noncoding	-1.136
TCONS_00187783	2376	noncoding	-1.30978
TCONS_00192819	345	noncoding	-1.07317
TCONS_00192855	334	noncoding	-1.20352
TCONS_00188044	7368	noncoding	-0.867396
TCONS_00188047	764	noncoding	-1.27223
TCONS_00188142	208	noncoding	-0.903742
TCONS_00193472	1657	noncoding	-1.21083
TCONS_00188804	350	noncoding	-1.35246
TCONS_00188937	787	noncoding	-0.935237
TCONS_00188999	278	noncoding	-0.811902
TCONS_00189007	611	noncoding	-1.15934
TCONS_00189008	672	noncoding	-1.22575
TCONS_00189009	373	noncoding	-0.759055
TCONS_00194176	2770	noncoding	-0.883624
TCONS_00189253	315	noncoding	-1.20523
TCONS_00194210	221	noncoding	-1.36136
TCONS_00194635	6858	noncoding	-0.788352
TCONS_00194636	4926	noncoding	-0.911551
TCONS_00194642	791	noncoding	-0.86023
TCONS_00194643	3186	noncoding	-0.692105
TCONS_00200916	1693	noncoding	-1.04792
TCONS_00194947	204	noncoding	-1.17608
TCONS_00201044	813	noncoding	-0.955043
TCONS_00195004	859	noncoding	-1.06383
TCONS_00195005	362	noncoding	-0.884103
TCONS_00195008	1305	noncoding	-0.796344
TCONS_00201496	361	noncoding	-1.01187
TCONS_00201597	3740	noncoding	-1.07901
TCONS_00201738	628	noncoding	-0.364262
TCONS_00195710	1119	noncoding	-0.844104
TCONS_00195733	332	noncoding	-1.12525
TCONS_00202024	300	noncoding	-0.935094
TCONS_00202025	639	noncoding	-1.09359
TCONS_00196018	1518	noncoding	-1.3213
TCONS_00196251	2727	noncoding	-0.50756
TCONS_00196252	907	noncoding	-1.21987
TCONS_00197012	665	noncoding	-1.05052
TCONS_00203447	1157	noncoding	-0.595407
TCONS_00197468	1079	noncoding	-0.442243
TCONS_00203770	6930	noncoding	-0.399155
TCONS_00203775	587	noncoding	-1.03134
TCONS_00203778	733	noncoding	-1.33459
TCONS_00198439	918	noncoding	-0.897202
TCONS_00204798	8636	noncoding	-0.727184
TCONS_00204812	363	noncoding	-1.06761
TCONS_00199381	411	noncoding	-0.641813
TCONS_00205476	692	noncoding	-0.760843
TCONS_00205799	2977	noncoding	-0.908495
TCONS_00200554	3061	noncoding	-0.562168
TCONS_00200556	687	noncoding	-0.516463
TCONS_00200557	886	noncoding	-0.529431
TCONS_00200558	629	noncoding	-0.77808
TCONS_00200560	807	noncoding	-0.992994
TCONS_00200562	529	noncoding	-1.1114
TCONS_00206648	790	noncoding	-1.18893
TCONS_00212094	2491	noncoding	-1.0861
TCONS_00212095	592	noncoding	-1.00229
TCONS_00212096	654	noncoding	-1.01532
TCONS_00206846	219	noncoding	-1.33263
TCONS_00212245	1010	noncoding	-1.03931
TCONS_00212289	375	noncoding	-1.13111
TCONS_00207032	834	noncoding	-0.899977
TCONS_00212590	1118	noncoding	-1.14706
TCONS_00207495	342	noncoding	-1.09455
TCONS_00212763	4717	noncoding	-1.01042
TCONS_00212780	1658	noncoding	-1.06372
TCONS_00212856	553	noncoding	-0.939607
TCONS_00207931	378	noncoding	-1.27479
TCONS_00207933	372	noncoding	-1.19596
TCONS_00208101	369	noncoding	-1.21238
TCONS_00208330	3095	noncoding	-0.997549
TCONS_00208331	3194	noncoding	-0.998999
TCONS_00208528	2681	noncoding	-1.13763
TCONS_00208530	424	noncoding	-0.995278
TCONS_00208591	277	noncoding	-0.754122
TCONS_00208831	1183	noncoding	-0.0146913
TCONS_00208832	810	noncoding	-1.06342
TCONS_00214109	2300	noncoding	-0.674041
TCONS_00214110	2192	noncoding	-0.669226
TCONS_00214754	205	noncoding	-1.00674
TCONS_00214762	4246	noncoding	-0.935519
TCONS_00214764	1593	noncoding	-0.857836
TCONS_00214767	2622	noncoding	-0.911051
TCONS_00214790	884	noncoding	-1.05351
TCONS_00214792	2217	noncoding	-1.10016
TCONS_00214793	2213	noncoding	-1.10006
TCONS_00215017	1154	noncoding	-1.06651
TCONS_00215020	456	noncoding	-1.08855
TCONS_00215021	14755	noncoding	-1.12461
TCONS_00215022	13633	noncoding	-0.857082
TCONS_00209813	356	noncoding	-0.973981
TCONS_00215205	568	noncoding	-1.20468
TCONS_00215210	1029	noncoding	-1.14445
TCONS_00215211	995	noncoding	-1.14578
TCONS_00215212	1032	noncoding	-1.14499
TCONS_00215213	680	noncoding	-1.21593
TCONS_00215214	696	noncoding	-1.10987
TCONS_00215217	631	noncoding	-1.04588
TCONS_00215218	641	noncoding	-1.04963
TCONS_00215220	1002	noncoding	-1.13998
TCONS_00215221	430	noncoding	-1.14802
TCONS_00215224	998	noncoding	-1.27433
TCONS_00215226	489	noncoding	-1.26687
TCONS_00215688	906	noncoding	-0.336341
TCONS_00210308	566	noncoding	-0.00744756
TCONS_00210562	1578	noncoding	-0.30966
TCONS_00210566	205	noncoding	-1.38045
TCONS_00210577	250	noncoding	-1.01816
TCONS_00211034	668	noncoding	-1.05269
TCONS_00216748	4725	noncoding	-1.01392
TCONS_00216749	4605	noncoding	-1.01323
TCONS_00211042	232	noncoding	-0.918447
TCONS_00211044	1021	noncoding	-0.477109
TCONS_00211045	1370	noncoding	-1.16506
TCONS_00211047	305	noncoding	-0.797036
TCONS_00211049	685	noncoding	-1.04918
TCONS_00211109	2079	noncoding	-0.953463
TCONS_00211115	987	noncoding	-1.17079
TCONS_00211116	902	noncoding	-1.20798
TCONS_00211117	982	noncoding	-1.12258
TCONS_00211121	752	noncoding	-1.26429
TCONS_00211123	886	noncoding	-1.08439
TCONS_00211125	997	noncoding	-0.841679
TCONS_00211825	452	noncoding	-1.00795
TCONS_00211878	2007	noncoding	-0.890312
TCONS_00211879	700	noncoding	-0.791747
TCONS_00211889	1366	noncoding	-1.08639
TCONS_00211894	578	noncoding	-1.07774
TCONS_00211895	657	noncoding	-1.09715
TCONS_00211901	1183	noncoding	-1.10227
TCONS_00224311	484	noncoding	-0.393002
TCONS_00218149	252	noncoding	-1.07748
TCONS_00218289	659	noncoding	-1.08686
TCONS_00218491	471	noncoding	-1.22879
TCONS_00218492	1246	noncoding	-1.04451
TCONS_00218493	675	noncoding	-1.23055
TCONS_00218494	626	noncoding	-0.973754
TCONS_00218542	3017	noncoding	-1.25637
TCONS_00218595	2078	noncoding	-0.753946
TCONS_00218597	746	noncoding	-1.09264
TCONS_00218599	544	noncoding	-0.510714
TCONS_00218643	204	noncoding	-1.06109
TCONS_00218652	319	noncoding	-1.1495
TCONS_00218690	1132	noncoding	-1.08422
TCONS_00218691	610	noncoding	-0.497568
TCONS_00218692	2606	noncoding	-0.589703
TCONS_00218693	3011	noncoding	-0.717937
TCONS_00218694	627	noncoding	-0.865686
TCONS_00218751	667	noncoding	-1.01886
TCONS_00218752	740	noncoding	-1.02993
TCONS_00218819	1099	noncoding	-1.22998
TCONS_00218820	1061	noncoding	-1.02673
TCONS_00225183	1323	noncoding	-0.886002
TCONS_00225333	292	noncoding	-0.929732
TCONS_00225379	6273	noncoding	-0.878673
TCONS_00225430	2695	noncoding	-1.06986
TCONS_00225456	2795	noncoding	-0.841405
TCONS_00225464	4883	noncoding	-0.321382
TCONS_00225465	4662	noncoding	-0.314097
TCONS_00225466	3379	noncoding	-0.275774
TCONS_00225468	755	noncoding	-0.957869
TCONS_00225469	1405	noncoding	-0.992169
TCONS_00225470	791	noncoding	-1.13583
TCONS_00225471	644	noncoding	-1.23435
TCONS_00225472	431	noncoding	-1.15746
TCONS_00225520	3606	noncoding	-1.08641
TCONS_00225713	2327	noncoding	-0.152041
TCONS_00225714	1735	noncoding	-0.132496
TCONS_00225761	1061	noncoding	-0.304295
TCONS_00219542	1267	noncoding	-1.13836
TCONS_00219544	201	noncoding	-1.16001
TCONS_00219755	1307	noncoding	-1.16332
TCONS_00220007	998	noncoding	-0.471667
TCONS_00220008	3597	noncoding	-0.501917
TCONS_00220147	2065	noncoding	-1.04262
TCONS_00226638	498	noncoding	-1.01834
TCONS_00226653	785	noncoding	-1.19319
TCONS_00226654	862	noncoding	-1.14569
TCONS_00220223	1324	noncoding	-1.23106
TCONS_00226758	11940	noncoding	-0.518872
TCONS_00226909	6272	noncoding	-1.06361
TCONS_00226910	9672	noncoding	-1.12609
TCONS_00226911	686	noncoding	-0.923718
TCONS_00226913	1187	noncoding	-1.12325
TCONS_00226914	578	noncoding	-1.08052
TCONS_00226916	1264	noncoding	-1.12393
TCONS_00226950	518	noncoding	-1.01953
TCONS_00220582	3573	noncoding	-0.151097
TCONS_00220699	514	noncoding	-0.748153
TCONS_00220742	2667	noncoding	-1.09752
TCONS_00220744	748	noncoding	-1.09099
TCONS_00220746	3108	noncoding	-1.04929
TCONS_00220877	8835	noncoding	-1.07796
TCONS_00220935	736	noncoding	-1.18157
TCONS_00227302	501	noncoding	-0.99886
TCONS_00221356	428	noncoding	-0.792138
TCONS_00221737	553	noncoding	-0.838348
TCONS_00228224	943	noncoding	-0.919435
TCONS_00228457	1832	noncoding	-1.074
TCONS_00228459	368	noncoding	-1.06511
TCONS_00228551	743	noncoding	-1.14228
TCONS_00228770	232	noncoding	-0.920273
TCONS_00228891	393	noncoding	-0.894548
TCONS_00222666	878	noncoding	-1.21035
TCONS_00229261	561	noncoding	-1.1365
TCONS_00229262	587	noncoding	-1.2582
TCONS_00229368	1884	noncoding	-1.06072
TCONS_00229369	1656	noncoding	-0.617769
TCONS_00223775	337	noncoding	-0.534303
TCONS_00229881	4191	noncoding	-0.945764
TCONS_00224080	751	noncoding	-0.687739
TCONS_00224081	704	noncoding	-0.992151
TCONS_00224082	544	noncoding	-0.734502
TCONS_00224132	949	noncoding	-0.508676
TCONS_00224135	10035	noncoding	-1.02992
TCONS_00230120	4592	noncoding	-0.823475
TCONS_00230121	693	noncoding	-1.17345
TCONS_00230122	421	noncoding	-1.003
TCONS_00230159	634	noncoding	-1.02677
TCONS_00230160	4579	noncoding	-0.945911
TCONS_00224304	546	noncoding	-0.896063
TCONS_00224305	3824	noncoding	-0.879769
TCONS_00224306	3946	noncoding	-0.883701
TCONS_00224307	4684	noncoding	-0.925279
TCONS_00235420	370	noncoding	-0.881392
TCONS_00235545	285	noncoding	-0.571036
TCONS_00230987	2829	noncoding	-0.982701
TCONS_00230996	657	noncoding	-1.00555
TCONS_00231090	559	noncoding	-1.01753
TCONS_00231264	852	noncoding	-1.24712
TCONS_00231330	667	noncoding	-0.922473
TCONS_00231331	1860	noncoding	-1.08913
TCONS_00231333	2181	noncoding	-1.09907
TCONS_00231390	879	noncoding	-0.881014
TCONS_00236135	3530	noncoding	-1.10191
TCONS_00236136	2412	noncoding	-1.08544
TCONS_00236138	7920	noncoding	-0.641859
TCONS_00231809	1798	noncoding	-1.04792
TCONS_00232114	4540	noncoding	-1.11699
TCONS_00232115	4313	noncoding	-1.11391
TCONS_00232116	4623	noncoding	-0.970745
TCONS_00232404	1332	noncoding	-0.852051
TCONS_00232506	248	noncoding	-1.21167
TCONS_00237407	331	noncoding	-1.01203
TCONS_00237477	692	noncoding	-0.286267
TCONS_00237601	1470	noncoding	-1.229
TCONS_00237602	648	noncoding	-1.23076
TCONS_00237603	638	noncoding	-1.22901
TCONS_00237604	302	noncoding	-1.22281
TCONS_00237605	479	noncoding	-1.27464
TCONS_00237606	560	noncoding	-1.3447
TCONS_00237861	450	noncoding	-1.34981
TCONS_00237863	208	noncoding	-0.939273
TCONS_00237972	5942	noncoding	-1.01224
TCONS_00239007	1071	noncoding	-0.881922
TCONS_00239008	634	noncoding	-0.914178
TCONS_00239010	542	noncoding	-0.898137
TCONS_00239031	2734	noncoding	-0.939111
TCONS_00239034	631	noncoding	-0.973088
TCONS_00239035	692	noncoding	-0.73128
TCONS_00239476	4307	noncoding	-1.15312
TCONS_00235023	4380	noncoding	-0.869456
TCONS_00235025	1554	noncoding	-0.592488
TCONS_00235031	399	noncoding	-0.404981
TCONS_00240543	1385	noncoding	-0.912966
TCONS_00240588	1112	noncoding	-0.330083
TCONS_00240589	575	noncoding	-0.134353
TCONS_00245595	378	noncoding	-0.928596
TCONS_00245692	406	noncoding	-1.12005
TCONS_00241401	233	noncoding	-0.917272
TCONS_00241402	232	noncoding	-1.31161
TCONS_00241415	336	noncoding	-1.13659
TCONS_00246397	386	noncoding	-0.865372
TCONS_00246465	1189	noncoding	-1.14448
TCONS_00246476	722	noncoding	-0.525623
TCONS_00241925	446	noncoding	-1.05243
TCONS_00242075	6077	noncoding	-0.154637
TCONS_00242124	3269	noncoding	-0.969269
TCONS_00246866	654	noncoding	-0.917444
TCONS_00242406	297	noncoding	-1.0846
TCONS_00246955	252	noncoding	-1.01218
TCONS_00242502	2373	noncoding	-1.21134
TCONS_00242503	2380	noncoding	-1.21154
TCONS_00247102	791	noncoding	-1.26981
TCONS_00247104	792	noncoding	-0.562334
TCONS_00247105	5229	noncoding	-0.875613
TCONS_00247106	1968	noncoding	-1.00801
TCONS_00247107	6818	noncoding	-0.508286
TCONS_00247108	457	noncoding	-1.09494
TCONS_00247109	1193	noncoding	-0.892535
TCONS_00247111	519	noncoding	-0.711399
TCONS_00247113	2074	noncoding	-0.843449
TCONS_00242630	693	noncoding	-1.08362
TCONS_00242654	3676	noncoding	-0.902714
TCONS_00242655	1719	noncoding	-0.756448
TCONS_00242656	4711	noncoding	-0.840362
TCONS_00242657	601	noncoding	-0.718357
TCONS_00247199	3076	noncoding	-1.23991
TCONS_00247200	2180	noncoding	-1.21519
TCONS_00242830	272	noncoding	-1.18175
TCONS_00247479	1269	noncoding	-0.968977
TCONS_00243090	374	noncoding	-0.742329
TCONS_00243126	999	noncoding	-0.766143
TCONS_00243127	767	noncoding	-0.956722
TCONS_00243322	649	noncoding	-0.899859
TCONS_00243323	225	noncoding	-1.20629
TCONS_00247846	2012	noncoding	-1.07357
TCONS_00243347	9479	noncoding	-0.944851
TCONS_00243348	5726	noncoding	-1.1295
TCONS_00247915	386	noncoding	-0.809181
TCONS_00243512	339	noncoding	-0.687526
TCONS_00243513	412	noncoding	-0.608539
TCONS_00243514	2006	noncoding	-1.07506
TCONS_00243722	254	noncoding	-1.12295
TCONS_00244343	411	noncoding	-0.653269
TCONS_00244349	2867	noncoding	-0.926398
TCONS_00244350	1403	noncoding	-0.920545
TCONS_00244351	1282	noncoding	-1.16274
TCONS_00244352	1887	noncoding	-0.956818
TCONS_00244356	2918	noncoding	-1.00069
TCONS_00244357	13122	noncoding	-0.497493
TCONS_00244362	961	noncoding	-0.770953
TCONS_00244364	1654	noncoding	-0.939736
TCONS_00244365	910	noncoding	-0.921142
TCONS_00244371	781	noncoding	-0.948794
TCONS_00244373	473	noncoding	-1.0616
TCONS_00244374	355	noncoding	-0.839523
TCONS_00244375	3174	noncoding	-0.807267
TCONS_00244378	15914	noncoding	-0.504086
TCONS_00244379	469	noncoding	-0.842851
TCONS_00244382	739	noncoding	-0.923944
TCONS_00248856	2041	noncoding	-0.772712
TCONS_00244560	3700	noncoding	-0.687082
TCONS_00244561	914	noncoding	-0.736437
TCONS_00244562	2152	noncoding	-0.425584
TCONS_00244903	251	noncoding	-0.869638
TCONS_00249851	778	noncoding	-0.862199
TCONS_00249854	220	noncoding	-1.09549
TCONS_00249866	979	noncoding	-0.907301
TCONS_00249868	491	noncoding	-0.595653
TCONS_00249882	1172	noncoding	-1.27602
TCONS_00249883	1326	noncoding	-1.09123
TCONS_00249884	8004	noncoding	-0.537601
TCONS_00249895	428	noncoding	-0.910613
TCONS_00249921	1594	noncoding	-1.15238
TCONS_00249922	3255	noncoding	-0.56021
TCONS_00249931	583	noncoding	-0.804472
TCONS_00249939	342	noncoding	-1.19149
TCONS_00249956	5511	noncoding	-0.862894
TCONS_00249958	4711	noncoding	-1.13606
TCONS_00249982	367	noncoding	-0.87015
TCONS_00250004	245	noncoding	-1.01822
TCONS_00250053	679	noncoding	-1.03767
TCONS_00250069	2944	noncoding	-0.967506
TCONS_00250151	1295	noncoding	-1.18036
TCONS_00254046	562	noncoding	-1.29271
TCONS_00254106	1342	noncoding	-1.05194
TCONS_00254107	1692	noncoding	-1.07501
TCONS_00254108	1703	noncoding	-0.926301
TCONS_00250229	602	noncoding	-0.997873
TCONS_00250230	4379	noncoding	-0.724717
TCONS_00250231	2788	noncoding	-0.705078
TCONS_00250232	984	noncoding	-0.504714
TCONS_00250233	561	noncoding	-0.593092
TCONS_00250234	3071	noncoding	-0.736606
TCONS_00250552	351	noncoding	-0.98381
TCONS_00254573	1391	noncoding	-1.27228
TCONS_00254723	204	noncoding	-1.39322
TCONS_00250970	601	noncoding	-0.849578
TCONS_00250971	346	noncoding	-0.880603
TCONS_00254913	607	noncoding	-1.09934
TCONS_00251242	373	noncoding	-1.32392
TCONS_00255162	1895	noncoding	-0.548846
TCONS_00255226	1432	noncoding	-1.05225
TCONS_00251509	578	noncoding	-0.945602
TCONS_00251521	255	noncoding	-0.569651
TCONS_00255276	331	noncoding	-1.03246
TCONS_00251711	3478	noncoding	-0.346321
TCONS_00255515	554	noncoding	-1.02016
TCONS_00255520	738	noncoding	-0.862079
TCONS_00255521	2723	noncoding	-0.155691
TCONS_00255525	818	noncoding	-0.873508
TCONS_00255528	2768	noncoding	-0.270616
TCONS_00255529	529	noncoding	-0.980424
TCONS_00255668	727	noncoding	-0.893044
TCONS_00251809	489	noncoding	-1.0627
TCONS_00255676	3440	noncoding	-0.530283
TCONS_00255678	4828	noncoding	-0.777074
TCONS_00255679	4078	noncoding	-0.0484694
TCONS_00255680	5205	noncoding	-0.08193
TCONS_00252068	1182	noncoding	-0.538792
TCONS_00252170	382	noncoding	-1.26495
TCONS_00256063	229	noncoding	-1.01566
TCONS_00252403	668	noncoding	-1.1675
TCONS_00252405	573	noncoding	-1.13112
TCONS_00252406	1848	noncoding	-0.988582
TCONS_00256322	1886	noncoding	-1.08489
TCONS_00256593	2658	noncoding	-1.05055
TCONS_00257157	790	noncoding	-1.0246
TCONS_00253575	701	noncoding	-1.23599
TCONS_00253594	3448	noncoding	-0.925542
TCONS_00257293	2580	noncoding	-1.0513
TCONS_00257294	2830	noncoding	-1.05998
TCONS_00257295	2902	noncoding	-1.06553
TCONS_00257296	3042	noncoding	-1.06854
TCONS_00258633	1727	noncoding	-1.16359

## Sheet: FEELnc
Transcript ID	Length	Coding potential	ORF cover
TCONS_00000056	2000	0.002	0.1845
TCONS_00000058	6606	0.002	0.0467756584922797
TCONS_00000060	550	0.004	0.261818181818182
TCONS_00000064	874	0.002	0.315789473684211
TCONS_00000068	724	0.006	0.223756906077348
TCONS_00000070	845	0.002	0.255621301775148
TCONS_00000187	1979	0	0.224355735219808
TCONS_00000188	1747	0	0.166571265025758
TCONS_00000189	2196	0	0.113387978142077
TCONS_00000194	858	0	0.486013986013986
TCONS_00000285	502	0.024	0.233067729083665
TCONS_00000291	6176	0	0.0718911917098446
TCONS_00000336	2060	0.014	0.302912621359223
TCONS_00001310	4253	0.048	0.167176110980484
TCONS_00001312	2291	0.332	0.569620253164557
TCONS_00001313	2701	0.05	0.263235838578304
TCONS_00001404	525	0.006	0.268571428571429
TCONS_00001575	511	0.022	0.38160469667319
TCONS_00001739	896	0.016	0.334821428571429
TCONS_00001793	4993	0.01	0.0745043060284398
TCONS_00001846	4302	0	0.188981868898187
TCONS_00001847	3991	0	0.20370834377349
TCONS_00001886	1756	0.002	0.141799544419134
TCONS_00001887	1839	0	0.122349102773246
TCONS_00002309	448	0.018	0.133928571428571
TCONS_00002310	311	0.008	0.742765273311897
TCONS_00002311	4295	0.004	0.0656577415599534
TCONS_00002312	4261	0.004	0.0661816475005867
TCONS_00003024	488	0	0.227459016393443
TCONS_00004287	6166	0.006	0.0851443399286409
TCONS_00004288	1104	0	0.130434782608696
TCONS_00004497	880	0.02	0.228409090909091
TCONS_00004573	783	0	0.183908045977011
TCONS_00004986	383	0.018	0.485639686684073
TCONS_00005410	299	0.006	0.802675585284281
TCONS_00005850	6880	0.002	0.0479651162790698
TCONS_00005854	817	0.056	0.268053855569155
TCONS_00005861	441	0.012	0.435374149659864
TCONS_00005867	850	0	0.12
TCONS_00006056	384	0.034	0.4375
TCONS_00006191	214	0.024	0.771028037383178
TCONS_00006261	10880	0.002	0.0686580882352941
TCONS_00006262	4473	0.01	0.130114017437961
TCONS_00006263	3178	0.01	0.18313404657017
TCONS_00006286	6364	0	0.0688246385920804
TCONS_00006366	2073	0.01	0.305354558610709
TCONS_00006369	6651	0.2	0.138024357239513
TCONS_00006507	573	0.004	0.403141361256544
TCONS_00006841	2498	0	0.127301841473179
TCONS_00006844	1483	0.004	0.143627781523938
TCONS_00007457	3416	0.108	0.243266978922717
TCONS_00008163	15927	0.138	0.0693162554153325
TCONS_00008168	17315	0.138	0.0637597458850707
TCONS_00008171	20339	0.138	0.0542799547667044
TCONS_00008176	566	0.042	0.365724381625442
TCONS_00008177	554	0.01	0.303249097472924
TCONS_00008178	1510	0.246	0.204635761589404
TCONS_00008180	769	0.012	0.222366710013004
TCONS_00008181	1632	0.038	0.169117647058824
TCONS_00008183	567	0.036	0.211640211640212
TCONS_00008184	17138	0.138	0.0644182518380208
TCONS_00008186	1101	0.194	0.14441416893733
TCONS_00008187	553	0.238	0.50994575045208
TCONS_00008188	542	0.322	0.293357933579336
TCONS_00008525	700	0.004	0.437142857142857
TCONS_00009096	248	0.014	0.387096774193548
TCONS_00009422	208	0.038	0.692307692307692
TCONS_00009812	8594	0.002	0.0460786595299046
TCONS_00010028	1125	0.002	0.189333333333333
TCONS_00010029	1619	0	0.14638665843113
TCONS_00010030	990	0	0.406060606060606
TCONS_00010031	3348	0	0.131720430107527
TCONS_00010033	908	0	0.422907488986784
TCONS_00010034	888	0	0.334459459459459
TCONS_00010037	406	0	0.738916256157635
TCONS_00010039	539	0	0.294990723562152
TCONS_00010198	231	0.01	0.909090909090909
TCONS_00010516	3927	0.004	0.129106187929717
TCONS_00010517	3790	0.002	0.0490765171503958
TCONS_00010805	361	0.018	0.265927977839335
TCONS_00011329	12074	0.036	0.0596322676826238
TCONS_00011334	1335	0	0.235955056179775
TCONS_00011335	2545	0	0.152062868369352
TCONS_00011336	552	0.004	0.418478260869565
TCONS_00011447	2559	0.08	0.221570926143025
TCONS_00011449	2365	0.014	0.173784355179704
TCONS_00011450	9076	0.134	0.0561921551344204
TCONS_00011465	4948	0	0.241915925626516
TCONS_00011471	518	0.002	0.243243243243243
TCONS_00011474	278	0.002	0.377697841726619
TCONS_00011544	5285	0	0.118070009460738
TCONS_00011548	6432	0	0.0970149253731343
TCONS_00011552	777	0.068	0.486486486486487
TCONS_00011880	4868	0.226	0.123253903040263
TCONS_00012074	5636	0	0.0702625975869411
TCONS_00012080	6358	0.014	0.0953129915067631
TCONS_00012082	2875	0.012	0.210782608695652
TCONS_00012083	2529	0	0.156583629893238
TCONS_00012631	355	0.108	0.228169014084507
TCONS_00012650	5368	0.13	0.160953800298063
TCONS_00012654	3506	0.132	0.246434683399886
TCONS_00012659	255	0.128	0.776470588235294
TCONS_00012681	2455	0.002	0.0855397148676171
TCONS_00012682	9076	0.18	0.0370207139709123
TCONS_00012685	2034	0.22	0.165191740412979
TCONS_00012687	2029	0.042	0.18038442582553
TCONS_00012769	1247	0.002	0.197273456295108
TCONS_00013003	2251	0.06	0.183918258551755
TCONS_00013004	2855	0.06	0.145008756567426
TCONS_00013005	2212	0.282	0.187160940325497
TCONS_00013303	4756	0	0.0876787216148023
TCONS_00013352	613	0.006	0.288743882544861
TCONS_00013353	668	0	0.260479041916168
TCONS_00013717	19629	0	0.0288858321870702
TCONS_00013718	15487	0	0.0366113514560599
TCONS_00013719	21627	0	0.0262172284644195
TCONS_00013858	3027	0.004	0.138751238850347
TCONS_00013859	3257	0.002	0.0948725821307952
TCONS_00013863	2624	0	0.195503048780488
TCONS_00013865	1948	0	0.133983572895277
TCONS_00014038	5093	0.002	0.19143923031612
TCONS_00014338	1656	0	0.239130434782609
TCONS_00014341	718	0.002	0.146239554317549
TCONS_00014342	754	0.002	0.481432360742706
TCONS_00014343	507	0.002	0.715976331360947
TCONS_00014506	218	0.03	0.522935779816514
TCONS_00014580	1725	0	0.173913043478261
TCONS_00014716	1514	0.004	0.249669749009247
TCONS_00015463	21377	0.002	0.0204893109416663
TCONS_00015464	9294	0	0.039703034215623
TCONS_00015465	8171	0	0.0367152123363113
TCONS_00015468	526	0.032	0.336501901140684
TCONS_00015469	1556	0.006	0.1426735218509
TCONS_00015470	542	0.022	0.309963099630996
TCONS_00015471	480	0.014	0.49375
TCONS_00015474	13234	0.002	0.0265225933202358
TCONS_00015476	1931	0.008	0.10719834282755
TCONS_00016345	617	0.006	0.296596434359805
TCONS_00016415	3425	0.002	0.193576642335766
TCONS_00016416	3501	0.002	0.189374464438732
TCONS_00016420	3791	0.002	0.174887892376682
TCONS_00016421	5011	0.002	0.132308920375175
TCONS_00016422	5833	0.002	0.113663637922167
TCONS_00016429	299	0	0.431438127090301
TCONS_00016431	358	0.002	0.888268156424581
TCONS_00016438	596	0.004	0.38255033557047
TCONS_00016439	4562	0.002	0.0874616396317405
TCONS_00016441	2973	0	0.0625630676084763
TCONS_00016445	6922	0.002	0.0576422999133199
TCONS_00016446	4778	0.002	0.0835077438258686
TCONS_00016447	2656	0.002	0.150225903614458
TCONS_00016448	969	0	0.229102167182663
TCONS_00016451	806	0	0.275434243176179
TCONS_00016452	620	0	0.609677419354839
TCONS_00016532	1331	0.004	0.184823441021788
TCONS_00016536	709	0.012	0.262341325811001
TCONS_00016539	1569	0	0.160611854684512
TCONS_00016540	532	0.004	0.270676691729323
TCONS_00016543	4286	0.004	0.0790947270181988
TCONS_00016544	670	0.04	0.192537313432836
TCONS_00016663	212	0.02	0.495283018867925
TCONS_00016673	1663	0	0.12086590499098
TCONS_00017260	1180	0.002	0.188135593220339
TCONS_00017261	668	0	0.229041916167665
TCONS_00017263	1252	0	0.230031948881789
TCONS_00017374	6481	0	0.0495293936120969
TCONS_00017409	715	0.004	0.369230769230769
TCONS_00017410	625	0.02	0.3024
TCONS_00017415	384	0.004	0.3203125
TCONS_00017416	7727	0.238	0.501617704154264
TCONS_00017417	8235	0.206	0.468488160291439
TCONS_00017419	8221	0.206	0.469285974942221
TCONS_00017421	3404	0.142	0.217685076380729
TCONS_00017458	213	0.29	0.746478873239437
TCONS_00017524	4017	0	0.0866318147871546
TCONS_00017529	1138	0	0.266256590509666
TCONS_00017547	2998	0	0.106070713809206
TCONS_00017656	2800	0.13	0.106071428571429
TCONS_00017657	2852	0.052	0.107293127629734
TCONS_00017745	6331	0.006	0.0393302795766861
TCONS_00017746	12931	0	0.0329440878509009
TCONS_00017747	285	0.018	0.884210526315789
TCONS_00017810	4675	0.192	0.112299465240642
TCONS_00017813	6249	0.19	0.115218434949592
TCONS_00017920	811	0	0.114673242909988
TCONS_00017982	1946	0.008	0.164953751284687
TCONS_00018322	786	0.292	0.377862595419847
TCONS_00018325	2702	0.002	0.133234641006662
TCONS_00018328	1074	0.216	0.276536312849162
TCONS_00018329	2175	0.146	0.136551724137931
TCONS_00018332	2273	0.144	0.130664320281566
TCONS_00018334	2288	0.146	0.129807692307692
TCONS_00018649	2711	0.01	0.366285503504242
TCONS_00018650	1546	0.276	0.51228978007762
TCONS_00018652	529	0.134	0.448015122873346
TCONS_00019934	928	0.002	0.297413793103448
TCONS_00019936	944	0.002	0.292372881355932
TCONS_00019937	542	0	0.365313653136531
TCONS_00019938	413	0	0.479418886198547
TCONS_00019940	565	0	0.350442477876106
TCONS_00019941	723	0	0.211618257261411
TCONS_00019943	979	0	0.327885597548519
TCONS_00019944	632	0	0.313291139240506
TCONS_00019945	1698	0	0.18904593639576
TCONS_00019946	822	0	0.240875912408759
TCONS_00019948	621	0.002	0.516908212560386
TCONS_00019949	745	0.002	0.205369127516779
TCONS_00019950	643	0	0.307931570762053
TCONS_00019956	497	0	0.283702213279678
TCONS_00019957	1114	0	0.153500897666068
TCONS_00019958	632	0	0.270569620253165
TCONS_00019959	799	0.002	0.127659574468085
TCONS_00019960	959	0	0.159541188738269
TCONS_00019961	583	0	0.262435677530017
TCONS_00019962	897	0	0.11371237458194
TCONS_00019963	1060	0.002	0.0962264150943396
TCONS_00019965	469	0	0.345415778251599
TCONS_00020062	2563	0.052	0.135778384705423
TCONS_00020065	2895	0.056	0.104663212435233
TCONS_00020066	2660	0.056	0.11390977443609
TCONS_00020070	2556	0.002	0.0927230046948357
TCONS_00020144	275	0.016	0.447272727272727
TCONS_00020244	238	0.004	0.69327731092437
TCONS_00020678	1835	0.04	0.263215258855586
TCONS_00020679	660	0.102	0.459090909090909
TCONS_00020681	1505	0.032	0.281063122923588
TCONS_00020682	631	0.148	0.637083993660856
TCONS_00020747	7108	0	0.136325267304446
TCONS_00021077	3144	0.002	0.0887404580152672
TCONS_00021133	279	0.03	0.279569892473118
TCONS_00021134	1283	0.002	0.385814497272019
TCONS_00021279	2404	0.006	0.0748752079866889
TCONS_00021280	2042	0.006	0.0881488736532811
TCONS_00021450	5342	0	0.141520029951329
TCONS_00021451	5210	0.006	0.149136276391555
TCONS_00021454	1471	0	0.189666893269884
TCONS_00022093	204	0.022	0.529411764705882
TCONS_00022148	5287	0	0.221297522224324
TCONS_00022240	791	0.002	0.246523388116308
TCONS_00022329	5739	0.11	0.222164140094093
TCONS_00022333	637	0.018	0.207221350078493
TCONS_00022334	660	0.02	0.2
TCONS_00023298	421	0.002	0.570071258907363
TCONS_00023503	1446	0	0.284232365145228
TCONS_00023532	1247	0	0.175621491579792
TCONS_00023539	858	0	0.167832167832168
TCONS_00023541	970	0.012	0.241237113402062
TCONS_00023555	607	0.004	0.123558484349259
TCONS_00023557	744	0.004	0.258064516129032
TCONS_00023559	745	0	0.205369127516779
TCONS_00023560	612	0	0.176470588235294
TCONS_00023561	1155	0	0.220779220779221
TCONS_00024232	7059	0.002	0.107097322566936
TCONS_00024421	4294	0	0.0684676292501164
TCONS_00024959	209	0.042	0.401913875598086
TCONS_00025116	930	0.002	0.306451612903226
TCONS_00025118	3880	0.002	0.119845360824742
TCONS_00025134	4560	0	0.101315789473684
TCONS_00025335	1016	0	0.34251968503937
TCONS_00025336	487	0.002	0.603696098562628
TCONS_00025607	1074	0.032	0.491620111731844
TCONS_00025608	4991	0.07	0.279503105590062
TCONS_00025612	3906	0.074	0.423195084485407
TCONS_00025652	1421	0	0.122448979591837
TCONS_00025654	470	0.002	0.370212765957447
TCONS_00025784	841	0.012	0.367419738406659
TCONS_00026288	711	0.01	0.717299578059072
TCONS_00026289	4595	0	0.110990206746464
TCONS_00026291	1297	0.004	0.286815728604472
TCONS_00026292	1556	0	0.408740359897172
TCONS_00026295	1629	0.002	0.180478821362799
TCONS_00026855	1667	0.002	0.221355728854229
TCONS_00027228	3451	0.014	0.244277021153289
TCONS_00027278	1827	0	0.0985221674876847
TCONS_00027357	1964	0	0.10234215885947
TCONS_00027405	9013	0.002	0.0509264395872628
TCONS_00027406	9195	0	0.0427406199021207
TCONS_00027621	3730	0.162	0.135924932975871
TCONS_00027890	310	0.002	0.329032258064516
TCONS_00027976	290	0.006	0.424137931034483
TCONS_00028105	206	0.01	0.742718446601942
TCONS_00028155	382	0.008	0.408376963350785
TCONS_00028349	8637	0.004	0.0406391108023619
TCONS_00028352	1695	0.008	0.2
TCONS_00028353	2929	0.01	0.115739160122909
TCONS_00028507	10803	0.288	0.179950013885032
TCONS_00028550	1112	0	0.202338129496403
TCONS_00028551	3893	0.168	0.507834574877986
TCONS_00028552	3876	0.178	0.510061919504644
TCONS_00028575	969	0	0.142414860681115
TCONS_00028758	251	0.016	0.836653386454183
TCONS_00028759	1074	0.002	0.343575418994413
TCONS_00029323	2867	0.282	0.67806069061737
TCONS_00029329	2213	0	0.15860822413014
TCONS_00029332	6627	0.006	0.0860117700316885
TCONS_00029335	1716	0.008	0.332167832167832
TCONS_00029377	405	0.024	0.733333333333333
TCONS_00029663	5539	0	0.0855750135403502
TCONS_00029665	502	0.006	0.346613545816733
TCONS_00029666	2627	0	0.195279786829083
TCONS_00029667	3822	0	0.134222919937206
TCONS_00029809	1805	0.278	0.483656509695291
TCONS_00029887	1511	0.002	0.192587690271343
TCONS_00030512	424	0.048	0.39622641509434
TCONS_00030677	3884	0.006	0.0849639546858908
TCONS_00030821	4689	0.004	0.0563019833653231
TCONS_00030822	4720	0.004	0.0559322033898305
TCONS_00030823	284	0.012	0.390845070422535
TCONS_00031145	1016	0.006	0.333661417322835
TCONS_00032289	383	0.012	0.634464751958224
TCONS_00033502	2326	0.002	0.132846087704213
TCONS_00033503	987	0.002	0.31306990881459
TCONS_00033505	1222	0.002	0.306873977086743
TCONS_00034219	996	0	0.117469879518072
TCONS_00034222	620	0.014	0.3
TCONS_00035202	918	0.302	0.552287581699346
TCONS_00035485	844	0.328	0.273696682464455
TCONS_00035486	1512	0.114	0.152777777777778
TCONS_00035489	208	0.066	0.1875
TCONS_00035599	931	0	0.164339419978518
TCONS_00036393	3999	0.002	0.134283570892723
TCONS_00036620	238	0.042	0.138655462184874
TCONS_00036627	7969	0	0.0331283724432175
TCONS_00036628	8680	0	0.0304147465437788
TCONS_00036629	764	0.006	0.514397905759162
TCONS_00036630	2863	0.002	0.0785888927698219
TCONS_00036811	1077	0.004	0.194986072423398
TCONS_00037372	235	0.006	0.625531914893617
TCONS_00037523	479	0	0.34446764091858
TCONS_00037575	1571	0	0.171865054105665
TCONS_00038586	540	0.018	0.244444444444444
TCONS_00038754	9158	0.014	0.0343961563660188
TCONS_00039653	1567	0.002	0.327377153797064
TCONS_00039655	1947	0.002	0.459167950693374
TCONS_00039657	798	0	0.255639097744361
TCONS_00039658	1771	0	0.435347261434218
TCONS_00039659	1929	0.006	0.555209953343701
TCONS_00039662	1612	0	0.182382133995037
TCONS_00039665	1481	0.002	0.267386900742741
TCONS_00039666	861	0	0.355400696864112
TCONS_00039668	524	0	0.801526717557252
TCONS_00039707	4649	0.002	0.0877608087760809
TCONS_00039708	4097	0.002	0.0995850622406639
TCONS_00039813	754	0.006	0.306366047745358
TCONS_00039870	537	0.004	0.491620111731844
TCONS_00040171	686	0.088	0.284256559766764
TCONS_00040221	563	0.01	0.319715808170515
TCONS_00040689	290	0.002	0.517241379310345
TCONS_00041930	1852	0.004	0.157127429805616
TCONS_00041931	1502	0.004	0.193741677762983
TCONS_00041985	2277	0.004	0.19235836627141
TCONS_00041987	6076	0.006	0.0424621461487821
TCONS_00042050	1762	0.002	0.185584562996595
TCONS_00042052	740	0.004	0.210810810810811
TCONS_00042054	540	0.09	0.433333333333333
TCONS_00042489	1457	0	0.115305422100206
TCONS_00042814	2185	0.008	0.0864988558352403
TCONS_00042815	629	0.002	0.324324324324324
TCONS_00042816	2390	0	0.0828451882845188
TCONS_00042817	1953	0	0.101382488479263
TCONS_00042818	3230	0.002	0.0696594427244582
TCONS_00042819	3396	0	0.0583038869257951
TCONS_00042821	2666	0	0.0742685671417855
TCONS_00042822	1165	0.01	0.162231759656652
TCONS_00042824	2577	0.006	0.0826542491268917
TCONS_00042825	2768	0	0.0628612716763006
TCONS_00042826	1038	0	0.158959537572254
TCONS_00042829	754	0.002	0.346153846153846
TCONS_00042831	748	0	0.276737967914438
TCONS_00042835	636	0	0.30188679245283
TCONS_00042838	784	0.002	0.294642857142857
TCONS_00042846	646	0	0.297213622291022
TCONS_00042849	870	0	0.258620689655172
TCONS_00044790	406	0.006	0.539408866995074
TCONS_00044796	3718	0	0.0718128025820333
TCONS_00044803	876	0.002	0.181506849315068
TCONS_00045218	5561	0.006	0.0706707426721813
TCONS_00045219	2492	0	0.0854735152487962
TCONS_00046366	4090	0.002	0.0821515892420538
TCONS_00046367	3302	0	0.0526953361599031
TCONS_00046368	3166	0	0.0549589387239419
TCONS_00046371	2684	0	0.0737704918032787
TCONS_00046372	3287	0	0.115911165196228
TCONS_00046373	2262	0	0.0888594164456233
TCONS_00046378	572	0	0.236013986013986
TCONS_00046379	556	0.008	0.226618705035971
TCONS_00046388	959	0.004	0.122002085505735
TCONS_00046391	1102	0.004	0.220508166969147
TCONS_00046392	1876	0.008	0.0863539445628998
TCONS_00046394	310	0.004	0.319354838709677
TCONS_00048022	2285	0.042	0.332166301969365
TCONS_00048094	4045	0.272	0.488009888751545
TCONS_00048100	2095	0.034	0.423866348448687
TCONS_00048108	2612	0.012	0.127488514548239
TCONS_00048109	5530	0.012	0.0602169981916817
TCONS_00048111	805	0.056	0.346583850931677
TCONS_00048112	587	0.012	0.541737649063032
TCONS_00049121	1873	0.042	0.413240790176188
TCONS_00049122	548	0.028	0.405109489051095
TCONS_00049255	426	0.016	0.302816901408451
TCONS_00050110	1571	0.14	0.576702737110121
TCONS_00050369	7453	0	0.0748691801958943
TCONS_00050379	552	0.02	0.135869565217391
TCONS_00050381	560	0.04	0.605357142857143
TCONS_00050382	572	0.016	0.43006993006993
TCONS_00050384	575	0.286	0.965217391304348
TCONS_00050385	2313	0	0.229571984435798
TCONS_00050389	1581	0.01	0.246679316888046
TCONS_00051241	224	0.01	0.415178571428571
TCONS_00051828	352	0.004	0.485795454545455
TCONS_00051887	1451	0.014	0.107512060647829
TCONS_00052368	269	0.004	0.758364312267658
TCONS_00054114	392	0.018	0.887755102040816
TCONS_00054231	6006	0.108	0.132367632367632
TCONS_00054234	9135	0.104	0.0564860426929392
TCONS_00054235	13903	0.006	0.0371142918794505
TCONS_00054238	5561	0.108	0.142959899298687
TCONS_00054239	5254	0.108	0.151313285116102
TCONS_00054240	1817	0.316	0.437534397358283
TCONS_00054405	423	0.016	0.652482269503546
TCONS_00054584	2966	0.006	0.120364126770061
TCONS_00054585	3516	0	0.123720136518771
TCONS_00054586	2167	0.006	0.159206275957545
TCONS_00054587	2364	0.002	0.121827411167513
TCONS_00054591	700	0	0.312857142857143
TCONS_00054592	865	0.004	0.180346820809249
TCONS_00054593	467	0	0.250535331905782
TCONS_00054594	943	0	0.305408271474019
TCONS_00054595	657	0.006	0.643835616438356
TCONS_00054930	3225	0	0.0865116279069767
TCONS_00054960	353	0.006	0.543909348441926
TCONS_00055069	650	0.3	0.424615384615385
TCONS_00055071	626	0	0.225239616613419
TCONS_00055072	558	0	0.295698924731183
TCONS_00055073	561	0	0.294117647058824
TCONS_00055074	652	0	0.253067484662577
TCONS_00055075	3068	0.054	0.323663624511082
TCONS_00055076	5023	0.066	0.1642444754131
TCONS_00055201	2353	0.026	0.275393115172121
TCONS_00055202	2528	0.004	0.138844936708861
TCONS_00056110	462	0	0.220779220779221
TCONS_00056355	487	0.006	0.28952772073922
TCONS_00056356	277	0.036	0.40072202166065
TCONS_00056431	523	0	0.401529636711281
TCONS_00056432	826	0.004	0.530266343825666
TCONS_00056433	450	0.038	0.56
TCONS_00056434	1664	0.004	0.261418269230769
TCONS_00056437	654	0.004	0.756880733944954
TCONS_00056440	780	0	0.507692307692308
TCONS_00057170	3558	0.108	0.0809443507588533
TCONS_00058388	5378	0.022	0.110449981405727
TCONS_00059141	307	0.006	0.45928338762215
TCONS_00059142	267	0.006	0.573033707865168
TCONS_00059160	3244	0.092	0.159062885326757
TCONS_00059194	1511	0	0.164791528788882
TCONS_00059196	1655	0	0.210271903323263
TCONS_00059515	2343	0.03	0.0960307298335467
TCONS_00059516	1595	0.034	0.167398119122257
TCONS_00060425	3831	0.002	0.0618637431480031
TCONS_00060452	729	0.006	0.48559670781893
TCONS_00060702	5928	0.004	0.0521255060728745
TCONS_00060703	5472	0.004	0.056469298245614
TCONS_00060704	4499	0.004	0.0686819293176261
TCONS_00060705	1161	0.008	0.186046511627907
TCONS_00060706	3964	0	0.0696266397578204
TCONS_00060707	1555	0.006	0.138906752411576
TCONS_00060708	2464	0.008	0.113230519480519
TCONS_00060709	2744	0.006	0.0787172011661808
TCONS_00060744	453	0.318	0.721854304635762
TCONS_00061361	12417	0	0.0304421357815898
TCONS_00061366	3678	0	0.0823817292006525
TCONS_00061367	2461	0	0.12312068264933
TCONS_00061368	694	0	0.367435158501441
TCONS_00061878	347	0.074	0.518731988472622
TCONS_00061879	3712	0.018	0.0719288793103448
TCONS_00061880	1219	0.004	0.236259228876128
TCONS_00062106	927	0.004	0.190938511326861
TCONS_00062107	6489	0.004	0.0485436893203883
TCONS_00062108	6217	0.004	0.0506675245295158
TCONS_00062546	366	0.002	0.459016393442623
TCONS_00062548	5517	0	0.0603588907014682
TCONS_00062549	744	0.002	0.233870967741935
TCONS_00062553	759	0.002	0.264822134387352
TCONS_00062554	769	0	0.241872561768531
TCONS_00062556	563	0	0.282415630550622
TCONS_00062557	553	0.002	0.260397830018083
TCONS_00062558	520	0	0.265384615384615
TCONS_00062562	403	0	0.267990074441687
TCONS_00062563	12383	0	0.030767988371154
TCONS_00062564	14954	0	0.0288885916811555
TCONS_00062565	16023	0	0.0312675528927167
TCONS_00062567	1361	0.002	0.38574577516532
TCONS_00062569	1519	0	0.138248847926267
TCONS_00062570	709	0	0.35966149506347
TCONS_00062571	5428	0.004	0.077376565954311
TCONS_00062573	2869	0	0.150575113279888
TCONS_00062888	2200	0.342	0.437727272727273
TCONS_00062889	635	0.002	0.453543307086614
TCONS_00062907	403	0.006	0.267990074441687
TCONS_00063072	4128	0.008	0.220203488372093
TCONS_00063075	386	0.286	0.917098445595855
TCONS_00063195	582	0.002	0.634020618556701
TCONS_00063196	301	0.004	0.368770764119601
TCONS_00063197	837	0.006	0.132616487455197
TCONS_00063330	5027	0.002	0.0429679729460911
TCONS_00063331	4642	0	0.047824213700991
TCONS_00063709	1189	0.002	0.234650967199327
TCONS_00064071	624	0.192	0.509615384615385
TCONS_00064295	2109	0.002	0.0739687055476529
TCONS_00064474	2645	0.008	0.0703213610586011
TCONS_00064475	7925	0	0.0435331230283912
TCONS_00064694	572	0.178	0.797202797202797
TCONS_00064696	587	0.09	0.321976149914821
TCONS_00064698	1051	0.034	0.174119885823026
TCONS_00064699	291	0.146	0.896907216494845
TCONS_00064700	1699	0.002	0.120070629782225
TCONS_00064750	442	0.004	0.441176470588235
TCONS_00064809	300	0.012	0.63
TCONS_00064997	1977	0.01	0.138088012139605
TCONS_00065038	2756	0.002	0.113207547169811
TCONS_00065039	5704	0	0.0552244039270687
TCONS_00065075	1520	0.006	0.203289473684211
TCONS_00065076	3200	0.002	0.1134375
TCONS_00065081	2952	0.01	0.092479674796748
TCONS_00065177	2779	0.008	0.118747750989565
TCONS_00065178	3494	0.022	0.11333714939897
TCONS_00065223	262	0.044	0.400763358778626
TCONS_00065226	270	0.02	0.411111111111111
TCONS_00065564	2272	0	0.132042253521127
TCONS_00065565	260	0.01	0.634615384615385
TCONS_00065638	836	0	0.333732057416268
TCONS_00065712	2440	0.008	0.129098360655738
TCONS_00066091	5003	0	0.0683589846092345
TCONS_00066095	1927	0.004	0.0871821484172288
TCONS_00066109	4183	0	0.0623954099928281
TCONS_00066480	1029	0.34	0.463556851311953
TCONS_00066487	976	0.286	0.433401639344262
TCONS_00066646	2322	0	0.117571059431525
TCONS_00066673	214	0.05	0.630841121495327
TCONS_00067794	1458	0.002	0.193415637860082
TCONS_00067796	562	0.026	0.416370106761566
TCONS_00068256	6926	0.006	0.0541438059485995
TCONS_00068257	6948	0.006	0.053972366148532
TCONS_00068259	864	0.018	0.28125
TCONS_00068260	962	0.006	0.24012474012474
TCONS_00068262	3247	0	0.0665229442562365
TCONS_00068282	430	0.006	0.3
TCONS_00068286	4899	0	0.0483772198407838
TCONS_00068680	1105	0.006	0.298642533936652
TCONS_00069812	4726	0	0.0488785442234448
TCONS_00069814	14278	0	0.0298361115002101
TCONS_00069815	15102	0	0.0282081843464442
TCONS_00069816	13610	0	0.0313005143277002
TCONS_00069817	2596	0	0.0889830508474576
TCONS_00069818	11343	0	0.0433747685797408
TCONS_00069819	8729	0	0.0488028411043648
TCONS_00069820	9990	0	0.0426426426426426
TCONS_00069821	13781	0	0.0309121253900298
TCONS_00069822	1939	0	0.208870551830841
TCONS_00069823	911	0.002	0.174533479692645
TCONS_00069824	2194	0	0.224247948951686
TCONS_00069825	3307	0.002	0.108859993952223
TCONS_00069829	3663	0	0.0917280917280917
TCONS_00069830	3398	0	0.125367863449088
TCONS_00069832	3574	0	0.119194180190263
TCONS_00069836	2504	0	0.170127795527157
TCONS_00069838	1947	0	0.183359013867488
TCONS_00070380	647	0.02	0.176197836166924
TCONS_00070445	2672	0	0.145958083832335
TCONS_00070630	727	0.038	0.610729023383769
TCONS_00070774	1072	0.034	0.724813432835821
TCONS_00070815	1487	0.01	0.246133154001345
TCONS_00070816	785	0.012	0.328662420382166
TCONS_00071153	1763	0	0.103800340328985
TCONS_00072000	797	0	0.214554579673777
TCONS_00072425	240	0.012	0.6625
TCONS_00072426	1047	0	0.212034383954155
TCONS_00072427	1937	0	0.13939081053175
TCONS_00072795	309	0.02	0.533980582524272
TCONS_00072821	212	0.04	0.254716981132075
TCONS_00072950	3103	0.096	0.326780534966162
TCONS_00073304	490	0.006	0.36734693877551
TCONS_00073412	3034	0.018	0.371786420566908
TCONS_00073495	442	0.032	0.563348416289593
TCONS_00074618	1497	0	0.138276553106212
TCONS_00075156	6039	0.004	0.0591157476403378
TCONS_00075158	1920	0	0.2859375
TCONS_00075160	4170	0.006	0.135971223021583
TCONS_00075163	2284	0.38	0.512259194395797
TCONS_00075164	2402	0.328	0.487094088259784
TCONS_00075168	4837	0.136	0.128385362828199
TCONS_00075175	2955	0.134	0.27005076142132
TCONS_00075180	2012	0.236	0.293737574552684
TCONS_00075189	8843	0.002	0.0474951939387086
TCONS_00075190	6198	0.004	0.0885769603097774
TCONS_00075191	6309	0.082	0.228720874940561
TCONS_00075195	2619	0.35	0.458190148911798
TCONS_00075196	3163	0.238	0.219095795131205
TCONS_00075197	3468	0.232	0.199826989619377
TCONS_00075200	1872	0.116	0.407051282051282
TCONS_00075203	5549	0.004	0.14380969544062
TCONS_00075204	2289	0	0.217562254259502
TCONS_00075213	4873	0.116	0.244407962240919
TCONS_00075322	449	0.01	0.614699331848552
TCONS_00075323	1206	0.002	0.318407960199005
TCONS_00075324	642	0.022	0.598130841121495
TCONS_00075333	348	0.178	0.560344827586207
TCONS_00075339	1174	0.002	0.30664395229983
TCONS_00075394	3140	0.07	0.119426751592357
TCONS_00075692	6340	0.256	0.406466876971609
TCONS_00075694	6328	0.356	0.292035398230089
TCONS_00075695	6209	0.258	0.415042679980673
TCONS_00075696	6508	0.232	0.46880762138906
TCONS_00075698	6114	0.294	0.476447497546614
TCONS_00075700	3098	0.104	0.248870238863783
TCONS_00075701	4629	0.074	0.106934543097861
TCONS_00075708	3941	0.042	0.100482111139305
TCONS_00075749	2948	0.012	0.141451831750339
TCONS_00075750	674	0.008	0.525222551928783
TCONS_00075751	883	0.004	0.339750849377123
TCONS_00075803	550	0.016	0.72
TCONS_00075807	1780	0	0.0893258426966292
TCONS_00075809	1108	0	0.143501805054152
TCONS_00075861	2073	0	0.0767004341534009
TCONS_00076001	2947	0.248	0.434679334916865
TCONS_00076003	2574	0.012	0.195804195804196
TCONS_00076004	4755	0.074	0.10410094637224
TCONS_00076012	5482	0.038	0.0935789857716162
TCONS_00076103	2481	0.1	0.422007255139057
TCONS_00076665	676	0.002	0.275147928994083
TCONS_00076666	1269	0	0.375886524822695
TCONS_00076667	10042	0	0.0280820553674567
TCONS_00076670	8829	0	0.0319401970778118
TCONS_00076675	775	0.004	0.201290322580645
TCONS_00076676	1482	0	0.174089068825911
TCONS_00076677	1384	0	0.184248554913295
TCONS_00076790	8827	0.07	0.310977682111703
TCONS_00076796	6461	0.096	0.423928184491565
TCONS_00077970	485	0.002	0.228865979381443
TCONS_00078076	1318	0.002	0.168437025796662
TCONS_00078179	1117	0.058	0.338406445837064
TCONS_00078258	493	0	0.432048681541582
TCONS_00078259	844	0.002	0.270142180094787
TCONS_00078263	500	0.002	0.468
TCONS_00078542	19856	0	0.0208501208702659
TCONS_00078543	915	0.002	0.301639344262295
TCONS_00078544	10067	0	0.0366544154167081
TCONS_00078545	3337	0.116	0.064728798321846
TCONS_00079143	549	0.006	0.360655737704918
TCONS_00079315	3102	0.03	0.113152804642166
TCONS_00079347	8975	0	0.0825626740947075
TCONS_00079894	2683	0.004	0.184494968319046
TCONS_00079896	802	0.042	0.42643391521197
TCONS_00079899	490	0.022	0.53265306122449
TCONS_00079903	1776	0	0.0912162162162162
TCONS_00079904	1078	0	0.150278293135436
TCONS_00079906	977	0.01	0.15353121801433
TCONS_00079967	300	0.036	0.4
TCONS_00080185	9222	0.008	0.070266753415745
TCONS_00080187	2289	0.038	0.214941022280472
TCONS_00080190	2536	0.164	0.197555205047319
TCONS_00080191	2943	0.032	0.165137614678899
TCONS_00080192	2319	0.174	0.342820181112549
TCONS_00080193	427	0.052	0.772833723653396
TCONS_00080196	561	0.3	0.320855614973262
TCONS_00080197	772	0.008	0.318652849740933
TCONS_00080202	2329	0.154	0.243452125375698
TCONS_00080220	6167	0.142	0.0817253121452894
TCONS_00080224	5995	0.092	0.392827356130108
TCONS_00080232	1956	0.368	0.656441717791411
TCONS_00080234	781	0.35	0.580025608194622
TCONS_00080236	546	0.02	0.450549450549451
TCONS_00080238	522	0.064	0.505747126436782
TCONS_00080239	578	0.022	0.399653979238754
TCONS_00080677	2548	0.048	0.0859497645211931
TCONS_00080681	1673	0.032	0.206216377764495
TCONS_00080887	8340	0	0.0384892086330935
TCONS_00080888	2147	0	0.149510945505356
TCONS_00081006	2129	0.002	0.276186002818225
TCONS_00081066	718	0.018	0.522284122562674
TCONS_00081068	1151	0	0.294526498696785
TCONS_00081444	603	0.014	0.437810945273632
TCONS_00082057	5801	0.03	0.392001379072574
TCONS_00084229	6165	0.138	0.136739659367397
TCONS_00084235	2150	0.002	0.33906976744186
TCONS_00084300	604	0.002	0.451986754966887
TCONS_00084890	2642	0	0.128311884935655
TCONS_00085525	428	0.112	0.820093457943925
TCONS_00086751	2106	0	0.115384615384615
TCONS_00086795	9069	0.074	0.16142904399603
TCONS_00086801	6935	0.094	0.148810382119683
TCONS_00087343	852	0.026	0.552816901408451
TCONS_00087791	6890	0.12	0.107982583454282
TCONS_00087795	3821	0.204	0.358021460350694
TCONS_00088146	306	0.064	0.794117647058823
TCONS_00088327	626	0.058	0.507987220447284
TCONS_00088512	4117	0.104	0.0991012873451542
TCONS_00089120	353	0.056	0.824362606232295
TCONS_00089121	411	0.034	0.846715328467153
TCONS_00091125	1471	0.006	0.13256288239293
TCONS_00091664	6626	0.088	0.0570479927558104
TCONS_00091667	494	0.064	0.746963562753036
TCONS_00091670	1012	0.068	0.320158102766798
TCONS_00091671	3134	0.02	0.117740906190172
TCONS_00091674	6769	0.088	0.0558428128231644
TCONS_00091675	8905	0.012	0.0451431779898933
TCONS_00091676	8971	0.012	0.0448110578530822
TCONS_00091681	2298	0.002	0.126631853785901
TCONS_00091683	2758	0	0.131617113850616
TCONS_00091727	3382	0.124	0.165878178592549
TCONS_00092017	1022	0.066	0.76027397260274
TCONS_00092022	2618	0	0.0882352941176471
TCONS_00092396	1449	0	0.219461697722567
TCONS_00092397	12271	0	0.118083285795779
TCONS_00092399	5578	0	0.259770527070635
TCONS_00092400	3321	0.006	0.436314363143631
TCONS_00092437	2026	0.002	0.269496544916091
TCONS_00093359	2902	0.32	0.828049620951068
TCONS_00093361	547	0.006	0.46617915904936
TCONS_00093364	2493	0.1	0.383874849578821
TCONS_00093783	2774	0.046	0.311463590483057
TCONS_00093784	589	0.024	0.611205432937182
TCONS_00093836	5352	0.028	0.241031390134529
TCONS_00093867	3366	0.012	0.158645276292335
TCONS_00094303	4390	0.382	0.132574031890661
TCONS_00094757	5175	0.088	0.087536231884058
TCONS_00094971	285	0.002	0.273684210526316
TCONS_00095070	1497	0.192	0.288577154308617
TCONS_00096139	2525	0.066	0.134257425742574
TCONS_00096140	6665	0.064	0.0508627156789197
TCONS_00096141	10802	0	0.0424921310868358
TCONS_00096142	3252	0.044	0.3809963099631
TCONS_00096143	7319	0.024	0.16928542150567
TCONS_00096144	4070	0.038	0.388452088452088
TCONS_00096145	5479	0.028	0.226136156232889
TCONS_00096146	4184	0.04	0.377868068833652
TCONS_00096147	2764	0.046	0.448263386396527
TCONS_00096149	1212	0.282	0.576732673267327
TCONS_00096157	821	0.062	0.43483556638246
TCONS_00096167	1123	0.038	0.379341050756901
TCONS_00096171	619	0.02	0.315024232633279
TCONS_00096172	1891	0.004	0.212585933368588
TCONS_00096441	5674	0.086	0.212548466690166
TCONS_00096442	3528	0.136	0.341836734693878
TCONS_00096443	522	0	0.293103448275862
TCONS_00096447	660	0.006	0.236363636363636
TCONS_00096449	473	0.002	0.526427061310782
TCONS_00096450	3826	0.054	0.273653946680606
TCONS_00096451	9004	0.1	0.106952465570857
TCONS_00096799	773	0	0.391979301423027
TCONS_00096812	2671	0.168	0.184200673904905
TCONS_00096813	2858	0.19	0.272918124562631
TCONS_00096819	1234	0.092	0.206645056726094
TCONS_00096827	4165	0.042	0.17358943577431
TCONS_00097638	1013	0	0.319842053307009
TCONS_00097641	667	0.004	0.436281859070465
TCONS_00098081	474	0.006	0.39873417721519
TCONS_00098511	4554	0.112	0.24901185770751
TCONS_00098736	446	0.014	0.699551569506726
TCONS_00099105	1391	0	0.207045291157441
TCONS_00099107	1265	0	0.189723320158103
TCONS_00099108	763	0	0.314547837483617
TCONS_00099109	753	0	0.318725099601594
TCONS_00099110	3610	0	0.12382271468144
TCONS_00099111	598	0.002	0.40133779264214
TCONS_00099112	993	0	0.241691842900302
TCONS_00099113	1662	0	0.144404332129964
TCONS_00099115	564	0.004	0.51063829787234
TCONS_00099119	572	0	0.325174825174825
TCONS_00099120	920	0.004	0.15
TCONS_00099124	712	0.006	0.240168539325843
TCONS_00099126	891	0	0.269360269360269
TCONS_00099127	1057	0	0.272469252601703
TCONS_00099128	1091	0	0.283226397800183
TCONS_00099131	863	0	0.278099652375435
TCONS_00099133	936	0	0.256410256410256
TCONS_00099165	1014	0	0.183431952662722
TCONS_00099166	730	0.01	0.234246575342466
TCONS_00099167	3846	0.004	0.0756630265210608
TCONS_00099168	1370	0.216	0.363503649635037
TCONS_00099177	3233	0.114	0.154036498608104
TCONS_00099678	20620	0.042	0.0993695441319108
TCONS_00099684	20548	0.024	0.109937706832782
TCONS_00099686	8067	0	0.0249163257716623
TCONS_00099688	4007	0.076	0.0898427751434989
TCONS_00099902	702	0.004	0.388888888888889
TCONS_00099969	871	0.002	0.192881745120551
TCONS_00100209	4413	0.046	0.171312032630863
TCONS_00100213	5531	0.006	0.0900379678177545
TCONS_00100228	1325	0.052	0.201509433962264
TCONS_00100229	6254	0	0.0532459226095299
TCONS_00100230	1720	0.05	0.155232558139535
TCONS_00100231	1911	0.052	0.139717425431711
TCONS_00100235	2491	0	0.0867121637896427
TCONS_00100237	785	0.062	0.496815286624204
TCONS_00100278	3215	0.014	0.138102643856921
TCONS_00101184	231	0.068	0.636363636363636
TCONS_00101489	5108	0.002	0.0604933437744714
TCONS_00101490	3991	0.002	0.145076421949386
TCONS_00101493	978	0.024	0.346625766871166
TCONS_00101802	546	0	0.269230769230769
TCONS_00101803	2141	0.018	0.0686595049042504
TCONS_00101808	537	0	0.240223463687151
TCONS_00102049	3276	0.11	0.166666666666667
TCONS_00103188	384	0.008	0.21875
TCONS_00103338	3909	0	0.132770529547199
TCONS_00103339	9752	0.002	0.0553732567678425
TCONS_00103349	450	0.006	0.5
TCONS_00103418	794	0.034	0.317380352644836
TCONS_00103527	265	0.004	0.418867924528302
TCONS_00103538	10855	0.002	0.043666513127591
TCONS_00103540	678	0.002	0.336283185840708
TCONS_00104204	3537	0.012	0.0619168787107718
TCONS_00104206	556	0	0.383093525179856
TCONS_00104209	568	0.01	0.274647887323944
TCONS_00104210	2424	0.002	0.103960396039604
TCONS_00104211	3607	0	0.0673690047130579
TCONS_00104212	1947	0	0.0924499229583975
TCONS_00104290	2143	0	0.0909939337377508
TCONS_00104299	1028	0	0.288910505836576
TCONS_00104512	735	0	0.306122448979592
TCONS_00106793	6075	0	0.0498765432098765
TCONS_00106796	774	0	0.236434108527132
TCONS_00107001	1562	0.054	0.290012804097311
TCONS_00107002	1712	0.312	0.47838785046729
TCONS_00107003	1873	0.142	0.386011745862253
TCONS_00107004	715	0	0.495104895104895
TCONS_00107238	6054	0.004	0.097621407333994
TCONS_00107265	1133	0.002	0.235657546337158
TCONS_00107280	776	0	0.119845360824742
TCONS_00107427	367	0.006	0.122615803814714
TCONS_00107557	4321	0.006	0.0708169405230271
TCONS_00107585	804	0	0.227611940298507
TCONS_00108610	1555	0.154	0.316398713826367
TCONS_00108616	976	0	0.408811475409836
TCONS_00108617	756	0.006	0.543650793650794
TCONS_00108618	905	0	0.540331491712707
TCONS_00108619	702	0	0.482905982905983
TCONS_00108620	482	0.004	0.740663900414938
TCONS_00108621	419	0	0.458233890214797
TCONS_00108622	401	0	0.680798004987531
TCONS_00108623	643	0	0.541213063763608
TCONS_00108899	1031	0.008	0.235693501454898
TCONS_00108958	519	0.02	0.317919075144509
TCONS_00110013	254	0	0.354330708661417
TCONS_00110016	1081	0.002	0.169287696577243
TCONS_00110018	9800	0.006	0.0309183673469388
TCONS_00110019	622	0	0.217041800643087
TCONS_00110054	927	0.008	0.375404530744337
TCONS_00110057	473	0.014	0.665961945031712
TCONS_00110058	654	0.008	0.532110091743119
TCONS_00110102	496	0	0.362903225806452
TCONS_00110380	739	0.002	0.182679296346414
TCONS_00110907	567	0.01	0.645502645502645
TCONS_00110947	606	0.096	0.396039603960396
TCONS_00110997	509	0.002	0.695481335952849
TCONS_00111333	12290	0	0.0436940602115541
TCONS_00111334	11824	0	0.0454161028416779
TCONS_00111335	3468	0	0.154844290657439
TCONS_00111336	3203	0	0.167655323134561
TCONS_00111337	5280	0.062	0.139772727272727
TCONS_00111338	10262	0.116	0.152309491327227
TCONS_00111339	10878	0.116	0.143684500827358
TCONS_00111340	2732	0	0.305270863836018
TCONS_00111344	1947	0	0.372881355932203
TCONS_00111345	8209	0.106	0.190400779632111
TCONS_00111346	5990	0.112	0.26093489148581
TCONS_00111349	5014	0.15	0.311727163940965
TCONS_00111382	3469	0	0.133179590660133
TCONS_00111388	2534	0.032	0.142067876874507
TCONS_00111389	2259	0.01	0.205843293492696
TCONS_00111390	850	0.034	0.423529411764706
TCONS_00111391	2056	0	0.0948443579766537
TCONS_00112432	3192	0	0.100563909774436
TCONS_00113067	2090	0	0.155023923444976
TCONS_00113319	456	0.36	0.493421052631579
TCONS_00113590	2511	0	0.14336917562724
TCONS_00113647	215	0.01	0.474418604651163
TCONS_00113889	914	0.258	0.827133479212254
TCONS_00113967	455	0.004	0.58021978021978
TCONS_00113968	557	0.018	0.409335727109515
TCONS_00114210	12714	0.2	0.0391694195375177
TCONS_00114212	2062	0.162	0.240058195926285
TCONS_00114214	2408	0.026	0.251661129568106
TCONS_00114219	1180	0.11	0.50593220338983
TCONS_00114223	15482	0.022	0.0331352538431727
TCONS_00114228	8225	0.024	0.0631003039513678
TCONS_00114229	6287	0.01	0.101638301256561
TCONS_00114233	3579	0.002	0.104777870913663
TCONS_00114234	5014	0.002	0.074790586358197
TCONS_00114235	2876	0.002	0.13038942976356
TCONS_00114331	1168	0.008	0.226027397260274
TCONS_00114332	916	0.006	0.2882096069869
TCONS_00114684	4901	0.048	0.259538869618445
TCONS_00114685	5124	0.046	0.24824355971897
TCONS_00114686	1970	0.342	0.645685279187817
TCONS_00115018	294	0.036	0.663265306122449
TCONS_00115457	1816	0	0.295704845814978
TCONS_00115458	5394	0	0.0483870967741935
TCONS_00115464	4282	0	0.0784680056048575
TCONS_00115465	10590	0	0.031728045325779
TCONS_00115466	1665	0.014	0.172972972972973
TCONS_00115467	10531	0.004	0.0358940271579147
TCONS_00115983	1105	0.032	0.252488687782805
TCONS_00116263	2460	0.056	0.213414634146341
TCONS_00116760	304	0.02	0.444078947368421
TCONS_00116761	466	0	0.656652360515021
TCONS_00116762	984	0.006	0.411585365853659
TCONS_00116763	567	0.01	0.455026455026455
TCONS_00116764	297	0.03	0.505050505050505
TCONS_00117275	283	0.074	0.837455830388693
TCONS_00117487	841	0.004	0.260404280618312
TCONS_00117931	6229	0	0.0476802054904479
TCONS_00117933	2636	0	0.112670713201821
TCONS_00117934	3610	0	0.074792243767313
TCONS_00117935	474	0.004	0.556962025316456
TCONS_00117936	744	0	0.334677419354839
TCONS_00117937	550	0	0.196363636363636
TCONS_00118245	634	0.002	0.279179810725552
TCONS_00118680	1377	0	0.26797385620915
TCONS_00119142	282	0.016	0.276595744680851
TCONS_00119463	418	0.024	0.523923444976077
TCONS_00119464	1927	0.072	0.336274001037883
TCONS_00119467	1887	0.1	0.322734499205087
TCONS_00119469	2306	0	0.139202081526453
TCONS_00119700	1593	0.002	0.154425612052731
TCONS_00119704	315	0.33	1
TCONS_00119826	625	0	0.4368
TCONS_00120170	622	0.004	0.236334405144695
TCONS_00120215	841	0	0.185493460166468
TCONS_00120554	474	0.018	0.645569620253165
TCONS_00120637	4298	0.002	0.149371800837599
TCONS_00120638	2299	0	0.107003044802088
TCONS_00120640	433	0	0.478060046189376
TCONS_00120641	436	0	0.584862385321101
TCONS_00121504	803	0	0.201743462017435
TCONS_00121744	2176	0.108	0.408088235294118
TCONS_00121746	4058	0.174	0.14342040413997
TCONS_00121747	723	0.262	0.385892116182573
TCONS_00121748	1330	0	0.112781954887218
TCONS_00121750	2515	0.102	0.353081510934394
TCONS_00122162	1224	0.066	0.318627450980392
TCONS_00122164	588	0.17	0.602040816326531
TCONS_00122169	1483	0.124	0.188132164531355
TCONS_00122742	755	0.006	0.166887417218543
TCONS_00122743	446	0.012	0.47085201793722
TCONS_00122985	1821	0.004	0.273476112026359
TCONS_00123080	3259	0	0.125191776618595
TCONS_00123081	729	0.004	0.325102880658436
TCONS_00123082	726	0.024	0.322314049586777
TCONS_00123083	2965	0	0.0991568296795953
TCONS_00123084	1831	0	0.160567995630803
TCONS_00123098	363	0.03	0.495867768595041
TCONS_00123366	1192	0	0.168624161073825
TCONS_00123367	833	0.048	0.489795918367347
TCONS_00124118	1402	0.006	0.451497860199715
TCONS_00124119	3171	0.002	0.199621570482498
TCONS_00125350	308	0.014	0.448051948051948
TCONS_00125351	6355	0.002	0.103855232100708
TCONS_00125352	1920	0.212	0.2890625
TCONS_00125370	2863	0.02	0.132029339853301
TCONS_00125371	6214	0.114	0.243321532024461
TCONS_00125372	5860	0.126	0.285153583617747
TCONS_00125373	545	0.002	0.379816513761468
TCONS_00125428	2920	0.188	0.0955479452054794
TCONS_00125442	2427	0.002	0.176761433868974
TCONS_00125443	2449	0.002	0.175173540220498
TCONS_00125446	5257	0	0.144378923340308
TCONS_00125450	8767	0	0.0260066157180335
TCONS_00125479	233	0.008	0.798283261802575
TCONS_00125480	360	0.06	0.658333333333333
TCONS_00125531	1284	0	0.149532710280374
TCONS_00125532	1458	0.002	0.197530864197531
TCONS_00126053	274	0.036	0.81021897810219
TCONS_00126071	1989	0.14	0.36500754147813
TCONS_00126072	3393	0.118	0.213969938107869
TCONS_00126150	438	0.038	0.335616438356164
TCONS_00126318	16411	0	0.037292060203522
TCONS_00126319	15753	0	0.0388497429061131
TCONS_00126322	4502	0.002	0.05997334517992
TCONS_00126377	9749	0	0.120012308954765
TCONS_00126381	2310	0	0.138961038961039
TCONS_00126382	1897	0	0.167633104902478
TCONS_00126383	1096	0.002	0.301094890510949
TCONS_00126563	556	0.072	0.58273381294964
TCONS_00126566	3282	0	0.179159049360146
TCONS_00126573	2462	0.006	0.126726238830219
TCONS_00126574	5794	0	0.0662754573696928
TCONS_00126578	1147	0.004	0.2615518744551
TCONS_00126583	398	0.038	0.776381909547739
TCONS_00126584	714	0.146	0.865546218487395
TCONS_00126614	754	0	0.405835543766578
TCONS_00126618	615	0.002	0.341463414634146
TCONS_00126631	530	0.004	0.260377358490566
TCONS_00126635	1297	0	0.254433307632999
TCONS_00127303	220	0.046	0.490909090909091
TCONS_00130048	1004	0	0.191235059760956
TCONS_00130051	3488	0.026	0.153096330275229
TCONS_00130055	1446	0.002	0.118257261410788
TCONS_00130102	566	0	0.238515901060071
TCONS_00130105	1467	0.002	0.110429447852761
TCONS_00130108	2848	0.004	0.0695224719101124
TCONS_00130815	2502	0	0.194244604316547
TCONS_00130816	5235	0.004	0.092836676217765
TCONS_00131360	1471	0.002	0.171312032630863
TCONS_00131375	411	0.11	0.452554744525547
TCONS_00131378	264	0.006	0.670454545454545
TCONS_00131597	3599	0.154	0.165045846068352
TCONS_00131858	1913	0.154	0.332462101411396
TCONS_00131859	1283	0.236	0.236165237724084
TCONS_00131860	2218	0.148	0.286744815148783
TCONS_00131949	1308	0.026	0.259174311926606
TCONS_00132579	1012	0.094	0.151185770750988
TCONS_00133360	212	0.042	0.665094339622642
TCONS_00133834	5720	0.284	0.377097902097902
TCONS_00133835	5771	0.284	0.373765378617224
TCONS_00133836	5888	0.244	0.347995923913043
TCONS_00133839	5884	0.206	0.0841264445955133
TCONS_00133842	2341	0.226	0.211448099102947
TCONS_00133855	5476	0.014	0.0734112490869248
TCONS_00133856	2990	0.014	0.134448160535117
TCONS_00133859	880	0.114	0.327272727272727
TCONS_00133860	599	0.024	0.350584307178631
TCONS_00133862	3796	0	0.0632244467860906
TCONS_00133864	566	0.014	0.381625441696113
TCONS_00133865	566	0.01	0.22791519434629
TCONS_00133866	566	0	0.371024734982332
TCONS_00133867	560	0.02	0.375
TCONS_00133868	574	0	0.209059233449477
TCONS_00133869	299	0.15	0.270903010033445
TCONS_00133983	3651	0.07	0.169268693508628
TCONS_00133984	1228	0.01	0.349348534201954
TCONS_00133986	1350	0.08	0.466666666666667
TCONS_00133988	207	0	0.260869565217391
TCONS_00135299	1186	0.028	0.508431703204047
TCONS_00135623	317	0.056	0.511041009463722
TCONS_00136107	222	0.072	0.837837837837838
TCONS_00136533	359	0.016	0.392757660167131
TCONS_00136875	1434	0.016	0.261506276150628
TCONS_00136955	2289	0	0.0917431192660551
TCONS_00137048	1025	0.032	0.339512195121951
TCONS_00137050	1051	0.032	0.331113225499524
TCONS_00137463	2127	0.016	0.272214386459803
TCONS_00137464	289	0.016	0.519031141868512
TCONS_00137689	369	0.008	0.235772357723577
TCONS_00137852	1917	0	0.17527386541471
TCONS_00137912	489	0.012	0.392638036809816
TCONS_00138356	965	0.03	0.152331606217617
TCONS_00138362	1364	0.004	0.129765395894428
TCONS_00138364	3562	0.004	0.133913531723751
TCONS_00138366	1721	0.004	0.275421266705404
TCONS_00138719	469	0.004	0.294243070362473
TCONS_00138720	448	0.006	0.308035714285714
TCONS_00138721	286	0.06	0.713286713286713
TCONS_00139015	730	0.022	0.287671232876712
TCONS_00139031	463	0	0.207343412526998
TCONS_00139254	2768	0.002	0.100794797687861
TCONS_00139257	12033	0	0.0488656195462478
TCONS_00139261	2390	0	0.115481171548117
TCONS_00139263	1196	0	0.358695652173913
TCONS_00139264	567	0.002	0.317460317460317
TCONS_00139267	560	0.002	0.680357142857143
TCONS_00139269	2319	0	0.19404915912031
TCONS_00139273	1499	0.002	0.204136090727151
TCONS_00139275	2313	0	0.191958495460441
TCONS_00139276	1328	0	0.198795180722892
TCONS_00139277	569	0.006	0.753954305799649
TCONS_00139304	11172	0.012	0.0590762620837809
TCONS_00139307	12779	0.012	0.0516472337428594
TCONS_00139308	1684	0.33	0.47209026128266
TCONS_00139770	473	0.092	0.323467230443975
TCONS_00139945	7498	0	0.0372099226460389
TCONS_00139946	10084	0.004	0.0354026180087267
TCONS_00139948	7381	0.004	0.0483674298875491
TCONS_00139959	3785	0.088	0.241743725231176
TCONS_00139961	7803	0.068	0.133794694348328
TCONS_00139963	9251	0.076	0.0989082261377148
TCONS_00139964	7236	0	0.095771144278607
TCONS_00139965	4978	0.078	0.183808758537565
TCONS_00139978	758	0	0.221635883905013
TCONS_00140719	2076	0	0.108381502890173
TCONS_00140720	2145	0	0.104895104895105
TCONS_00140722	902	0.008	0.143015521064302
TCONS_00140734	1270	0.008	0.248031496062992
TCONS_00140735	4386	0.006	0.0718194254445964
TCONS_00140736	1102	0.014	0.285843920145191
TCONS_00140737	4553	0.006	0.0691851526466066
TCONS_00141476	241	0.002	0.224066390041494
TCONS_00141795	490	0	0.293877551020408
TCONS_00141817	424	0.024	0.587264150943396
TCONS_00142447	4544	0	0.0818661971830986
TCONS_00142449	7788	0.008	0.0408320493066256
TCONS_00142451	3708	0	0.0703883495145631
TCONS_00142452	4469	0.008	0.0711568583575744
TCONS_00142453	7200	0.008	0.0441666666666667
TCONS_00142454	10572	0.062	0.40011350737798
TCONS_00142456	705	0	0.225531914893617
TCONS_00142641	380	0.054	0.276315789473684
TCONS_00142813	280	0.002	0.396428571428571
TCONS_00143352	829	0.008	0.130277442702051
TCONS_00143435	289	0.004	0.86159169550173
TCONS_00143436	953	0.016	0.333683105981112
TCONS_00143992	982	0.002	0.174134419551935
TCONS_00144036	3735	0	0.0939759036144578
TCONS_00144037	4044	0	0.0867952522255193
TCONS_00144038	939	0.004	0.236421725239617
TCONS_00144209	274	0.05	0.854014598540146
TCONS_00144562	1174	0.036	0.281090289608177
TCONS_00144776	3268	0.016	0.100979192166463
TCONS_00145005	4919	0.002	0.0622077658060581
TCONS_00145747	2960	0	0.0648648648648649
TCONS_00146287	464	0.01	0.484913793103448
TCONS_00146394	396	0.128	0.401515151515151
TCONS_00146731	2532	0	0.110189573459716
TCONS_00146899	1536	0.004	0.193359375
TCONS_00147014	1148	0.006	0.0810104529616725
TCONS_00147015	1352	0	0.175295857988166
TCONS_00147044	3956	0.094	0.260869565217391
TCONS_00147097	542	0	0.44280442804428
TCONS_00147121	2656	0.006	0.290286144578313
TCONS_00147143	1194	0	0.221105527638191
TCONS_00147154	662	0	0.181268882175227
TCONS_00147155	755	0	0.158940397350993
TCONS_00147157	2168	0	0.0761070110701107
TCONS_00147164	599	0.002	0.15025041736227
TCONS_00147169	539	0	0.222634508348794
TCONS_00147178	1893	0	0.158478605388273
TCONS_00147181	1734	0.002	0.224913494809689
TCONS_00147183	4143	0	0.177407675597393
TCONS_00147185	2180	0	0.161009174311927
TCONS_00147186	1111	0	0.197119711971197
TCONS_00147198	834	0.004	0.143884892086331
TCONS_00147207	725	0	0.124137931034483
TCONS_00147219	743	0	0.129205921938089
TCONS_00147223	668	0	0.794910179640719
TCONS_00148142	1194	0.004	0.218592964824121
TCONS_00148143	1309	0.008	0.254392666157372
TCONS_00148145	5544	0	0.0665584415584416
TCONS_00148151	582	0.048	0.448453608247423
TCONS_00148163	1070	0.206	0.428971962616822
TCONS_00148718	352	0.016	0.886363636363636
TCONS_00148859	1528	0.132	0.488874345549738
TCONS_00148865	733	0.024	0.286493860845839
TCONS_00148869	676	0.054	0.310650887573964
TCONS_00149041	3331	0	0.0729510657460222
TCONS_00149043	3136	0	0.0774872448979592
TCONS_00149045	738	0	0.329268292682927
TCONS_00149104	379	0	0.617414248021108
TCONS_00149293	484	0.004	0.266528925619835
TCONS_00149301	3103	0	0.0580083789880761
TCONS_00149302	2454	0.012	0.0660146699266504
TCONS_00149304	3032	0.006	0.16523746701847
TCONS_00149305	2087	0.014	0.0919980833732631
TCONS_00149310	3793	0	0.061692591616135
TCONS_00149311	2890	0	0.103806228373702
TCONS_00149312	2255	0	0.175609756097561
TCONS_00149313	3592	0.002	0.110244988864143
TCONS_00149314	6048	0	0.0496031746031746
TCONS_00149319	347	0.014	0.328530259365994
TCONS_00149320	3913	0	0.0659340659340659
TCONS_00149321	8767	0.004	0.0407208851374472
TCONS_00149424	2238	0.12	0.17426273458445
TCONS_00150380	2890	0	0.0820069204152249
TCONS_00150617	336	0.006	0.205357142857143
TCONS_00150984	630	0.01	0.485714285714286
TCONS_00151019	451	0.03	0.385809312638581
TCONS_00151189	1621	0	0.18877236273905
TCONS_00151318	200	0.004	0.57
TCONS_00151445	334	0.028	0.574850299401198
TCONS_00151516	1542	0.126	0.284046692607004
TCONS_00152175	529	0	0.606805293005671
TCONS_00152529	875	0.046	0.195428571428571
TCONS_00152753	769	0.004	0.257477243172952
TCONS_00152770	3810	0.002	0.107874015748032
TCONS_00152776	2213	0.002	0.138273836421148
TCONS_00152872	549	0.016	0.278688524590164
TCONS_00152907	226	0.006	0.504424778761062
TCONS_00153067	1540	0.008	0.492857142857143
TCONS_00153069	2829	0.002	0.255567338282078
TCONS_00153070	2957	0.002	0.244504565437944
TCONS_00153071	4181	0.03	0.19732121502033
TCONS_00153072	3199	0.03	0.257893091591122
TCONS_00153073	934	0.008	0.504282655246253
TCONS_00153074	2017	0.002	0.324243926623699
TCONS_00153847	572	0	0.304195804195804
TCONS_00154279	1643	0.002	0.162507608034084
TCONS_00154384	390	0.016	0.446153846153846
TCONS_00154651	222	0.022	0.837837837837838
TCONS_00154663	820	0.014	0.36219512195122
TCONS_00154664	1121	0.004	0.374665477252453
TCONS_00154666	1798	0.016	0.0800889877641824
TCONS_00154678	2247	0.364	0.136181575433912
TCONS_00154679	1367	0.358	0.230431602048281
TCONS_00154680	2199	0.124	0.162346521145975
TCONS_00155271	207	0.006	0.826086956521739
TCONS_00155285	1322	0	0.251891074130106
TCONS_00155287	1509	0	0.220675944333996
TCONS_00155289	3523	0	0.0945217144479137
TCONS_00155293	556	0	0.631294964028777
TCONS_00155294	1181	0	0.335309060118544
TCONS_00155299	741	0	0.449392712550607
TCONS_00155356	11207	0.004	0.0329258499152316
TCONS_00155357	12396	0.004	0.0297676669893514
TCONS_00155358	2498	0	0.1693354683747
TCONS_00155361	10799	0.004	0.0341698305398648
TCONS_00155363	12306	0.004	0.029985372988786
TCONS_00155365	3060	0.002	0.12156862745098
TCONS_00155366	16469	0.004	0.0185803631064424
TCONS_00155412	260	0.008	0.369230769230769
TCONS_00155887	3725	0.002	0.0845637583892618
TCONS_00155889	2225	0	0.141573033707865
TCONS_00155890	2036	0	0.154715127701375
TCONS_00155902	303	0.028	0.465346534653465
TCONS_00155903	242	0.036	0.161157024793388
TCONS_00155959	680	0	0.172058823529412
TCONS_00155973	272	0.072	0.849264705882353
TCONS_00156695	1095	0.002	0.257534246575342
TCONS_00156719	326	0.016	0.239263803680982
TCONS_00157531	1146	0.21	0.507853403141361
TCONS_00157532	3447	0.144	0.134029590948651
TCONS_00157533	3553	0.144	0.130030959752322
TCONS_00157534	2541	0.13	0.15112160566706
TCONS_00157542	947	0.342	0.484688489968321
TCONS_00157881	4559	0.136	0.265189734590919
TCONS_00157882	4470	0.138	0.240939597315436
TCONS_00157883	4922	0.132	0.245631856968712
TCONS_00157884	5597	0.114	0.181704484545292
TCONS_00157885	5528	0.102	0.288169319826339
TCONS_00157888	6283	0.076	0.307018939996817
TCONS_00157891	6798	0.102	0.234333627537511
TCONS_00157895	8032	0.106	0.198331673306773
TCONS_00157896	7544	0.108	0.305408271474019
TCONS_00157898	2778	0.21	0.296976241900648
TCONS_00157899	3860	0.1	0.310103626943005
TCONS_00157900	3710	0.074	0.267654986522911
TCONS_00157906	3464	0.14	0.310912240184757
TCONS_00157910	551	0.01	0.500907441016334
TCONS_00158170	1035	0.01	0.246376811594203
TCONS_00158172	957	0.012	0.266457680250784
TCONS_00158173	517	0	0.319148936170213
TCONS_00158174	973	0.002	0.280575539568345
TCONS_00158175	1013	0	0.210266535044422
TCONS_00158176	2119	0.01	0.117508258612553
TCONS_00158183	546	0.006	0.351648351648352
TCONS_00158499	270	0.004	0.344444444444444
TCONS_00158633	1316	0.002	0.248480243161094
TCONS_00158634	1327	0.002	0.246420497362472
TCONS_00158671	1326	0.004	0.122171945701357
TCONS_00158672	616	0.004	0.253246753246753
TCONS_00158885	3871	0.102	0.0674244381296823
TCONS_00158890	5662	0.048	0.224125750618156
TCONS_00159492	1784	0.062	0.141255605381166
TCONS_00159654	552	0.002	0.228260869565217
TCONS_00160051	936	0.046	0.310897435897436
TCONS_00160754	1460	0.004	0.23013698630137
TCONS_00160755	2194	0.004	0.153144940747493
TCONS_00161032	1445	0.002	0.280276816608997
TCONS_00161035	1599	0.206	0.24390243902439
TCONS_00161037	2942	0	0.122365737593474
TCONS_00161039	822	0.006	0.306569343065693
TCONS_00161040	200	0.022	0.645
TCONS_00161043	1847	0.164	0.193286410395236
TCONS_00161188	859	0	0.192083818393481
TCONS_00161189	389	0.016	0.48586118251928
TCONS_00161191	2441	0	0.106923392052438
TCONS_00161237	315	0.004	0.2
TCONS_00161334	240	0.002	0.625
TCONS_00161402	222	0.004	0.567567567567568
TCONS_00161450	8276	0.028	0.0514741420976317
TCONS_00161753	1529	0	0.12753433616743
TCONS_00161754	1481	0	0.141796083727211
TCONS_00161755	13776	0.002	0.0287456445993031
TCONS_00161757	1499	0	0.172114743162108
TCONS_00161760	586	0.002	0.302047781569966
TCONS_00161764	517	0	0.13926499032882
TCONS_00161767	885	0	0.230508474576271
TCONS_00161768	822	0	0.291970802919708
TCONS_00161771	815	0	0.217177914110429
TCONS_00161772	392	0	0.887755102040816
TCONS_00161773	741	0.002	0.222672064777328
TCONS_00161774	4651	0.002	0.0432165125779402
TCONS_00161775	506	0	0.296442687747036
TCONS_00162113	13879	0.002	0.0328553930398444
TCONS_00162566	4417	0.064	0.0441476115010188
TCONS_00162569	451	0.004	0.35920177383592
TCONS_00162586	5655	0	0.0668435013262599
TCONS_00162587	2102	0	0.131303520456708
TCONS_00162588	4621	0	0.0577797013633413
TCONS_00162591	1394	0.002	0.234576757532281
TCONS_00162608	3195	0.002	0.165258215962441
TCONS_00162609	5578	0.002	0.0876658300466117
TCONS_00162611	6819	0	0.11086669599648
TCONS_00162613	6058	0.002	0.0747771541762958
TCONS_00162614	6746	0	0.0595908686629114
TCONS_00162615	5841	0	0.0688238315356959
TCONS_00162618	1430	0	0.281118881118881
TCONS_00162620	5725	0	0.0702183406113537
TCONS_00162623	2128	0	0.117011278195489
TCONS_00162624	4311	0	0.191370911621434
TCONS_00162625	7065	0	0.0569002123142251
TCONS_00162627	2725	0	0.0913761467889908
TCONS_00162631	473	0.078	0.501057082452431
TCONS_00162633	1602	0.166	0.104868913857678
TCONS_00162634	7765	0	0.0517707662588538
TCONS_00162759	3307	0.004	0.188690656183852
TCONS_00162984	364	0.22	0.56043956043956
TCONS_00162995	788	0.002	0.243654822335025
TCONS_00162996	466	0.02	0.334763948497854
TCONS_00163147	4260	0.002	0.078169014084507
TCONS_00163198	623	0.32	0.717495987158908
TCONS_00163209	5981	0.032	0.0682160173883966
TCONS_00163210	3947	0.032	0.103369647833798
TCONS_00163211	5009	0.032	0.0814533839089639
TCONS_00163232	2797	0.036	0.116910976045763
TCONS_00163483	210	0.182	0.2
TCONS_00163565	601	0.006	0.414309484193012
TCONS_00163592	3081	0.004	0.104186952288218
TCONS_00163593	1364	0.008	0.290322580645161
TCONS_00163597	1560	0.016	0.186538461538462
TCONS_00163607	1628	0.084	0.44963144963145
TCONS_00163716	564	0.006	0.547872340425532
TCONS_00163721	846	0	0.273049645390071
TCONS_00163722	5064	0	0.0752369668246445
TCONS_00163723	562	0.002	0.608540925266904
TCONS_00163724	662	0	0.208459214501511
TCONS_00163725	837	0	0.326164874551971
TCONS_00163729	854	0	0.252927400468384
TCONS_00163734	807	0	0.174721189591078
TCONS_00163953	917	0	0.199563794983642
TCONS_00164667	460	0	0.326086956521739
TCONS_00164957	510	0.002	0.317647058823529
TCONS_00164983	1346	0.058	0.454680534918276
TCONS_00165483	1009	0.086	0.362735381565907
TCONS_00165485	3393	0.046	0.107869142351901
TCONS_00165487	857	0	0.227537922987165
TCONS_00165488	658	0	0.291793313069909
TCONS_00165491	230	0.016	0.926086956521739
TCONS_00165494	1864	0.068	0.244635193133047
TCONS_00165612	4328	0.022	0.0824861367837338
TCONS_00165652	6709	0.15	0.117603219555821
TCONS_00165656	2425	0	0.230103092783505
TCONS_00165657	1787	0.002	0.188024622271964
TCONS_00165658	2340	0.192	0.174358974358974
TCONS_00165659	2553	0.226	0.320799059929495
TCONS_00165986	5980	0.136	0.220735785953177
TCONS_00165988	2952	0.378	0.46849593495935
TCONS_00165989	6052	0.15	0.259748843357568
TCONS_00165993	2414	0	0.231151615575808
TCONS_00165997	2294	0.254	0.358326068003487
TCONS_00165999	2273	0.358	0.411790585129784
TCONS_00166108	974	0.06	0.261806981519507
TCONS_00166110	2974	0.012	0.127101546738399
TCONS_00166111	3976	0.012	0.0950704225352113
TCONS_00166112	9463	0.004	0.0643559125013209
TCONS_00166113	10442	0.008	0.0583221605056503
TCONS_00166114	3083	0.028	0.163477132662991
TCONS_00166118	9088	0.012	0.0746038732394366
TCONS_00166119	2382	0.028	0.211586901763224
TCONS_00166120	2309	0.032	0.218276310090948
TCONS_00166122	435	0.042	0.724137931034483
TCONS_00166135	696	0.006	0.504310344827586
TCONS_00166136	2288	0.024	0.180944055944056
TCONS_00166137	3816	0	0.0998427672955975
TCONS_00166138	3234	0.008	0.13543599257885
TCONS_00166140	3532	0.008	0.155436013590034
TCONS_00166141	7414	0	0.0801186943620178
TCONS_00166145	906	0	0.516556291390728
TCONS_00166146	383	0.004	0.60313315926893
TCONS_00166149	9597	0	0.0618943419818693
TCONS_00166150	584	0	0.297945205479452
TCONS_00166151	3041	0	0.141072015784281
TCONS_00166152	403	0.01	0.39454094292804
TCONS_00166153	2913	0	0.0710607621009269
TCONS_00166154	5004	0.002	0.0875299760191846
TCONS_00166156	543	0	0.569060773480663
TCONS_00166161	7010	0	0.0847360912981455
TCONS_00167109	5312	0.018	0.0400978915662651
TCONS_00167327	624	0.014	0.778846153846154
TCONS_00167328	574	0	0.303135888501742
TCONS_00167331	4615	0.044	0.0513542795232936
TCONS_00167733	2375	0.002	0.178105263157895
TCONS_00167735	1778	0.024	0.199100112485939
TCONS_00167737	3110	0.026	0.123472668810289
TCONS_00167738	2332	0.026	0.153087478559177
TCONS_00167739	833	0.048	0.417767106842737
TCONS_00167781	1596	0.024	0.253759398496241
TCONS_00167911	395	0.016	0.470886075949367
TCONS_00168400	231	0.048	0.532467532467532
TCONS_00168516	750	0	0.376
TCONS_00168803	4646	0.014	0.113646147223418
TCONS_00169029	13071	0.124	0.0406242827633693
TCONS_00169030	12919	0.124	0.0411022524963232
TCONS_00169031	12941	0.124	0.0410323777142416
TCONS_00169033	754	0.138	0.262599469496021
TCONS_00169034	533	0.162	0.326454033771107
TCONS_00169035	478	0	0.200836820083682
TCONS_00169037	2170	0.114	0.349769585253456
TCONS_00169046	1120	0.004	0.216964285714286
TCONS_00169047	2356	0.11	0.322156196943973
TCONS_00169049	2255	0.112	0.336585365853659
TCONS_00169051	3432	0.108	0.221153846153846
TCONS_00169082	1525	0.004	0.100327868852459
TCONS_00169175	1282	0.012	0.285491419656786
TCONS_00169410	551	0.004	0.17967332123412
TCONS_00169411	382	0.002	0.259162303664921
TCONS_00169828	371	0.002	0.242587601078167
TCONS_00169848	917	0.012	0.418756815703381
TCONS_00170006	360	0.004	0.358333333333333
TCONS_00170243	837	0.004	0.236559139784946
TCONS_00170245	439	0	0.382687927107062
TCONS_00170250	3605	0.006	0.140638002773925
TCONS_00170255	25326	0.054	0.0248756218905473
TCONS_00171396	262	0.038	0.629770992366412
TCONS_00171823	983	0.006	0.250254323499491
TCONS_00171824	563	0.014	0.463587921847247
TCONS_00171928	372	0.018	0.241935483870968
TCONS_00172225	3073	0.004	0.0986007159127888
TCONS_00172826	927	0.002	0.333333333333333
TCONS_00173168	1310	0	0.446564885496183
TCONS_00173215	4265	0	0.0822977725674091
TCONS_00173294	762	0.01	0.492125984251969
TCONS_00173395	2295	0.006	0.130718954248366
TCONS_00173487	472	0.008	0.425847457627119
TCONS_00173490	546	0.038	0.505494505494505
TCONS_00174270	542	0.006	0.254612546125461
TCONS_00174446	2679	0.104	0.132138857782755
TCONS_00174535	507	0.098	0.85207100591716
TCONS_00174682	324	0.088	0.305555555555556
TCONS_00175119	1490	0	0.251677852348993
TCONS_00175120	1241	0.002	0.137792103142627
TCONS_00175123	1121	0.114	0.0856378233719893
TCONS_00175126	794	0.006	0.204030226700252
TCONS_00175669	334	0.002	0.565868263473054
TCONS_00175876	3416	0.124	0.457552693208431
TCONS_00175877	5046	0.09	0.289536266349584
TCONS_00175881	8067	0	0.0974339903309781
TCONS_00175882	5294	0	0.14506989044201
TCONS_00175883	3500	0	0.219428571428571
TCONS_00175894	3310	0.008	0.114199395770393
TCONS_00176046	1242	0.03	0.318840579710145
TCONS_00176055	7026	0.004	0.0529461998292058
TCONS_00176056	14962	0.004	0.0248629862317872
TCONS_00176489	1835	0	0.19291553133515
TCONS_00176492	1088	0.036	0.253676470588235
TCONS_00176493	854	0.014	0.203747072599532
TCONS_00176494	1107	0.004	0.132791327913279
TCONS_00176697	578	0.008	0.228373702422145
TCONS_00177164	431	0.012	0.612529002320186
TCONS_00177315	2957	0.038	0.298275278998985
TCONS_00177368	562	0.008	0.149466192170818
TCONS_00177369	865	0	0.135260115606936
TCONS_00177370	581	0.014	0.17039586919105
TCONS_00177371	3288	0.002	0.072992700729927
TCONS_00177373	532	0	0.219924812030075
TCONS_00177384	895	0.006	0.100558659217877
TCONS_00177880	1161	0.046	0.183462532299742
TCONS_00178064	227	0.04	0.171806167400881
TCONS_00179366	352	0	0.28125
TCONS_00179676	1124	0	0.240213523131673
TCONS_00179725	2461	0.086	0.0938642828118651
TCONS_00179770	2165	0.002	0.17459584295612
TCONS_00179809	262	0.014	0.286259541984733
TCONS_00180041	1569	0.002	0.133843212237094
TCONS_00180061	560	0	0.401785714285714
TCONS_00180235	1089	0	0.269972451790634
TCONS_00180236	1946	0	0.115621788283659
TCONS_00180549	206	0.028	0.713592233009709
TCONS_00180902	394	0.022	0.281725888324873
TCONS_00181169	3311	0	0.146783449109031
TCONS_00181170	1555	0	0.24887459807074
TCONS_00181172	7912	0.004	0.0678715874620829
TCONS_00181173	7539	0.004	0.0712296060485476
TCONS_00181177	702	0.008	0.504273504273504
TCONS_00181178	593	0.004	0.627318718381113
TCONS_00181252	2495	0.08	0.185170340681363
TCONS_00181253	3330	0	0.0963963963963964
TCONS_00181467	582	0	0.288659793814433
TCONS_00182439	1909	0	0.138292299633316
TCONS_00183316	2013	0.004	0.126676602086438
TCONS_00183373	1925	0.006	0.102857142857143
TCONS_00183416	3598	0.02	0.120900500277932
TCONS_00183418	899	0.002	0.276974416017798
TCONS_00183419	2243	0.002	0.129736959429336
TCONS_00183547	470	0	0.172340425531915
TCONS_00183690	8897	0.006	0.0812633471956839
TCONS_00183692	9966	0.02	0.0605057194461168
TCONS_00183696	9571	0.01	0.0821230801379166
TCONS_00183699	706	0	0.301699716713881
TCONS_00183700	2491	0.018	0.242071457246086
TCONS_00183701	615	0.002	0.521951219512195
TCONS_00183703	3035	0.004	0.230313014827018
TCONS_00183704	560	0.084	0.669642857142857
TCONS_00183705	813	0.002	0.265682656826568
TCONS_00183707	559	0.006	0.42397137745975
TCONS_00183897	4855	0.004	0.0661174047373841
TCONS_00183899	5969	0.002	0.075892109231027
TCONS_00183900	9057	0.004	0.0500165617754223
TCONS_00183901	9310	0.004	0.0344790547798067
TCONS_00183902	6372	0.002	0.0710922787193974
TCONS_00183903	6477	0.004	0.0495599814729041
TCONS_00183905	1552	0.006	0.291881443298969
TCONS_00183910	2644	0.002	0.121406959152799
TCONS_00184338	690	0	0.134782608695652
TCONS_00184339	2598	0.142	0.235565819861432
TCONS_00184340	449	0.214	0.481069042316258
TCONS_00184944	910	0.018	0.191208791208791
TCONS_00184945	423	0.002	0.297872340425532
TCONS_00185503	1840	0.004	0.0994565217391304
TCONS_00185566	5854	0.022	0.0415100785787496
TCONS_00185635	287	0.004	0.804878048780488
TCONS_00186022	904	0	0.388274336283186
TCONS_00186023	2183	0.004	0.123683005038937
TCONS_00186025	336	0.016	0.526785714285714
TCONS_00186028	709	0	0.283497884344147
TCONS_00186682	526	0.006	0.564638783269962
TCONS_00186901	5814	0	0.0340557275541796
TCONS_00187725	4395	0	0.157679180887372
TCONS_00187729	7694	0	0.0900701845593969
TCONS_00187730	5158	0	0.134354400930593
TCONS_00187768	5371	0	0.0458015267175573
TCONS_00187769	5298	0	0.0464326160815402
TCONS_00187770	1727	0.006	0.081644470179502
TCONS_00187778	981	0	0.152905198776758
TCONS_00187783	2376	0	0.0378787878787879
TCONS_00188044	7368	0	0.0415309446254072
TCONS_00188047	764	0.016	0.18848167539267
TCONS_00188142	208	0.018	0.317307692307692
TCONS_00188459	3034	0.184	0.103823335530653
TCONS_00188804	350	0.002	0.282857142857143
TCONS_00188937	787	0.008	0.411689961880559
TCONS_00188999	278	0.066	0.701438848920863
TCONS_00189007	611	0.002	0.324058919803601
TCONS_00189008	672	0.006	0.169642857142857
TCONS_00189009	373	0.016	0.554959785522788
TCONS_00189253	315	0.07	0.933333333333333
TCONS_00189331	1815	0.004	0.259504132231405
TCONS_00189660	682	0.01	0.193548387096774
TCONS_00189661	530	0.212	0.39622641509434
TCONS_00189662	6217	0	0.0366736368023162
TCONS_00189663	2845	0	0.139191564147627
TCONS_00189668	2846	0.078	0.3109627547435
TCONS_00189669	869	0.094	0.445339470655926
TCONS_00189680	357	0.11	0.941176470588235
TCONS_00189813	855	0.012	0.414035087719298
TCONS_00189927	441	0.004	0.489795918367347
TCONS_00190298	2661	0.002	0.0744081172491545
TCONS_00190307	685	0	0.205839416058394
TCONS_00190626	528	0	0.25
TCONS_00190689	238	0.036	0.794117647058823
TCONS_00190861	502	0.008	0.388446215139442
TCONS_00190904	2816	0.01	0.121448863636364
TCONS_00190905	5289	0	0.0510493477027794
TCONS_00190906	2988	0	0.0903614457831325
TCONS_00190907	899	0.002	0.290322580645161
TCONS_00191218	751	0.002	0.187749667110519
TCONS_00191753	2551	0.002	0.0952567620540964
TCONS_00192635	5200	0	0.357115384615385
TCONS_00192636	6482	0	0.286485652576365
TCONS_00192637	7642	0	0.242999214865219
TCONS_00192638	9355	0	0.198503474078033
TCONS_00192642	939	0.02	0.162939297124601
TCONS_00192819	345	0.016	0.295652173913043
TCONS_00192855	334	0.006	0.395209580838323
TCONS_00193472	1657	0.01	0.0742305371152686
TCONS_00194176	2770	0	0.0963898916967509
TCONS_00194210	221	0.04	0.461538461538462
TCONS_00194635	6858	0	0.0643044619422572
TCONS_00194636	4926	0	0.0712545676004872
TCONS_00194642	791	0.004	0.439949431099874
TCONS_00194643	3186	0	0.138418079096045
TCONS_00194947	204	0.116	0.338235294117647
TCONS_00195004	859	0.014	0.321303841676368
TCONS_00195005	362	0.054	0.820441988950276
TCONS_00195007	877	0.042	0.694412770809578
TCONS_00195008	1305	0.002	0.193103448275862
TCONS_00195009	4157	0.016	0.0757757998556651
TCONS_00195710	1119	0.012	0.225201072386059
TCONS_00195733	332	0.008	0.41566265060241
TCONS_00195873	737	0.012	0.341926729986431
TCONS_00196018	1518	0.002	0.0790513833992095
TCONS_00196251	2727	0.012	0.304730473047305
TCONS_00196252	907	0.004	0.300992282249173
TCONS_00197012	665	0.004	0.243609022556391
TCONS_00197095	362	0.044	0.256906077348066
TCONS_00197468	1079	0.022	0.19740500463392
TCONS_00198439	918	0.008	0.222222222222222
TCONS_00198446	6746	0	0.0395790097835755
TCONS_00198447	5951	0	0.0448664090068896
TCONS_00199381	411	0.072	0.722627737226277
TCONS_00200224	1441	0.134	0.326856349757113
TCONS_00200233	1570	0.118	0.3
TCONS_00200239	1430	0.092	0.279020979020979
TCONS_00200554	3061	0	0.20875530872264
TCONS_00200556	687	0	0.441048034934498
TCONS_00200557	886	0.018	0.220090293453725
TCONS_00200558	629	0	0.400635930047695
TCONS_00200560	807	0.004	0.271375464684015
TCONS_00200562	529	0.002	0.391304347826087
TCONS_00200567	1047	0.002	0.214899713467049
TCONS_00200586	1203	0.38	0.640897755610973
TCONS_00200704	1698	0.18	0.162544169611307
TCONS_00200705	9339	0.012	0.106970767748153
TCONS_00200916	1693	0.008	0.0779681039574719
TCONS_00201044	813	0.004	0.210332103321033
TCONS_00201496	361	0.03	0.290858725761773
TCONS_00201597	3740	0	0.0986631016042781
TCONS_00201738	628	0.002	0.453821656050955
TCONS_00202024	300	0.012	0.51
TCONS_00202025	639	0	0.220657276995305
TCONS_00202960	418	0.004	0.480861244019139
TCONS_00203447	1157	0	0.246326707000864
TCONS_00203770	6930	0.002	0.0567099567099567
TCONS_00203775	587	0.008	0.357751277683135
TCONS_00203778	733	0.002	0.401091405184175
TCONS_00203925	9111	0.01	0.046756667764241
TCONS_00204367	1411	0.002	0.165839829907867
TCONS_00204798	8636	0.082	0.0580129689671144
TCONS_00204812	363	0.006	0.834710743801653
TCONS_00204950	3895	0.154	0.142490372272144
TCONS_00204952	1822	0.206	0.304610318331504
TCONS_00205476	692	0.008	0.229768786127168
TCONS_00205799	2977	0	0.200537453812563
TCONS_00206648	790	0	0.205063291139241
TCONS_00206716	4361	0	0.320568676908966
TCONS_00206846	219	0.024	0.219178082191781
TCONS_00207032	834	0.014	0.39568345323741
TCONS_00207495	342	0	0.535087719298246
TCONS_00207629	4814	0.084	0.0972164520149564
TCONS_00207649	1046	0.374	0.539196940726577
TCONS_00207665	958	0.026	0.450939457202505
TCONS_00207931	378	0.008	0.420634920634921
TCONS_00207933	372	0.174	0.411290322580645
TCONS_00208101	369	0	0.16260162601626
TCONS_00208330	3095	0.016	0.0620355411954766
TCONS_00208331	3194	0.002	0.0582341891045711
TCONS_00208528	2681	0	0.143230138008206
TCONS_00208530	424	0.006	0.764150943396226
TCONS_00208831	1183	0	0.119188503803888
TCONS_00208832	810	0.004	0.277777777777778
TCONS_00209394	3571	0.024	0.0546065527863344
TCONS_00209396	3039	0	0.0937808489634748
TCONS_00209557	1318	0.002	0.250379362670713
TCONS_00209813	356	0.042	0.446629213483146
TCONS_00210281	2081	0.226	0.482940893801057
TCONS_00210282	9224	0.044	0.195143104943625
TCONS_00210283	9026	0.056	0.273210724573454
TCONS_00210284	7088	0.1	0.369074492099323
TCONS_00210286	13818	0.058	0.130264871906209
TCONS_00210289	9448	0.078	0.10192633361558
TCONS_00210290	5460	0.034	0.245054945054945
TCONS_00210291	6298	0.092	0.147665925690695
TCONS_00210294	733	0.018	0.327421555252387
TCONS_00210295	715	0.028	0.377622377622378
TCONS_00210296	1200	0.066	0.49
TCONS_00210298	2923	0.102	0.45877523092713
TCONS_00210299	518	0.04	0.347490347490348
TCONS_00210301	10535	0.048	0.127289985761747
TCONS_00210302	7467	0.028	0.157091201285657
TCONS_00210305	1633	0.18	0.428046540110227
TCONS_00210307	588	0.358	0.576530612244898
TCONS_00210308	566	0.004	0.148409893992933
TCONS_00210562	1578	0	0.140684410646388
TCONS_00210566	205	0.096	0.234146341463415
TCONS_00210577	250	0.03	0.444
TCONS_00211034	668	0	0.24251497005988
TCONS_00211042	232	0.094	0.866379310344828
TCONS_00211044	1021	0.022	0.29382957884427
TCONS_00211045	1370	0	0.192700729927007
TCONS_00211047	305	0.056	0.472131147540984
TCONS_00211049	685	0.004	0.157664233576642
TCONS_00211109	2079	0	0.0923520923520924
TCONS_00211115	987	0.004	0.221884498480243
TCONS_00211116	902	0.008	0.152993348115299
TCONS_00211117	982	0	0.180244399185336
TCONS_00211121	752	0.004	0.223404255319149
TCONS_00211123	886	0	0.209932279909707
TCONS_00211125	997	0	0.171514543630893
TCONS_00211825	452	0.006	0.70353982300885
TCONS_00211878	2007	0	0.176382660687593
TCONS_00211879	700	0.018	0.488571428571429
TCONS_00211889	1366	0	0.133967789165447
TCONS_00211894	578	0.07	0.21280276816609
TCONS_00211895	657	0.08	0.187214611872146
TCONS_00211901	1183	0	0.215553677092139
TCONS_00212094	2491	0.026	0.0963468486551586
TCONS_00212095	592	0.006	0.263513513513513
TCONS_00212096	654	0.012	0.229357798165138
TCONS_00212245	1010	0	0.16039603960396
TCONS_00212289	375	0.002	0.376
TCONS_00212590	1118	0.002	0.249552772808587
TCONS_00212591	7690	0.108	0.0741222366710013
TCONS_00212592	7110	0.014	0.10464135021097
TCONS_00212593	4290	0.014	0.173426573426573
TCONS_00212594	2746	0.128	0.532046613255645
TCONS_00212596	4962	0.014	0.14993954050786
TCONS_00212597	4891	0.014	0.152116131670415
TCONS_00212598	2943	0.03	0.231396534148828
TCONS_00212599	2750	0.118	0.531272727272727
TCONS_00212600	2264	0.112	0.665194346289753
TCONS_00212604	883	0.018	0.207248018120045
TCONS_00212605	999	0.162	0.519519519519519
TCONS_00212606	772	0.002	0.373056994818653
TCONS_00212696	2752	0.132	0.303052325581395
TCONS_00212763	4717	0.006	0.0667797328810685
TCONS_00212780	1658	0.002	0.112183353437877
TCONS_00212853	1905	0	0.179527559055118
TCONS_00212856	553	0	0.363471971066908
TCONS_00212913	1203	0.024	0.236907730673317
TCONS_00213523	343	0.046	0.620991253644315
TCONS_00214109	2300	0.02	0.135652173913043
TCONS_00214110	2192	0.02	0.142335766423358
TCONS_00214112	978	0.224	0.512269938650307
TCONS_00214754	205	0.004	0.702439024390244
TCONS_00214762	4246	0.002	0.110221384832784
TCONS_00214764	1593	0	0.274952919020716
TCONS_00214767	2622	0.01	0.104118993135011
TCONS_00214790	884	0	0.115384615384615
TCONS_00214792	2217	0.028	0.0649526387009472
TCONS_00214793	2213	0	0.0976050610031631
TCONS_00215017	1154	0.012	0.114384748700173
TCONS_00215020	456	0.004	0.230263157894737
TCONS_00215021	14755	0.01	0.0361911216536767
TCONS_00215022	13633	0.01	0.039169661849923
TCONS_00215205	568	0	0.269366197183099
TCONS_00215210	1029	0	0.189504373177843
TCONS_00215211	995	0	0.159798994974874
TCONS_00215212	1032	0	0.188953488372093
TCONS_00215213	680	0	0.0794117647058823
TCONS_00215214	696	0.008	0.206896551724138
TCONS_00215217	631	0	0.309033280507132
TCONS_00215218	641	0	0.304212168486739
TCONS_00215220	1002	0	0.194610778443114
TCONS_00215221	430	0	0.355813953488372
TCONS_00215224	998	0	0.153306613226453
TCONS_00215226	489	0.002	0.276073619631902
TCONS_00215688	906	0.054	0.639072847682119
TCONS_00215800	204	0.234	0.602941176470588
TCONS_00216748	4725	0	0.0412698412698413
TCONS_00216749	4605	0.006	0.0592833876221498
TCONS_00216975	786	0	0.286259541984733
TCONS_00218149	252	0.004	0.678571428571429
TCONS_00218289	659	0.022	0.309559939301973
TCONS_00218296	2201	0.004	0.10222626079055
TCONS_00218305	3632	0.002	0.0834251101321586
TCONS_00218442	4782	0.03	0.121706398996236
TCONS_00218443	4653	0.032	0.149580915538362
TCONS_00218444	4306	0.03	0.135160241523456
TCONS_00218445	1529	0.07	0.44538914323087
TCONS_00218491	471	0	0.229299363057325
TCONS_00218492	1246	0	0.185393258426966
TCONS_00218493	675	0	0.32
TCONS_00218494	626	0	0.421725239616613
TCONS_00218515	637	0	0.315541601255887
TCONS_00218529	1469	0.056	0.263444520081688
TCONS_00218542	3017	0	0.067616837918462
TCONS_00218595	2078	0	0.181905678537055
TCONS_00218597	746	0	0.229222520107239
TCONS_00218599	544	0.002	0.457720588235294
TCONS_00218643	204	0.01	0.485294117647059
TCONS_00218652	319	0.022	0.29153605015674
TCONS_00218690	1132	0	0.243816254416961
TCONS_00218691	610	0.026	0.747540983606557
TCONS_00218692	2606	0.032	0.170376055257099
TCONS_00218693	3011	0.03	0.147459315841913
TCONS_00218694	627	0	0.334928229665072
TCONS_00218751	667	0.002	0.2023988005997
TCONS_00218752	740	0	0.145945945945946
TCONS_00218819	1099	0	0.125568698817106
TCONS_00218820	1061	0.038	0.155513666352498
TCONS_00219148	995	0.01	0.298492462311558
TCONS_00219280	1002	0	0.164670658682635
TCONS_00219542	1267	0.002	0.111286503551697
TCONS_00219544	201	0	0.238805970149254
TCONS_00219742	3328	0	0.135216346153846
TCONS_00219744	10247	0	0.118571289157802
TCONS_00219755	1307	0.002	0.126243305279265
TCONS_00220007	998	0.01	0.123246492985972
TCONS_00220008	3597	0.006	0.0450375312760634
TCONS_00220114	3702	0.036	0.158833063209076
TCONS_00220115	2238	0.026	0.260053619302949
TCONS_00220118	2598	0.036	0.173210161662818
TCONS_00220140	2319	0.074	0.103492884864166
TCONS_00220144	3104	0	0.0570231958762887
TCONS_00220147	2065	0	0.129297820823245
TCONS_00220222	1825	0	0.141369863013699
TCONS_00220223	1324	0.01	0.13821752265861
TCONS_00220224	2080	0.004	0.138461538461538
TCONS_00220247	2143	0.066	0.21138590760616
TCONS_00220250	1039	0.138	0.2223291626564
TCONS_00220300	2573	0.134	0.178390983287991
TCONS_00220301	3361	0.134	0.136566498066052
TCONS_00220302	1543	0.182	0.297472456254051
TCONS_00220303	1427	0.192	0.321653819201121
TCONS_00220306	839	0.088	0.429082240762813
TCONS_00220323	710	0.066	0.363380281690141
TCONS_00220581	5011	0.08	0.15924965076831
TCONS_00220582	3573	0.024	0.154492023509656
TCONS_00220587	8324	0.15	0.0486544930321961
TCONS_00220589	1192	0.18	0.324664429530201
TCONS_00220602	6919	0.074	0.0511634629281688
TCONS_00220605	1836	0.002	0.387254901960784
TCONS_00220607	1535	0.026	0.300977198697068
TCONS_00220609	529	0.004	0.47069943289225
TCONS_00220610	1562	0.142	0.314980793854033
TCONS_00220699	514	0.002	0.361867704280156
TCONS_00220742	2667	0.02	0.0832395950506187
TCONS_00220744	748	0.082	0.172459893048128
TCONS_00220746	3108	0.002	0.0888030888030888
TCONS_00220877	8835	0	0.0434634974533107
TCONS_00220935	736	0.042	0.269021739130435
TCONS_00221356	428	0.004	0.217289719626168
TCONS_00221711	1255	0	0.272509960159363
TCONS_00221713	3916	0	0.268130745658836
TCONS_00221715	3818	0.004	0.12807752750131
TCONS_00221716	4544	0.006	0.150528169014085
TCONS_00221717	4900	0	0.214285714285714
TCONS_00221718	4369	0.006	0.156557564660105
TCONS_00221721	4657	0.006	0.146875671032854
TCONS_00221722	3960	0.004	0.172727272727273
TCONS_00221724	4644	0.006	0.147286821705426
TCONS_00221727	4225	0.006	0.16189349112426
TCONS_00221729	819	0.008	0.318681318681319
TCONS_00221730	517	0.01	0.504835589941973
TCONS_00221731	683	0.008	0.210834553440703
TCONS_00221732	2661	0.022	0.183765501691094
TCONS_00221735	751	0.02	0.243675099866844
TCONS_00221737	553	0	0.25497287522604
TCONS_00222000	602	0.294	0.51328903654485
TCONS_00222097	2178	0.342	0.457300275482094
TCONS_00222666	878	0.004	0.157175398633257
TCONS_00222768	7066	0.002	0.0679309368808378
TCONS_00222769	707	0.038	0.445544554455446
TCONS_00222786	20494	0	0.0544549624280277
TCONS_00222787	20304	0	0.0549645390070922
TCONS_00222788	20274	0	0.055045871559633
TCONS_00222789	20610	0	0.0541484716157205
TCONS_00222790	20603	0	0.054166868902587
TCONS_00222792	1107	0.002	0.468834688346883
TCONS_00222796	15765	0	0.0707897240723121
TCONS_00223418	390	0.172	0.876923076923077
TCONS_00223468	402	0.18	0.828358208955224
TCONS_00223775	337	0.014	0.934718100890208
TCONS_00224079	4733	0.006	0.109655609549968
TCONS_00224080	751	0.028	0.786950732356858
TCONS_00224081	704	0.002	0.370738636363636
TCONS_00224082	544	0.004	0.512867647058823
TCONS_00224083	5371	0.004	0.0843418357847701
TCONS_00224132	949	0.002	0.233930453108535
TCONS_00224135	10035	0	0.0278026905829596
TCONS_00224304	546	0.022	0.725274725274725
TCONS_00224305	3824	0.002	0.116893305439331
TCONS_00224306	3946	0	0.128484541307653
TCONS_00224307	4684	0.002	0.0826216908625107
TCONS_00224311	484	0.002	0.588842975206612
TCONS_00225183	1323	0	0.235827664399093
TCONS_00225333	292	0.018	0.493150684931507
TCONS_00225379	6273	0.006	0.0746054519368723
TCONS_00225430	2695	0	0.119109461966605
TCONS_00225431	6144	0.002	0.09375
TCONS_00225456	2795	0	0.113774597495528
TCONS_00225464	4883	0	0.0651238992422691
TCONS_00225465	4662	0	0.0598455598455598
TCONS_00225466	3379	0	0.0941106836342113
TCONS_00225468	755	0	0.421192052980132
TCONS_00225469	1405	0	0.190035587188612
TCONS_00225470	791	0	0.292035398230089
TCONS_00225471	644	0.002	0.433229813664596
TCONS_00225472	431	0.006	0.535962877030162
TCONS_00225520	3606	0.002	0.0615640599001664
TCONS_00225521	2594	0.002	0.286815728604472
TCONS_00225536	1704	0.14	0.144366197183099
TCONS_00225537	1339	0.144	0.183719193427931
TCONS_00225538	1415	0.006	0.252296819787986
TCONS_00225540	1303	0.006	0.393706830391404
TCONS_00225702	1797	0.124	0.213689482470785
TCONS_00225706	2829	0.052	0.218451749734889
TCONS_00225713	2327	0.02	0.177911474000859
TCONS_00225714	1735	0.016	0.210951008645533
TCONS_00225720	354	0.176	0.788135593220339
TCONS_00225721	552	0.212	0.641304347826087
TCONS_00225723	537	0.076	0.659217877094972
TCONS_00225761	1061	0.026	0.274269557021678
TCONS_00225873	2076	0.026	0.229768786127168
TCONS_00225876	2591	0.16	0.148205326128908
TCONS_00225878	974	0.096	0.776180698151951
TCONS_00225879	3593	0	0.0826607291956582
TCONS_00225880	4869	0.002	0.0856438693776956
TCONS_00225883	3865	0.002	0.107891332470893
TCONS_00225884	1422	0.16	0.379746835443038
TCONS_00226149	2312	0.004	0.110294117647059
TCONS_00226150	2641	0.064	0.0908746686861037
TCONS_00226151	3006	0.06	0.0988023952095808
TCONS_00226155	2373	0.062	0.101137800252844
TCONS_00226175	3672	0.064	0.150326797385621
TCONS_00226402	2451	0.15	0.175030599755202
TCONS_00226577	315	0.006	0.4
TCONS_00226633	1016	0	0.233267716535433
TCONS_00226638	498	0.002	0.289156626506024
TCONS_00226647	1853	0	0.134376686454398
TCONS_00226648	1693	0	0.152392203189604
TCONS_00226649	1604	0.032	0.0785536159600998
TCONS_00226653	785	0.014	0.309554140127389
TCONS_00226654	862	0	0.295823665893271
TCONS_00226671	1364	0.01	0.142961876832845
TCONS_00226673	1553	0.008	0.125563425627817
TCONS_00226675	455	0	0.27032967032967
TCONS_00226711	7882	0.002	0.0529053539710733
TCONS_00226713	5423	0.012	0.10400147519823
TCONS_00226716	4271	0.078	0.0828845703582299
TCONS_00226717	1776	0	0.214527027027027
TCONS_00226730	8335	0.064	0.0547090581883623
TCONS_00226731	2137	0.004	0.127749181094993
TCONS_00226748	4885	0.072	0.163357215967247
TCONS_00226758	11940	0	0.0474874371859296
TCONS_00226909	6272	0.002	0.0449617346938775
TCONS_00226910	9672	0.006	0.0471464019851117
TCONS_00226911	686	0	0.310495626822157
TCONS_00226913	1187	0	0.113732097725358
TCONS_00226914	578	0	0.544982698961938
TCONS_00226916	1264	0.006	0.206487341772152
TCONS_00226928	8916	0.004	0.0434051144010767
TCONS_00226929	7747	0.06	0.0398864076416677
TCONS_00226930	8799	0	0.0323900443232185
TCONS_00226931	8054	0.006	0.0335237149242612
TCONS_00226933	2130	0.066	0.159154929577465
TCONS_00226950	518	0.036	0.214285714285714
TCONS_00226990	1005	0.11	0.328358208955224
TCONS_00227302	501	0.016	0.514970059880239
TCONS_00227759	1210	0.342	0.220661157024793
TCONS_00227760	984	0.016	0.268292682926829
TCONS_00228027	3304	0.006	0.185230024213075
TCONS_00228028	3398	0.004	0.180105944673337
TCONS_00228029	1044	0.044	0.586206896551724
TCONS_00228061	4401	0.012	0.188139059304703
TCONS_00228224	943	0.004	0.171792152704136
TCONS_00228266	14802	0.192	0.0535062829347385
TCONS_00228268	8812	0.022	0.0973672265093055
TCONS_00228457	1832	0.002	0.176855895196507
TCONS_00228459	368	0.002	0.293478260869565
TCONS_00228551	743	0	0.29878869448183
TCONS_00228770	232	0.01	0.452586206896552
TCONS_00228891	393	0.014	0.374045801526718
TCONS_00229261	561	0	0.20855614973262
TCONS_00229262	587	0.012	0.199318568994889
TCONS_00229368	1884	0	0.165605095541401
TCONS_00229369	1656	0.028	0.213768115942029
TCONS_00229772	11992	0.02	0.295697131420947
TCONS_00229784	13728	0.024	0.258304195804196
TCONS_00229788	4532	0.364	0.78243601059135
TCONS_00229867	1095	0.028	0.147945205479452
TCONS_00229881	4191	0.008	0.0608446671438797
TCONS_00229882	4916	0.114	0.072620016273393
TCONS_00229883	3858	0.118	0.0925349922239502
TCONS_00229884	3520	0.09	0.178977272727273
TCONS_00229899	291	0.028	0.494845360824742
TCONS_00230120	4592	0	0.0738240418118467
TCONS_00230121	693	0.004	0.212121212121212
TCONS_00230122	421	0.046	0.242280285035629
TCONS_00230159	634	0.008	0.383280757097792
TCONS_00230160	4579	0.01	0.0642061585499017
TCONS_00230987	2829	0.002	0.15694591728526
TCONS_00230996	657	0.004	0.315068493150685
TCONS_00231090	559	0.004	0.450805008944544
TCONS_00231264	852	0	0.154929577464789
TCONS_00231330	667	0	0.481259370314843
TCONS_00231331	1860	0	0.17258064516129
TCONS_00231333	2181	0	0.147180192572215
TCONS_00231390	879	0.012	0.341296928327645
TCONS_00231452	3012	0	0.133466135458167
TCONS_00231809	1798	0.002	0.121802002224694
TCONS_00232114	4540	0	0.057488986784141
TCONS_00232115	4313	0	0.0605147229306747
TCONS_00232116	4623	0	0.0564568462037638
TCONS_00232404	1332	0.066	0.25
TCONS_00232506	248	0.002	0.350806451612903
TCONS_00234189	1555	0.054	0.262379421221865
TCONS_00235023	4380	0	0.086986301369863
TCONS_00235025	1554	0	0.167953667953668
TCONS_00235031	399	0.132	1
TCONS_00235416	5588	0.002	0.0617394416607015
TCONS_00235417	5487	0	0.0382722799343904
TCONS_00235420	370	0.004	0.908108108108108
TCONS_00235545	285	0.038	0.726315789473684
TCONS_00236135	3530	0.002	0.0484419263456091
TCONS_00236136	2412	0.002	0.0708955223880597
TCONS_00236138	7920	0	0.0375
TCONS_00236372	3766	0.118	0.14259160913436
TCONS_00236373	3174	0.116	0.169187145557656
TCONS_00237407	331	0	0.326283987915408
TCONS_00237477	692	0.048	0.338150289017341
TCONS_00237601	1470	0.002	0.0979591836734694
TCONS_00237602	648	0.008	0.212962962962963
TCONS_00237603	638	0	0.225705329153605
TCONS_00237604	302	0.002	0.397350993377483
TCONS_00237605	479	0	0.187891440501044
TCONS_00237606	560	0	0.225
TCONS_00237861	450	0.032	0.12
TCONS_00237863	208	0.014	0.605769230769231
TCONS_00237972	5942	0.01	0.0555368562773477
[truncated: 223 more rows]

## Sheet: PLEK
Transcript ID	Class code	Score
TCONS_00011465	Non-coding	-1.73836
TCONS_00011471	Non-coding	-2.43499
TCONS_00011474	Non-coding	-2.16269
TCONS_00011544	Non-coding	-1.05387
TCONS_00011548	Non-coding	-1.01098
TCONS_00011552	Non-coding	-0.904116
TCONS_00000056	Non-coding	-0.683236
TCONS_00000060	Non-coding	-0.779725
TCONS_00000064	Non-coding	-1.08821
TCONS_00000068	Non-coding	-1.05546
TCONS_00000070	Non-coding	-1.0753
TCONS_00000187	Non-coding	-0.528951
TCONS_00000188	Non-coding	-0.809933
TCONS_00000189	Non-coding	-0.779593
TCONS_00000194	Non-coding	-1.52891
TCONS_00000285	Non-coding	-1.17325
TCONS_00000336	Non-coding	-0.218643
TCONS_00012074	Non-coding	-0.774812
TCONS_00012080	Non-coding	-0.539573
TCONS_00012082	Non-coding	-0.057172
TCONS_00012631	Non-coding	-1.40314
TCONS_00012659	Non-coding	-1.62914
TCONS_00012681	Non-coding	-0.577494
TCONS_00012687	Non-coding	-0.591798
TCONS_00012769	Non-coding	-1.34251
TCONS_00001404	Non-coding	-1.04571
TCONS_00001575	Non-coding	-1.07161
TCONS_00001739	Non-coding	-1.05448
TCONS_00013352	Non-coding	-1.33657
TCONS_00013353	Non-coding	-0.861414
TCONS_00001887	Non-coding	-0.815886
TCONS_00002309	Non-coding	-0.92168
TCONS_00002310	Non-coding	-2.06624
TCONS_00014330	Non-coding	-2.17661
TCONS_00014338	Non-coding	-0.01574
TCONS_00014341	Non-coding	-1.64047
TCONS_00014342	Non-coding	-0.464124
TCONS_00014343	Non-coding	-1.69936
TCONS_00003024	Non-coding	-2.14637
TCONS_00014506	Non-coding	-2.40554
TCONS_00014580	Non-coding	-0.066246
TCONS_00014716	Non-coding	-2.05597
TCONS_00015463	Non-coding	-0.052889
TCONS_00015464	Non-coding	-0.1745
TCONS_00015465	Non-coding	-0.119488
TCONS_00015468	Non-coding	-1.71708
TCONS_00015470	Non-coding	-2.83196
TCONS_00015471	Non-coding	-2.5719
TCONS_00015476	Non-coding	-1.36303
TCONS_00004288	Non-coding	-0.021988
TCONS_00004497	Non-coding	-1.0269
TCONS_00004573	Non-coding	-1.14737
TCONS_00004986	Non-coding	-1.61526
TCONS_00016345	Non-coding	-1.53135
TCONS_00016415	Non-coding	-0.747389
TCONS_00016416	Non-coding	-0.761215
TCONS_00016429	Non-coding	-1.45954
TCONS_00016431	Non-coding	-2.0487
TCONS_00016438	Non-coding	-1.79962
TCONS_00016448	Non-coding	-1.29326
TCONS_00016451	Non-coding	-1.07764
TCONS_00016452	Non-coding	-1.17463
TCONS_00016532	Non-coding	-0.577364
TCONS_00016536	Non-coding	-0.704703
TCONS_00016539	Non-coding	-0.949059
TCONS_00016540	Non-coding	-2.51781
TCONS_00016544	Non-coding	-0.889682
TCONS_00005410	Non-coding	-2.08133
TCONS_00016663	Non-coding	-2.61645
TCONS_00016673	Non-coding	-0.568478
TCONS_00005854	Non-coding	-0.703775
TCONS_00005861	Non-coding	-1.38478
TCONS_00005867	Non-coding	-1.80331
TCONS_00006056	Non-coding	-2.58617
TCONS_00017260	Non-coding	-0.636097
TCONS_00017261	Non-coding	-0.727547
TCONS_00017263	Non-coding	-0.893574
TCONS_00006191	Non-coding	-1.73302
TCONS_00017409	Non-coding	-0.987144
TCONS_00017410	Non-coding	-1.07088
TCONS_00017415	Non-coding	-2.2324
TCONS_00017458	Non-coding	-1.8661
TCONS_00006366	Non-coding	-0.04771
TCONS_00017524	Non-coding	-0.088587
TCONS_00017547	Non-coding	-0.76124
TCONS_00006507	Non-coding	-1.24621
TCONS_00017747	Non-coding	-2.11848
TCONS_00006841	Non-coding	-0.358665
TCONS_00017920	Non-coding	-2.67819
TCONS_00006844	Non-coding	-1.27317
TCONS_00017982	Non-coding	-0.481852
TCONS_00018328	Non-coding	-0.10158
TCONS_00018652	Non-coding	-0.559281
TCONS_00008176	Non-coding	-0.718826
TCONS_00008177	Non-coding	-0.704253
TCONS_00008180	Non-coding	-0.375548
TCONS_00008187	Non-coding	-1.2663
TCONS_00008188	Non-coding	-1.43279
TCONS_00008525	Non-coding	-1.40656
TCONS_00019936	Non-coding	-0.035192
TCONS_00019937	Non-coding	-2.16853
TCONS_00019938	Non-coding	-2.00003
TCONS_00019940	Non-coding	-1.65943
TCONS_00019941	Non-coding	-1.46848
TCONS_00019943	Non-coding	-1.28786
TCONS_00019944	Non-coding	-2.33768
TCONS_00019945	Non-coding	-0.56877
TCONS_00019946	Non-coding	-1.67541
TCONS_00019948	Non-coding	-1.6267
TCONS_00019949	Non-coding	-1.39942
TCONS_00019950	Non-coding	-1.69488
TCONS_00019956	Non-coding	-1.71734
TCONS_00019957	Non-coding	-0.255957
TCONS_00019958	Non-coding	-1.88542
TCONS_00019959	Non-coding	-1.53525
TCONS_00019960	Non-coding	-1.00585
TCONS_00019961	Non-coding	-2.56837
TCONS_00019962	Non-coding	-2.22145
TCONS_00019963	Non-coding	-1.5777
TCONS_00019965	Non-coding	-1.41962
TCONS_00020070	Non-coding	-0.152391
TCONS_00020144	Non-coding	-2.59619
TCONS_00009096	Non-coding	-2.05263
TCONS_00020244	Non-coding	-2.08837
TCONS_00009422	Non-coding	-2.43724
TCONS_00020679	Non-coding	-0.88762
TCONS_00020682	Non-coding	-0.228936
TCONS_00020747	Non-coding	-0.159593
TCONS_00009812	Non-coding	-0.63903
TCONS_00010028	Non-coding	-0.480923
TCONS_00010029	Non-coding	-0.681864
TCONS_00010030	Non-coding	-0.568543
TCONS_00010031	Non-coding	-0.092934
TCONS_00010033	Non-coding	-0.561377
TCONS_00010034	Non-coding	-0.45885
TCONS_00010037	Non-coding	-1.61016
TCONS_00010039	Non-coding	-1.39102
TCONS_00021077	Non-coding	-0.210146
TCONS_00021133	Non-coding	-1.56271
TCONS_00021134	Non-coding	-0.828878
TCONS_00010198	Non-coding	-1.67337
TCONS_00021454	Non-coding	-0.315717
TCONS_00010516	Non-coding	-0.610555
TCONS_00010805	Non-coding	-1.00895
TCONS_00022093	Non-coding	-2.1601
TCONS_00011334	Non-coding	-0.635932
TCONS_00011335	Non-coding	-0.505434
TCONS_00011336	Non-coding	-1.31448
TCONS_00022333	Non-coding	-0.254375
TCONS_00022334	Non-coding	-0.047083
TCONS_00027278	Non-coding	-0.292179
TCONS_00027357	Non-coding	-0.606428
TCONS_00027406	Non-coding	-0.102711
TCONS_00023298	Non-coding	-1.1843
TCONS_00023503	Non-coding	-0.995011
TCONS_00023539	Non-coding	-0.464489
TCONS_00023541	Non-coding	-1.25532
TCONS_00023555	Non-coding	-1.12167
TCONS_00023557	Non-coding	-0.96434
TCONS_00023559	Non-coding	-2.40589
TCONS_00023560	Non-coding	-2.13211
TCONS_00027890	Non-coding	-2.11473
TCONS_00027976	Non-coding	-2.40524
TCONS_00028105	Non-coding	-2.40929
TCONS_00028155	Non-coding	-2.39864
TCONS_00024232	Non-coding	-1.09875
TCONS_00028550	Non-coding	-0.568004
TCONS_00028551	Non-coding	-2.3919
TCONS_00028552	Non-coding	-2.39527
TCONS_00028575	Non-coding	-0.481085
TCONS_00028758	Non-coding	-2.15124
TCONS_00028759	Non-coding	-0.78852
TCONS_00024959	Non-coding	-2.07787
TCONS_00025116	Non-coding	-1.92434
TCONS_00025134	Non-coding	-0.047015
TCONS_00029329	Non-coding	-1.39275
TCONS_00029377	Non-coding	-2.46883
TCONS_00025335	Non-coding	-1.1051
TCONS_00025336	Non-coding	-1.62904
TCONS_00029665	Non-coding	-1.51645
TCONS_00025607	Non-coding	-0.276937
TCONS_00025652	Non-coding	-0.971684
TCONS_00025654	Non-coding	-2.08503
TCONS_00025784	Non-coding	-0.598356
TCONS_00026288	Non-coding	-0.765876
TCONS_00026291	Non-coding	-1.43477
TCONS_00026292	Non-coding	-1.40571
TCONS_00026295	Non-coding	-1.1669
TCONS_00030512	Non-coding	-1.52622
TCONS_00030823	Non-coding	-1.86519
TCONS_00026855	Non-coding	-0.659016
TCONS_00031145	Non-coding	-0.508676
TCONS_00039653	Non-coding	-0.660008
TCONS_00039655	Non-coding	-0.702343
TCONS_00039657	Non-coding	-0.463469
TCONS_00039658	Non-coding	-0.736953
TCONS_00039659	Non-coding	-0.497309
TCONS_00039662	Non-coding	-0.39211
TCONS_00039665	Non-coding	-0.638542
TCONS_00039666	Non-coding	-0.599343
TCONS_00039668	Non-coding	-1.3834
TCONS_00039707	Non-coding	-0.09803
TCONS_00039708	Non-coding	-0.069025
TCONS_00039813	Non-coding	-1.06301
TCONS_00039870	Non-coding	-1.85581
TCONS_00032289	Non-coding	-1.58715
TCONS_00040171	Non-coding	-0.675824
TCONS_00040221	Non-coding	-2.14361
TCONS_00040689	Non-coding	-2.01602
TCONS_00033503	Non-coding	-0.151696
TCONS_00033505	Non-coding	-0.030169
TCONS_00041985	Non-coding	-1.35517
TCONS_00041986	Non-coding	-0.620507
TCONS_00034219	Non-coding	-1.81548
TCONS_00034222	Non-coding	-1.05695
TCONS_00042052	Non-coding	-1.15769
TCONS_00042054	Non-coding	-1.27654
TCONS_00042814	Non-coding	-0.051326
TCONS_00042815	Non-coding	-1.74849
TCONS_00042816	Non-coding	-0.474451
TCONS_00042817	Non-coding	-0.507702
TCONS_00042818	Non-coding	-0.719146
TCONS_00042821	Non-coding	-0.573129
TCONS_00042822	Non-coding	-0.570859
TCONS_00042824	Non-coding	-0.135083
TCONS_00042825	Non-coding	-0.569415
TCONS_00042826	Non-coding	-0.376237
TCONS_00042829	Non-coding	-0.771758
TCONS_00042831	Non-coding	-0.911569
TCONS_00042835	Non-coding	-1.45293
TCONS_00042838	Non-coding	-1.13289
TCONS_00042846	Non-coding	-0.694209
TCONS_00042849	Non-coding	-1.96561
TCONS_00035489	Non-coding	-2.09774
TCONS_00035599	Non-coding	-1.25242
TCONS_00036393	Non-coding	-0.24567
TCONS_00036620	Non-coding	-2.54025
TCONS_00036627	Non-coding	-0.118945
TCONS_00036629	Non-coding	-0.930736
TCONS_00036630	Non-coding	-0.148227
TCONS_00044790	Non-coding	-2.33313
TCONS_00044803	Non-coding	-0.565867
TCONS_00037372	Non-coding	-2.38755
TCONS_00037523	Non-coding	-1.96437
TCONS_00045218	Non-coding	-0.398264
TCONS_00045219	Non-coding	-0.464676
TCONS_00037575	Non-coding	-0.642813
TCONS_00038586	Non-coding	-1.34329
TCONS_00046366	Non-coding	-0.004034
TCONS_00046367	Non-coding	-0.334498
TCONS_00046368	Non-coding	-0.393985
TCONS_00046371	Non-coding	-0.753127
TCONS_00046372	Non-coding	-0.093757
TCONS_00046378	Non-coding	-0.907207
TCONS_00046379	Non-coding	-2.07626
TCONS_00046388	Non-coding	-0.974616
TCONS_00046391	Non-coding	-1.02433
TCONS_00046392	Non-coding	-1.03186
TCONS_00046394	Non-coding	-2.3626
TCONS_00054405	Non-coding	-1.68653
TCONS_00054584	Non-coding	-0.964937
TCONS_00054585	Non-coding	-0.704225
TCONS_00054586	Non-coding	-0.700377
TCONS_00054587	Non-coding	-1.15135
TCONS_00054591	Non-coding	-2.20363
TCONS_00054592	Non-coding	-1.62568
TCONS_00054593	Non-coding	-1.75
TCONS_00054594	Non-coding	-2.4394
TCONS_00054595	Non-coding	-1.98922
TCONS_00054930	Non-coding	-1.3647
TCONS_00054941	Non-coding	-2.08653
TCONS_00054960	Non-coding	-1.38792
TCONS_00055071	Non-coding	-2.38764
TCONS_00055072	Non-coding	-2.03374
TCONS_00055073	Non-coding	-1.89179
TCONS_00055074	Non-coding	-2.17454
TCONS_00048111	Non-coding	-0.55904
TCONS_00048112	Non-coding	-0.624013
TCONS_00056110	Non-coding	-2.44688
TCONS_00049122	Non-coding	-0.535227
TCONS_00056355	Non-coding	-2.00302
TCONS_00056356	Non-coding	-2.22783
TCONS_00049255	Non-coding	-1.64887
TCONS_00056431	Non-coding	-0.945997
TCONS_00056432	Non-coding	-1.25749
TCONS_00056433	Non-coding	-1.10597
TCONS_00056434	Non-coding	-0.536531
TCONS_00056437	Non-coding	-2.11067
TCONS_00056440	Non-coding	-1.93014
TCONS_00050110	Non-coding	-0.139634
TCONS_00050379	Non-coding	-1.00976
TCONS_00050381	Non-coding	-2.25076
TCONS_00050382	Non-coding	-1.25602
TCONS_00050384	Non-coding	-0.680753
TCONS_00051241	Non-coding	-2.49897
TCONS_00051828	Non-coding	-1.61175
TCONS_00051887	Non-coding	-1.24493
TCONS_00059141	Non-coding	-2.54201
TCONS_00059142	Non-coding	-2.16579
TCONS_00059194	Non-coding	-1.08685
TCONS_00059196	Non-coding	-0.560732
TCONS_00059516	Non-coding	-0.202324
TCONS_00052368	Non-coding	-2.19061
TCONS_00060425	Non-coding	-0.06902
TCONS_00060452	Non-coding	-0.261599
TCONS_00060705	Non-coding	-0.305153
TCONS_00060706	Non-coding	-0.626562
TCONS_00060707	Non-coding	-0.954772
TCONS_00060708	Non-coding	-0.286072
TCONS_00060744	Non-coding	-0.659477
TCONS_00061361	Non-coding	-0.170626
TCONS_00061366	Non-coding	-0.783882
TCONS_00061368	Non-coding	-0.947274
TCONS_00054114	Non-coding	-1.43326
TCONS_00061878	Non-coding	-1.91678
TCONS_00062107	Non-coding	-0.004696
TCONS_00064475	Non-coding	-0.266575
TCONS_00064696	Non-coding	-0.871076
TCONS_00064698	Non-coding	-0.001405
TCONS_00064699	Non-coding	-1.79891
TCONS_00064750	Non-coding	-0.923512
TCONS_00064809	Non-coding	-1.84273
TCONS_00062546	Non-coding	-2.1936
TCONS_00062549	Non-coding	-2.21535
TCONS_00062553	Non-coding	-1.41986
TCONS_00062554	Non-coding	-1.35815
TCONS_00062556	Non-coding	-1.28111
TCONS_00062557	Non-coding	-2.44824
TCONS_00062558	Non-coding	-2.2223
TCONS_00062562	Non-coding	-1.66989
TCONS_00062567	Non-coding	-1.46551
TCONS_00062569	Non-coding	-0.752672
TCONS_00062570	Non-coding	-1.39867
TCONS_00062573	Non-coding	-0.284459
TCONS_00065038	Non-coding	-0.41566
TCONS_00065039	Non-coding	-0.24796
TCONS_00065075	Non-coding	-0.802835
TCONS_00065076	Non-coding	-0.137726
TCONS_00065081	Non-coding	-1.06909
TCONS_00062812	Non-coding	-0.296112
TCONS_00065177	Non-coding	-0.365667
TCONS_00062889	Non-coding	-0.556725
TCONS_00062907	Non-coding	-1.51443
TCONS_00065223	Non-coding	-1.94427
TCONS_00065226	Non-coding	-1.96672
TCONS_00063075	Non-coding	-1.57336
TCONS_00063195	Non-coding	-0.459307
TCONS_00063196	Non-coding	-2.14858
TCONS_00063197	Non-coding	-0.88786
TCONS_00065564	Non-coding	-0.427561
TCONS_00065565	Non-coding	-2.12549
TCONS_00065638	Non-coding	-0.805734
TCONS_00066091	Non-coding	-0.360456
TCONS_00066109	Non-coding	-0.508198
TCONS_00071153	Non-coding	-0.573331
TCONS_00066355	Non-coding	-1.94354
TCONS_00066356	Non-coding	-1.03868
TCONS_00066358	Non-coding	-1.81367
TCONS_00066367	Non-coding	-0.86615
TCONS_00066371	Non-coding	-0.526691
TCONS_00066372	Non-coding	-1.12205
TCONS_00066383	Non-coding	-2.29108
TCONS_00066419	Non-coding	-0.317131
TCONS_00066646	Non-coding	-0.877651
TCONS_00066673	Non-coding	-2.25288
TCONS_00072000	Non-coding	-0.417095
TCONS_00072425	Non-coding	-2.34136
TCONS_00072426	Non-coding	-0.656777
TCONS_00072427	Non-coding	-0.84992
TCONS_00067796	Non-coding	-1.13194
TCONS_00072795	Non-coding	-2.55475
TCONS_00072821	Non-coding	-2.50369
TCONS_00068259	Non-coding	-0.889202
TCONS_00068260	Non-coding	-0.361291
TCONS_00068282	Non-coding	-0.740937
TCONS_00068286	Non-coding	-0.520222
TCONS_00073169	Non-coding	-1.27969
TCONS_00073304	Non-coding	-0.86292
TCONS_00068680	Non-coding	-0.44673
TCONS_00073495	Non-coding	-1.04013
TCONS_00069822	Non-coding	-0.632767
TCONS_00069823	Non-coding	-1.34574
TCONS_00069824	Non-coding	-0.770562
TCONS_00069825	Non-coding	-0.58145
TCONS_00069829	Non-coding	-0.578813
TCONS_00069830	Non-coding	-0.3388
TCONS_00069832	Non-coding	-0.273707
TCONS_00069836	Non-coding	-0.680733
TCONS_00069838	Non-coding	-0.428344
TCONS_00074618	Non-coding	-0.374422
TCONS_00070380	Non-coding	-1.05772
TCONS_00070630	Non-coding	-0.300436
TCONS_00070774	Non-coding	-1.49081
TCONS_00075156	Non-coding	-0.259649
TCONS_00075160	Non-coding	-1.44991
TCONS_00075168	Non-coding	-0.289889
TCONS_00070815	Non-coding	-2.00983
TCONS_00070816	Non-coding	-0.879623
TCONS_00075189	Non-coding	-0.501162
TCONS_00075190	Non-coding	-1.17079
TCONS_00075194	Non-coding	-0.99885
TCONS_00075203	Non-coding	-1.18054
TCONS_00075204	Non-coding	-0.913081
TCONS_00075213	Non-coding	-2.17561
TCONS_00075261	Non-coding	-0.837217
TCONS_00075266	Non-coding	-0.917457
TCONS_00075279	Non-coding	-2.52332
TCONS_00075284	Non-coding	-0.76013
TCONS_00075289	Non-coding	-1.58186
TCONS_00075294	Non-coding	-1.48253
TCONS_00075308	Non-coding	-2.08011
TCONS_00075317	Non-coding	-0.858497
TCONS_00075322	Non-coding	-1.04065
TCONS_00075323	Non-coding	-0.863008
TCONS_00075324	Non-coding	-0.364496
TCONS_00075333	Non-coding	-1.46846
TCONS_00075339	Non-coding	-1.05679
TCONS_00075348	Non-coding	-1.62606
TCONS_00075352	Non-coding	-0.846319
TCONS_00075363	Non-coding	-0.357582
TCONS_00075374	Non-coding	-1.98349
TCONS_00075392	Non-coding	-2.64211
TCONS_00075394	Non-coding	-1.3539
TCONS_00080234	Non-coding	-0.660058
TCONS_00080236	Non-coding	-1.08085
TCONS_00080238	Non-coding	-0.772632
TCONS_00080239	Non-coding	-1.04311
TCONS_00075750	Non-coding	-0.38694
TCONS_00075751	Non-coding	-0.052632
TCONS_00075803	Non-coding	-0.743423
TCONS_00075809	Non-coding	-1.04407
TCONS_00075861	Non-coding	-0.185715
TCONS_00080677	Non-coding	-0.474156
TCONS_00081066	Non-coding	-0.689126
TCONS_00081068	Non-coding	-0.478177
TCONS_00076665	Non-coding	-1.11682
TCONS_00076666	Non-coding	-0.568872
TCONS_00076675	Non-coding	-1.31163
TCONS_00076676	Non-coding	-0.335926
TCONS_00076677	Non-coding	-0.790843
TCONS_00077970	Non-coding	-1.47953
TCONS_00078076	Non-coding	-0.588505
TCONS_00078179	Non-coding	-0.733176
TCONS_00078258	Non-coding	-1.33368
TCONS_00078259	Non-coding	-1.20226
TCONS_00078263	Non-coding	-1.93385
TCONS_00079143	Non-coding	-1.60586
TCONS_00084238	Non-coding	-0.146446
TCONS_00084300	Non-coding	-1.88981
TCONS_00079896	Non-coding	-0.877811
TCONS_00079899	Non-coding	-2.01421
TCONS_00079904	Non-coding	-0.994214
TCONS_00079906	Non-coding	-0.11781
TCONS_00079967	Non-coding	-1.76285
TCONS_00084890	Non-coding	-0.037048
TCONS_00080193	Non-coding	-1.02711
TCONS_00080196	Non-coding	-0.722356
TCONS_00080197	Non-coding	-0.141018
TCONS_00091732	Non-coding	-0.069747
TCONS_00092017	Non-coding	-0.938042
TCONS_00085525	Non-coding	-2.03964
TCONS_00092022	Non-coding	-0.894082
TCONS_00092396	Non-coding	-1.11069
TCONS_00092400	Non-coding	-0.361665
TCONS_00086751	Non-coding	-0.131975
TCONS_00093361	Non-coding	-1.49909
TCONS_00087343	Non-coding	-0.355947
TCONS_00088146	Non-coding	-1.82559
TCONS_00088327	Non-coding	-1.01587
TCONS_00094971	Non-coding	-3.00579
TCONS_00089120	Non-coding	-0.436331
TCONS_00096148	Non-coding	-1.00413
TCONS_00096149	Non-coding	-1.41758
TCONS_00096158	Non-coding	-0.568017
TCONS_00096160	Non-coding	-0.488671
TCONS_00096167	Non-coding	-0.392309
TCONS_00096171	Non-coding	-1.2337
TCONS_00096172	Non-coding	-0.930564
TCONS_00096443	Non-coding	-1.06327
TCONS_00096447	Non-coding	-1.39789
TCONS_00096449	Non-coding	-1.60858
TCONS_00096799	Non-coding	-1.02468
TCONS_00096819	Non-coding	-0.184488
TCONS_00096823	Non-coding	-0.477505
TCONS_00096827	Non-coding	-1.34281
TCONS_00091125	Non-coding	-0.971566
TCONS_00091667	Non-coding	-0.756372
TCONS_00091671	Non-coding	-1.25744
TCONS_00091681	Non-coding	-2.08675
TCONS_00091683	Non-coding	-1.85331
TCONS_00097638	Non-coding	-0.881377
TCONS_00097641	Non-coding	-1.10936
TCONS_00098081	Non-coding	-1.52127
TCONS_00098736	Non-coding	-1.5332
TCONS_00106796	Non-coding	-1.68303
TCONS_00099105	Non-coding	-0.403288
TCONS_00099107	Non-coding	-0.368315
TCONS_00099108	Non-coding	-1.65103
TCONS_00099109	Non-coding	-2.34475
TCONS_00099110	Non-coding	-0.141243
TCONS_00099111	Non-coding	-2.49079
TCONS_00099112	Non-coding	-1.45899
TCONS_00099113	Non-coding	-0.703254
TCONS_00099115	Non-coding	-1.47241
TCONS_00099119	Non-coding	-2.11165
TCONS_00099120	Non-coding	-1.79188
TCONS_00099124	Non-coding	-0.885054
TCONS_00099126	Non-coding	-1.36507
TCONS_00099127	Non-coding	-0.881242
TCONS_00099128	Non-coding	-0.58994
TCONS_00099131	Non-coding	-0.712032
TCONS_00099133	Non-coding	-1.21477
TCONS_00099165	Non-coding	-1.58921
TCONS_00099166	Non-coding	-0.90206
TCONS_00099168	Non-coding	-0.180913
TCONS_00107006	Non-coding	-0.442448
TCONS_00107265	Non-coding	-1.50467
TCONS_00107280	Non-coding	-1.29348
TCONS_00107294	Non-coding	-0.52245
TCONS_00107427	Non-coding	-2.13205
TCONS_00107557	Non-coding	-0.231573
TCONS_00107585	Non-coding	-1.23344
TCONS_00099902	Non-coding	-0.26088
TCONS_00099969	Non-coding	-1.50803
TCONS_00100221	Non-coding	-1.40335
TCONS_00100228	Non-coding	-0.186234
TCONS_00100237	Non-coding	-0.710227
TCONS_00108616	Non-coding	-0.292313
TCONS_00108617	Non-coding	-0.916404
TCONS_00108618	Non-coding	-0.304766
TCONS_00108619	Non-coding	-1.05064
TCONS_00108620	Non-coding	-0.861094
TCONS_00108621	Non-coding	-1.69131
TCONS_00108622	Non-coding	-1.76912
TCONS_00108623	Non-coding	-0.628117
TCONS_00108899	Non-coding	-0.300073
TCONS_00108958	Non-coding	-1.75589
TCONS_00101184	Non-coding	-1.72674
TCONS_00101324	Non-coding	-0.572914
TCONS_00101489	Non-coding	-0.694783
TCONS_00101493	Non-coding	-0.718985
TCONS_00101802	Non-coding	-1.77301
TCONS_00101808	Non-coding	-2.16482
TCONS_00110013	Non-coding	-1.56844
TCONS_00110016	Non-coding	-1.91077
TCONS_00110019	Non-coding	-1.88314
TCONS_00110057	Non-coding	-0.181675
TCONS_00110102	Non-coding	-0.993699
TCONS_00110380	Non-coding	-0.288764
TCONS_00110907	Non-coding	-1.50989
TCONS_00110947	Non-coding	-0.256238
TCONS_00110997	Non-coding	-2.5711
TCONS_00103188	Non-coding	-2.47699
TCONS_00103338	Non-coding	-0.161814
TCONS_00103349	Non-coding	-0.751303
TCONS_00111340	Non-coding	-0.675383
TCONS_00111344	Non-coding	-0.601612
TCONS_00111380	Non-coding	-1.88738
TCONS_00111391	Non-coding	-0.062399
TCONS_00103527	Non-coding	-2.51592
TCONS_00103540	Non-coding	-1.83762
TCONS_00104206	Non-coding	-1.90483
TCONS_00104209	Non-coding	-1.6533
TCONS_00104210	Non-coding	-0.847808
TCONS_00104211	Non-coding	-0.350277
TCONS_00104212	Non-coding	-0.238386
TCONS_00104290	Non-coding	-0.384381
TCONS_00104299	Non-coding	-0.584814
TCONS_00112432	Non-coding	-0.447906
TCONS_00104512	Non-coding	-0.371258
TCONS_00113067	Non-coding	-1.36709
TCONS_00113319	Non-coding	-0.865842
TCONS_00113590	Non-coding	-0.289537
TCONS_00113647	Non-coding	-1.98048
TCONS_00113889	Non-coding	-0.380311
TCONS_00113967	Non-coding	-1.37075
TCONS_00113968	Non-coding	-1.26491
TCONS_00114223	Non-coding	-0.116047
TCONS_00114226	Non-coding	-1.48395
TCONS_00114233	Non-coding	-0.345023
TCONS_00114234	Non-coding	-0.238818
TCONS_00114235	Non-coding	-0.596457
TCONS_00114331	Non-coding	-0.900061
TCONS_00114332	Non-coding	-0.622795
TCONS_00116760	Non-coding	-1.24862
TCONS_00116761	Non-coding	-1.00162
TCONS_00116762	Non-coding	-1.02237
TCONS_00116763	Non-coding	-0.07551
TCONS_00116764	Non-coding	-1.43797
TCONS_00117275	Non-coding	-0.573033
TCONS_00115018	Non-coding	-2.03722
TCONS_00117487	Non-coding	-1.47449
TCONS_00117779	Non-coding	-2.20314
TCONS_00115457	Non-coding	-0.474063
TCONS_00115466	Non-coding	-0.093503
TCONS_00117933	Non-coding	-0.644059
TCONS_00117935	Non-coding	-2.02945
TCONS_00117936	Non-coding	-1.35185
TCONS_00117937	Non-coding	-1.09538
TCONS_00126574	Non-coding	-0.195898
TCONS_00126583	Non-coding	-1.26246
TCONS_00126584	Non-coding	-0.862048
TCONS_00126614	Non-coding	-2.15038
TCONS_00126618	Non-coding	-1.98239
TCONS_00126631	Non-coding	-2.33155
TCONS_00126635	Non-coding	-0.840778
TCONS_00118245	Non-coding	-1.03525
TCONS_00118680	Non-coding	-1.03803
TCONS_00127303	Non-coding	-2.09665
TCONS_00119142	Non-coding	-1.92056
TCONS_00119463	Non-coding	-2.48689
TCONS_00119469	Non-coding	-0.467357
TCONS_00119704	Non-coding	-2.19945
TCONS_00119826	Non-coding	-2.34872
TCONS_00120170	Non-coding	-1.50119
TCONS_00120215	Non-coding	-1.14242
TCONS_00120554	Non-coding	-1.5906
TCONS_00120638	Non-coding	-0.366189
TCONS_00120640	Non-coding	-0.935209
TCONS_00120641	Non-coding	-2.23845
TCONS_00121504	Non-coding	-1.63935
TCONS_00130048	Non-coding	-0.735466
TCONS_00130102	Non-coding	-1.37413
TCONS_00130105	Non-coding	-0.69716
TCONS_00130108	Non-coding	-0.551987
TCONS_00121747	Non-coding	-0.503893
TCONS_00121748	Non-coding	-0.374111
TCONS_00122164	Non-coding	-0.478305
TCONS_00122742	Non-coding	-2.0964
TCONS_00122743	Non-coding	-1.1693
TCONS_00122985	Non-coding	-0.117797
TCONS_00131360	Non-coding	-1.16082
TCONS_00131375	Non-coding	-2.05423
TCONS_00123080	Non-coding	-0.716523
TCONS_00123083	Non-coding	-0.021407
TCONS_00123098	Non-coding	-1.67176
TCONS_00131378	Non-coding	-2.13601
TCONS_00123366	Non-coding	-0.565224
TCONS_00123367	Non-coding	-0.908624
TCONS_00131949	Non-coding	-0.086836
TCONS_00124118	Non-coding	-0.720167
TCONS_00132579	Non-coding	-1.40589
TCONS_00133360	Non-coding	-2.0733
TCONS_00125350	Non-coding	-2.43162
TCONS_00133859	Non-coding	-0.341703
TCONS_00133860	Non-coding	-1.99221
TCONS_00133862	Non-coding	-0.4409
TCONS_00133864	Non-coding	-1.52589
TCONS_00133865	Non-coding	-1.17687
TCONS_00133866	Non-coding	-1.41035
TCONS_00133867	Non-coding	-2.49604
TCONS_00133868	Non-coding	-2.94721
TCONS_00133869	Non-coding	-2.38755
TCONS_00125373	Non-coding	-1.51315
TCONS_00125428	Non-coding	-0.011264
TCONS_00133984	Non-coding	-0.888923
TCONS_00125479	Non-coding	-2.39869
TCONS_00125480	Non-coding	-1.76537
TCONS_00133988	Non-coding	-2.38758
TCONS_00125531	Non-coding	-1.79229
TCONS_00125532	Non-coding	-0.062784
TCONS_00126053	Non-coding	-1.99017
TCONS_00126150	Non-coding	-0.948957
TCONS_00126382	Non-coding	-0.669061
TCONS_00126383	Non-coding	-0.376629
TCONS_00144776	Non-coding	-0.420485
TCONS_00145005	Non-coding	-0.996215
TCONS_00135299	Non-coding	-2.23194
TCONS_00135623	Non-coding	-1.92896
TCONS_00145747	Non-coding	-1.25101
TCONS_00136107	Non-coding	-1.89524
TCONS_00136533	Non-coding	-1.81104
TCONS_00146287	Non-coding	-1.55848
TCONS_00146394	Non-coding	-1.44037
TCONS_00146899	Non-coding	-0.227507
TCONS_00147014	Non-coding	-1.30852
TCONS_00147015	Non-coding	-1.92479
TCONS_00147097	Non-coding	-0.683481
TCONS_00147143	Non-coding	-0.5977
TCONS_00147154	Non-coding	-1.63142
TCONS_00147155	Non-coding	-1.73611
TCONS_00147157	Non-coding	-0.106858
TCONS_00147164	Non-coding	-2.09034
TCONS_00147169	Non-coding	-1.37348
TCONS_00147178	Non-coding	-1.22375
TCONS_00147181	Non-coding	-0.744904
TCONS_00147185	Non-coding	-0.403967
TCONS_00147186	Non-coding	-0.684381
TCONS_00147198	Non-coding	-2.34731
TCONS_00147207	Non-coding	-1.83293
TCONS_00147219	Non-coding	-1.2282
TCONS_00147223	Non-coding	-0.992912
TCONS_00137464	Non-coding	-2.21254
TCONS_00137689	Non-coding	-1.88058
TCONS_00137852	Non-coding	-0.128248
TCONS_00137912	Non-coding	-1.66517
TCONS_00148081	Non-coding	-1.14218
TCONS_00148082	Non-coding	-1.10163
TCONS_00148083	Non-coding	-0.966837
TCONS_00138219	Non-coding	-0.890846
TCONS_00148092	Non-coding	-0.673696
TCONS_00148096	Non-coding	-1.2558
TCONS_00148098	Non-coding	-0.45179
TCONS_00148099	Non-coding	-1.05977
TCONS_00148102	Non-coding	-0.173871
TCONS_00148104	Non-coding	-0.954131
TCONS_00148107	Non-coding	-0.143276
TCONS_00148115	Non-coding	-1.526
TCONS_00148116	Non-coding	-2.20255
TCONS_00148118	Non-coding	-2.36853
TCONS_00148128	Non-coding	-0.951415
TCONS_00138227	Non-coding	-1.11918
TCONS_00138238	Non-coding	-1.10977
TCONS_00148142	Non-coding	-0.897915
TCONS_00148143	Non-coding	-0.655157
TCONS_00148151	Non-coding	-0.4905
TCONS_00138362	Non-coding	-0.049563
TCONS_00138364	Non-coding	-0.1483
TCONS_00138366	Non-coding	-0.458506
TCONS_00138719	Non-coding	-2.48311
TCONS_00138720	Non-coding	-2.53232
TCONS_00138721	Non-coding	-1.94539
TCONS_00148718	Non-coding	-0.722512
TCONS_00139015	Non-coding	-0.969251
TCONS_00139031	Non-coding	-0.979284
TCONS_00148859	Non-coding	-0.342268
TCONS_00148865	Non-coding	-1.10581
TCONS_00148869	Non-coding	-0.864489
TCONS_00139254	Non-coding	-0.404363
TCONS_00139261	Non-coding	-1.16456
TCONS_00139263	Non-coding	-1.81071
TCONS_00139264	Non-coding	-2.63069
TCONS_00139267	Non-coding	-1.81429
TCONS_00139269	Non-coding	-0.435866
TCONS_00139273	Non-coding	-2.09185
TCONS_00139275	Non-coding	-0.338994
TCONS_00139277	Non-coding	-1.0645
TCONS_00149041	Non-coding	-1.68155
TCONS_00149043	Non-coding	-1.86413
TCONS_00149104	Non-coding	-2.89064
TCONS_00139770	Non-coding	-1.00427
TCONS_00149293	Non-coding	-1.0072
TCONS_00149311	Non-coding	-0.177817
TCONS_00149319	Non-coding	-2.10856
TCONS_00149424	Non-coding	-0.093178
TCONS_00139957	Non-coding	-0.282776
TCONS_00139978	Non-coding	-0.190188
TCONS_00140719	Non-coding	-0.796494
TCONS_00140720	Non-coding	-1.01106
TCONS_00140722	Non-coding	-1.31074
TCONS_00140734	Non-coding	-1.18399
TCONS_00140735	Non-coding	-0.163635
TCONS_00140736	Non-coding	-1.49362
TCONS_00140737	Non-coding	-0.047738
TCONS_00150380	Non-coding	-0.528604
TCONS_00150617	Non-coding	-2.12671
TCONS_00141476	Non-coding	-1.91472
TCONS_00150984	Non-coding	-2.06951
TCONS_00151019	Non-coding	-1.61008
TCONS_00141795	Non-coding	-1.03697
TCONS_00141817	Non-coding	-1.16835
TCONS_00151189	Non-coding	-0.715363
TCONS_00151318	Non-coding	-2.48861
TCONS_00151445	Non-coding	-1.83026
TCONS_00142453	Non-coding	-0.036549
TCONS_00142456	Non-coding	-1.06837
TCONS_00142641	Non-coding	-1.08211
TCONS_00142813	Non-coding	-2.56391
TCONS_00152175	Non-coding	-2.26696
TCONS_00152529	Non-coding	-0.537653
TCONS_00143352	Non-coding	-1.94072
TCONS_00143435	Non-coding	-1.78908
TCONS_00143436	Non-coding	-0.427748
TCONS_00152753	Non-coding	-1.68594
TCONS_00152770	Non-coding	-0.242701
TCONS_00152872	Non-coding	-0.650905
TCONS_00143992	Non-coding	-0.654543
TCONS_00144038	Non-coding	-1.62838
TCONS_00152907	Non-coding	-2.31015
TCONS_00144209	Non-coding	-1.75679
TCONS_00153067	Non-coding	-0.82185
TCONS_00153069	Non-coding	-0.056934
TCONS_00153070	Non-coding	-0.943014
TCONS_00153071	Non-coding	-0.617395
TCONS_00153072	Non-coding	-0.348949
TCONS_00153073	Non-coding	-1.64052
TCONS_00153074	Non-coding	-1.91891
TCONS_00144571	Non-coding	-0.283064
TCONS_00156695	Non-coding	-1.02496
TCONS_00153847	Non-coding	-1.26156
TCONS_00156719	Non-coding	-2.00417
TCONS_00154279	Non-coding	-0.174059
TCONS_00154384	Non-coding	-1.16743
TCONS_00154651	Non-coding	-1.95888
TCONS_00154663	Non-coding	-0.420671
TCONS_00154664	Non-coding	-0.031582
TCONS_00154680	Non-coding	-0.427031
TCONS_00157903	Non-coding	-0.503566
TCONS_00157907	Non-coding	-0.574516
TCONS_00157909	Non-coding	-0.126818
TCONS_00157910	Non-coding	-0.655918
TCONS_00155271	Non-coding	-2.38786
TCONS_00158170	Non-coding	-0.344487
TCONS_00158172	Non-coding	-0.336458
TCONS_00158173	Non-coding	-1.23718
TCONS_00158174	Non-coding	-0.701679
TCONS_00158175	Non-coding	-0.772883
TCONS_00158176	Non-coding	-0.412258
TCONS_00158183	Non-coding	-1.63659
TCONS_00155285	Non-coding	-0.493322
TCONS_00155287	Non-coding	-0.477865
TCONS_00155289	Non-coding	-0.24286
TCONS_00155293	Non-coding	-1.79109
TCONS_00155294	Non-coding	-0.955036
TCONS_00155299	Non-coding	-1.31481
TCONS_00155366	Non-coding	-0.400278
TCONS_00155412	Non-coding	-1.84181
TCONS_00158499	Non-coding	-1.97033
TCONS_00158633	Non-coding	-0.191001
TCONS_00158671	Non-coding	-0.633394
TCONS_00158672	Non-coding	-1.70667
TCONS_00155887	Non-coding	-0.338036
TCONS_00155889	Non-coding	-1.03919
TCONS_00155890	Non-coding	-0.761976
TCONS_00155902	Non-coding	-1.70288
TCONS_00155903	Non-coding	-1.88659
TCONS_00155959	Non-coding	-0.515971
TCONS_00155973	Non-coding	-1.34713
TCONS_00161032	Non-coding	-1.0807
TCONS_00159492	Non-coding	-0.279097
TCONS_00161037	Non-coding	-0.252884
TCONS_00161039	Non-coding	-1.98675
TCONS_00161040	Non-coding	-2.14986
TCONS_00159654	Non-coding	-1.84247
TCONS_00161188	Non-coding	-1.41604
TCONS_00161189	Non-coding	-1.33472
TCONS_00161191	Non-coding	-1.43245
TCONS_00161237	Non-coding	-1.75523
TCONS_00161334	Non-coding	-2.41809
TCONS_00161402	Non-coding	-2.36834
TCONS_00160051	Non-coding	-0.088584
TCONS_00161753	Non-coding	-0.176249
TCONS_00161754	Non-coding	-0.47165
TCONS_00161757	Non-coding	-0.67168
TCONS_00161760	Non-coding	-2.18926
TCONS_00161764	Non-coding	-3.41144
TCONS_00161767	Non-coding	-1.39961
TCONS_00161768	Non-coding	-2.24821
TCONS_00161771	Non-coding	-0.573147
TCONS_00161772	Non-coding	-2.72276
TCONS_00161773	Non-coding	-1.77011
TCONS_00161774	Non-coding	-0.396655
TCONS_00161775	Non-coding	-1.51529
TCONS_00162113	Non-coding	-0.224108
TCONS_00160754	Non-coding	-0.244958
TCONS_00165491	Non-coding	-2.04378
TCONS_00162569	Non-coding	-1.92071
TCONS_00162586	Non-coding	-0.545319
TCONS_00162587	Non-coding	-0.096083
TCONS_00162591	Non-coding	-1.63585
TCONS_00162609	Non-coding	-0.285092
TCONS_00162614	Non-coding	-0.0756
TCONS_00162618	Non-coding	-0.250159
TCONS_00162620	Non-coding	-0.578983
TCONS_00162623	Non-coding	-0.204109
TCONS_00162627	Non-coding	-0.043503
TCONS_00162631	Non-coding	-1.84903
TCONS_00162633	Non-coding	-0.259834
TCONS_00162634	Non-coding	-0.476918
TCONS_00162759	Non-coding	-0.330013
TCONS_00162984	Non-coding	-0.66246
TCONS_00162995	Non-coding	-0.665913
TCONS_00162996	Non-coding	-1.70112
TCONS_00165963	Non-coding	-0.409031
TCONS_00163216	Non-coding	-0.151357
TCONS_00163222	Non-coding	-1.13117
TCONS_00163232	Non-coding	-0.099692
TCONS_00163233	Non-coding	-1.30431
TCONS_00163265	Non-coding	-1.1512
TCONS_00163272	Non-coding	-1.62219
TCONS_00163278	Non-coding	-0.129578
TCONS_00163280	Non-coding	-0.870968
TCONS_00163290	Non-coding	-0.74881
TCONS_00163298	Non-coding	-0.390174
TCONS_00166110	Non-coding	-0.242234
TCONS_00166122	Non-coding	-1.19615
TCONS_00166136	Non-coding	-0.04051
TCONS_00166146	Non-coding	-0.736665
TCONS_00166150	Non-coding	-0.205514
TCONS_00166152	Non-coding	-1.32328
TCONS_00166153	Non-coding	-0.150931
TCONS_00166156	Non-coding	-0.435854
TCONS_00163483	Non-coding	-1.4857
TCONS_00163593	Non-coding	-0.282382
TCONS_00163607	Non-coding	-0.018437
TCONS_00163716	Non-coding	-0.485918
TCONS_00163721	Non-coding	-0.584304
TCONS_00163722	Non-coding	-0.618345
TCONS_00163723	Non-coding	-1.25694
TCONS_00163724	Non-coding	-0.533598
TCONS_00163725	Non-coding	-0.342858
TCONS_00163729	Non-coding	-0.711382
TCONS_00163734	Non-coding	-1.08365
TCONS_00163953	Non-coding	-1.38317
TCONS_00167327	Non-coding	-0.6554
TCONS_00167328	Non-coding	-0.97062
TCONS_00167331	Non-coding	-0.873147
TCONS_00164667	Non-coding	-1.55546
TCONS_00164957	Non-coding	-1.93431
TCONS_00164983	Non-coding	-0.494352
TCONS_00167911	Non-coding	-1.81328
TCONS_00165485	Non-coding	-2.03549
TCONS_00165488	Non-coding	-0.293151
TCONS_00168400	Non-coding	-2.22959
TCONS_00168516	Non-coding	-0.957477
TCONS_00176489	Non-coding	-0.812216
TCONS_00169033	Non-coding	-0.189582
TCONS_00169034	Non-coding	-0.942015
TCONS_00169035	Non-coding	-2.52183
TCONS_00169037	Non-coding	-0.707665
TCONS_00169046	Non-coding	-1.41334
TCONS_00169047	Non-coding	-0.357379
TCONS_00169049	Non-coding	-0.495658
TCONS_00169082	Non-coding	-0.550285
TCONS_00176697	Non-coding	-0.087926
TCONS_00169175	Non-coding	-0.737127
TCONS_00169410	Non-coding	-1.33528
TCONS_00169411	Non-coding	-1.85373
TCONS_00177164	Non-coding	-1.69399
TCONS_00169828	Non-coding	-1.90646
TCONS_00169848	Non-coding	-0.892041
TCONS_00177368	Non-coding	-2.13636
TCONS_00177369	Non-coding	-1.45709
TCONS_00177370	Non-coding	-1.71915
TCONS_00177373	Non-coding	-1.8119
TCONS_00177384	Non-coding	-0.820797
TCONS_00170006	Non-coding	-1.90096
TCONS_00170243	Non-coding	-0.457814
TCONS_00170245	Non-coding	-0.83263
TCONS_00170250	Non-coding	-0.629862
TCONS_00170255	Non-coding	-0.103001
TCONS_00177880	Non-coding	-0.952743
TCONS_00178064	Non-coding	-2.2146
TCONS_00171396	Non-coding	-2.35664
TCONS_00179366	Non-coding	-1.64912
TCONS_00179676	Non-coding	-0.692884
TCONS_00171823	Non-coding	-0.672748
TCONS_00171824	Non-coding	-0.908527
TCONS_00171928	Non-coding	-2.69815
TCONS_00179809	Non-coding	-2.30883
TCONS_00180041	Non-coding	-0.478209
TCONS_00180061	Non-coding	-1.46322
TCONS_00180235	Non-coding	-2.18475
TCONS_00180236	Non-coding	-1.70552
TCONS_00180549	Non-coding	-2.44955
TCONS_00172826	Non-coding	-1.55277
TCONS_00180902	Non-coding	-1.75378
TCONS_00173168	Non-coding	-0.28221
TCONS_00173215	Non-coding	-0.286921
TCONS_00181170	Non-coding	-0.153659
TCONS_00181177	Non-coding	-0.271794
TCONS_00181178	Non-coding	-1.36929
TCONS_00173294	Non-coding	-2.05089
TCONS_00173487	Non-coding	-0.260448
TCONS_00173490	Non-coding	-0.764644
TCONS_00181467	Non-coding	-0.804298
TCONS_00181564	Non-coding	-0.775915
TCONS_00174270	Non-coding	-1.69867
TCONS_00174535	Non-coding	-0.714171
TCONS_00174682	Non-coding	-1.99675
TCONS_00175126	Non-coding	-1.31289
TCONS_00183316	Non-coding	-2.32199
TCONS_00175669	Non-coding	-1.37922
TCONS_00183373	Non-coding	-1.14766
TCONS_00183416	Non-coding	-0.338799
TCONS_00183418	Non-coding	-1.22298
TCONS_00183419	Non-coding	-0.998143
TCONS_00183547	Non-coding	-2.24833
TCONS_00183699	Non-coding	-0.083333
TCONS_00183701	Non-coding	-0.999887
TCONS_00183703	Non-coding	-0.159617
TCONS_00183704	Non-coding	-1.68923
TCONS_00183705	Non-coding	-1.07937
TCONS_00183707	Non-coding	-1.23829
TCONS_00176055	Non-coding	-0.068497
TCONS_00183905	Non-coding	-0.446401
TCONS_00183910	Non-coding	-0.015004
TCONS_00184338	Non-coding	-2.06197
TCONS_00184340	Non-coding	-0.970099
TCONS_00189661	Non-coding	-0.350806
TCONS_00189662	Non-coding	-0.427141
TCONS_00189668	Non-coding	-0.272461
TCONS_00189669	Non-coding	-0.430753
TCONS_00189680	Non-coding	-1.57471
TCONS_00184944	Non-coding	-1.1326
TCONS_00184945	Non-coding	-1.68695
TCONS_00189813	Non-coding	-1.16922
TCONS_00189927	Non-coding	-2.01301
TCONS_00185503	Non-coding	-1.00382
TCONS_00190307	Non-coding	-0.361983
TCONS_00185635	Non-coding	-3.10308
TCONS_00190626	Non-coding	-1.60891
TCONS_00190689	Non-coding	-2.04593
TCONS_00186022	Non-coding	-1.08498
TCONS_00186023	Non-coding	-0.401805
TCONS_00186025	Non-coding	-1.96675
TCONS_00186028	Non-coding	-0.546379
TCONS_00190861	Non-coding	-1.31828
TCONS_00191218	Non-coding	-1.24062
TCONS_00186682	Non-coding	-1.48372
TCONS_00186901	Non-coding	-0.225873
TCONS_00187725	Non-coding	-0.66038
TCONS_00187729	Non-coding	-0.894193
TCONS_00187730	Non-coding	-1.44546
TCONS_00192635	Non-coding	-1.47019
TCONS_00192636	Non-coding	-1.12435
TCONS_00192637	Non-coding	-0.483351
TCONS_00192638	Non-coding	-0.439549
TCONS_00192642	Non-coding	-0.695069
TCONS_00187768	Non-coding	-0.63347
TCONS_00187769	Non-coding	-0.471683
TCONS_00187778	Non-coding	-0.828442
TCONS_00187783	Non-coding	-0.812001
TCONS_00192819	Non-coding	-1.89531
TCONS_00192855	Non-coding	-2.03769
TCONS_00188044	Non-coding	-0.329948
TCONS_00188047	Non-coding	-1.02073
TCONS_00188142	Non-coding	-1.90909
TCONS_00188804	Non-coding	-1.72154
TCONS_00188937	Non-coding	-0.650026
TCONS_00188999	Non-coding	-1.73582
TCONS_00189007	Non-coding	-1.2968
TCONS_00189008	Non-coding	-2.85176
TCONS_00189009	Non-coding	-1.37008
TCONS_00189253	Non-coding	-1.60003
TCONS_00194210	Non-coding	-1.85369
TCONS_00194635	Non-coding	-0.14348
TCONS_00194636	Non-coding	-0.160684
TCONS_00194642	Non-coding	-1.88269
TCONS_00194643	Non-coding	-0.686994
TCONS_00200916	Non-coding	-0.798498
TCONS_00194947	Non-coding	-2.26748
TCONS_00201044	Non-coding	-1.6549
TCONS_00195005	Non-coding	-1.24522
TCONS_00195008	Non-coding	-1.038
TCONS_00195009	Non-coding	-0.168978
TCONS_00201496	Non-coding	-2.4198
TCONS_00201738	Non-coding	-0.499048
TCONS_00195710	Non-coding	-1.07011
TCONS_00195733	Non-coding	-2.18142
TCONS_00202024	Non-coding	-2.13853
TCONS_00202025	Non-coding	-1.21099
TCONS_00195873	Non-coding	-0.34107
TCONS_00196018	Non-coding	-0.160025
TCONS_00196252	Non-coding	-0.095379
TCONS_00197012	Non-coding	-0.770363
TCONS_00197095	Non-coding	-2.05323
TCONS_00203775	Non-coding	-0.787474
TCONS_00203778	Non-coding	-0.9941
TCONS_00204812	Non-coding	-1.51001
TCONS_00199381	Non-coding	-1.21297
TCONS_00205476	Non-coding	-0.767675
TCONS_00205799	Non-coding	-0.142311
TCONS_00200554	Non-coding	-0.346736
TCONS_00200556	Non-coding	-1.20784
TCONS_00200557	Non-coding	-0.919954
TCONS_00200558	Non-coding	-0.747836
TCONS_00200560	Non-coding	-0.244879
TCONS_00200562	Non-coding	-0.846919
TCONS_00206648	Non-coding	-1.88903
TCONS_00212095	Non-coding	-2.67862
TCONS_00212096	Non-coding	-2.80414
TCONS_00206846	Non-coding	-2.30223
TCONS_00212245	Non-coding	-1.2001
TCONS_00212289	Non-coding	-2.41566
TCONS_00207173	Non-coding	-0.244851
TCONS_00212590	Non-coding	-0.909504
TCONS_00212604	Non-coding	-0.348714
TCONS_00212606	Non-coding	-1.02119
TCONS_00207495	Non-coding	-3.11643
TCONS_00212763	Non-coding	-0.016955
TCONS_00212853	Non-coding	-0.277612
TCONS_00212856	Non-coding	-1.16091
TCONS_00207625	Non-coding	-0.420377
TCONS_00207630	Non-coding	-0.152758
TCONS_00207665	Non-coding	-0.219534
TCONS_00207931	Non-coding	-2.92116
TCONS_00207933	Non-coding	-2.11238
TCONS_00208101	Non-coding	-2.72259
TCONS_00213523	Non-coding	-1.6017
TCONS_00208528	Non-coding	-1.23166
TCONS_00208530	Non-coding	-2.72264
TCONS_00208591	Non-coding	-0.836458
TCONS_00208831	Non-coding	-1.74801
TCONS_00208832	Non-coding	-1.62005
TCONS_00214109	Non-coding	-0.047314
TCONS_00214110	Non-coding	-0.331479
TCONS_00214754	Non-coding	-2.17599
TCONS_00214762	Non-coding	-0.451972
TCONS_00214764	Non-coding	-0.609899
TCONS_00214767	Non-coding	-0.360653
TCONS_00214790	Non-coding	-0.708289
TCONS_00214792	Non-coding	-0.304342
TCONS_00214793	Non-coding	-0.20617
TCONS_00215017	Non-coding	-0.26037
TCONS_00215020	Non-coding	-1.22416
TCONS_00209813	Non-coding	-1.42842
TCONS_00215205	Non-coding	-1.12588
TCONS_00215210	Non-coding	-1.02071
TCONS_00215212	Non-coding	-0.33677
TCONS_00215213	Non-coding	-1.12436
TCONS_00215214	Non-coding	-1.00128
TCONS_00215217	Non-coding	-1.31522
TCONS_00215218	Non-coding	-1.50672
TCONS_00215220	Non-coding	-0.685766
TCONS_00215221	Non-coding	-1.59539
TCONS_00215224	Non-coding	-0.393905
TCONS_00215226	Non-coding	-1.67081
TCONS_00210281	Non-coding	-0.062055
TCONS_00210294	Non-coding	-1.08378
TCONS_00210295	Non-coding	-1.56969
TCONS_00210296	Non-coding	-0.77651
TCONS_00210304	Non-coding	-0.022737
TCONS_00210307	Non-coding	-0.727618
TCONS_00210308	Non-coding	-0.994127
TCONS_00215800	Non-coding	-2.37099
TCONS_00210562	Non-coding	-0.179764
TCONS_00210566	Non-coding	-2.51605
TCONS_00210577	Non-coding	-2.49106
TCONS_00211034	Non-coding	-1.16679
TCONS_00216748	Non-coding	-0.326606
TCONS_00216749	Non-coding	-0.090227
TCONS_00211042	Non-coding	-2.06168
TCONS_00211044	Non-coding	-1.67126
TCONS_00211045	Non-coding	-2.44888
TCONS_00211047	Non-coding	-2.22827
TCONS_00211049	Non-coding	-1.70864
TCONS_00211109	Non-coding	-0.720758
TCONS_00211116	Non-coding	-1.51511
TCONS_00211117	Non-coding	-0.319456
TCONS_00211121	Non-coding	-1.0827
TCONS_00211123	Non-coding	-1.08923
TCONS_00211125	Non-coding	-1.41978
TCONS_00216975	Non-coding	-0.232703
TCONS_00211825	Non-coding	-1.56228
TCONS_00211878	Non-coding	-0.227851
TCONS_00211879	Non-coding	-0.43557
TCONS_00211889	Non-coding	-0.647754
TCONS_00211894	Non-coding	-2.29337
TCONS_00211895	Non-coding	-2.27291
TCONS_00211901	Non-coding	-0.471239
TCONS_00224311	Non-coding	-1.63714
TCONS_00218149	Non-coding	-1.81922
TCONS_00218289	Non-coding	-0.737965
TCONS_00218491	Non-coding	-1.9303
TCONS_00218493	Non-coding	-1.07393
TCONS_00218494	Non-coding	-0.702582
TCONS_00218515	Non-coding	-0.01981
TCONS_00218595	Non-coding	-1.24472
TCONS_00218597	Non-coding	-1.27204
TCONS_00218643	Non-coding	-2.4767
TCONS_00218652	Non-coding	-2.07052
TCONS_00218691	Non-coding	-0.691041
TCONS_00218694	Non-coding	-1.4585
TCONS_00218751	Non-coding	-2.75743
TCONS_00218752	Non-coding	-2.51057
TCONS_00218819	Non-coding	-0.148176
TCONS_00218820	Non-coding	-0.841292
TCONS_00225333	Non-coding	-2.09232
TCONS_00225430	Non-coding	-0.896304
TCONS_00225456	Non-coding	-1.68621
TCONS_00225464	Non-coding	-0.05397
TCONS_00225465	Non-coding	-0.062614
TCONS_00225468	Non-coding	-0.9615
TCONS_00225469	Non-coding	-0.533085
TCONS_00225470	Non-coding	-1.01834
TCONS_00225471	Non-coding	-1.53849
TCONS_00225472	Non-coding	-2.30685
TCONS_00219280	Non-coding	-0.772257
TCONS_00225536	Non-coding	-1.2083
TCONS_00225537	Non-coding	-0.928016
TCONS_00225538	Non-coding	-0.318056
TCONS_00225540	Non-coding	-0.071771
TCONS_00225701	Non-coding	-0.633893
TCONS_00225706	Non-coding	-0.038604
TCONS_00225720	Non-coding	-1.90138
TCONS_00225721	Non-coding	-1.23141
TCONS_00225723	Non-coding	-1.25856
TCONS_00225761	Non-coding	-0.497642
TCONS_00219542	Non-coding	-0.928828
TCONS_00219544	Non-coding	-2.75801
TCONS_00226154	Non-coding	-1.778
TCONS_00219744	Non-coding	-1.23981
TCONS_00219755	Non-coding	-1.16936
TCONS_00226577	Non-coding	-2.53576
TCONS_00226638	Non-coding	-1.74894
TCONS_00226653	Non-coding	-1.44905
TCONS_00226654	Non-coding	-1.31702
TCONS_00220222	Non-coding	-1.53703
TCONS_00220223	Non-coding	-2.13944
TCONS_00220224	Non-coding	-0.012315
TCONS_00226675	Non-coding	-1.28123
TCONS_00226717	Non-coding	-0.333651
TCONS_00220323	Non-coding	-0.963595
TCONS_00226758	Non-coding	-0.897266
TCONS_00226911	Non-coding	-1.17613
TCONS_00226913	Non-coding	-0.649997
TCONS_00226914	Non-coding	-2.44301
TCONS_00226916	Non-coding	-2.1795
TCONS_00226950	Non-coding	-3.46283
TCONS_00220602	Non-coding	-0.184357
TCONS_00220609	Non-coding	-2.31833
TCONS_00220610	Non-coding	-0.526041
TCONS_00220699	Non-coding	-1.49433
TCONS_00220742	Non-coding	-0.972079
TCONS_00220746	Non-coding	-0.350299
TCONS_00220877	Non-coding	-0.247663
TCONS_00220935	Non-coding	-0.126404
TCONS_00227302	Non-coding	-1.72946
TCONS_00221356	Non-coding	-1.91206
TCONS_00221711	Non-coding	-0.234637
TCONS_00221729	Non-coding	-0.242375
TCONS_00221730	Non-coding	-0.861062
TCONS_00221731	Non-coding	-0.466996
TCONS_00221735	Non-coding	-0.586706
TCONS_00221737	Non-coding	-0.410183
TCONS_00228224	Non-coding	-2.09745
TCONS_00228459	Non-coding	-1.98057
TCONS_00228551	Non-coding	-1.21286
TCONS_00228770	Non-coding	-2.23068
TCONS_00228891	Non-coding	-2.36383
TCONS_00222666	Non-coding	-0.5814
TCONS_00222769	Non-coding	-0.732032
TCONS_00222792	Non-coding	-0.376079
TCONS_00229261	Non-coding	-1.42101
TCONS_00229262	Non-coding	-1.65995
TCONS_00229368	Non-coding	-1.27227
TCONS_00229369	Non-coding	-0.891957
TCONS_00223411	Non-coding	-1.51034
TCONS_00223418	Non-coding	-0.362806
TCONS_00223425	Non-coding	-0.192999
TCONS_00223464	Non-coding	-1.14501
TCONS_00223468	Non-coding	-1.74869
TCONS_00223775	Non-coding	-2.36546
TCONS_00229899	Non-coding	-1.79563
TCONS_00224080	Non-coding	-0.59894
TCONS_00224081	Non-coding	-0.61648
TCONS_00224082	Non-coding	-0.640632
TCONS_00224132	Non-coding	-2.64576
TCONS_00230121	Non-coding	-1.49238
TCONS_00230122	Non-coding	-2.74326
TCONS_00230159	Non-coding	-2.13335
TCONS_00230160	Non-coding	-0.508955
TCONS_00224304	Non-coding	-1.9979
TCONS_00224305	Non-coding	-0.400935
TCONS_00224306	Non-coding	-0.463568
TCONS_00224307	Non-coding	-0.636058
TCONS_00235420	Non-coding	-2.04713
TCONS_00235545	Non-coding	-1.88161
TCONS_00230980	Non-coding	-0.529668
TCONS_00230987	Non-coding	-0.365583
TCONS_00230996	Non-coding	-1.18604
TCONS_00231090	Non-coding	-1.38318
TCONS_00231264	Non-coding	-0.843041
TCONS_00231330	Non-coding	-1.81355
TCONS_00231390	Non-coding	-0.479856
TCONS_00236135	Non-coding	-0.581138
TCONS_00236136	Non-coding	-0.184482
TCONS_00236138	Non-coding	-0.991616
TCONS_00231452	Non-coding	-0.348368
TCONS_00231809	Non-coding	-0.368793
TCONS_00232404	Non-coding	-0.975688
TCONS_00232506	Non-coding	-2.13848
TCONS_00237407	Non-coding	-2.7574
TCONS_00237477	Non-coding	-1.49004
TCONS_00237602	Non-coding	-0.596427
TCONS_00237603	Non-coding	-0.473746
TCONS_00237604	Non-coding	-1.78794
TCONS_00237605	Non-coding	-1.91226
TCONS_00237606	Non-coding	-0.661114
TCONS_00237861	Non-coding	-2.09341
TCONS_00237863	Non-coding	-2.3809
TCONS_00239008	Non-coding	-0.695938
TCONS_00239010	Non-coding	-1.31402
TCONS_00239034	Non-coding	-2.5504
TCONS_00239035	Non-coding	-2.32793
TCONS_00239476	Non-coding	-0.135405
TCONS_00235031	Non-coding	-1.46159
TCONS_00240478	Non-coding	-0.397499
TCONS_00240543	Non-coding	-0.822909
TCONS_00240588	Non-coding	-0.658978
TCONS_00240589	Non-coding	-0.409648
TCONS_00241025	Non-coding	-1.24326
TCONS_00241104	Non-coding	-1.40546
TCONS_00245595	Non-coding	-2.34859
TCONS_00245692	Non-coding	-1.44355
TCONS_00241401	Non-coding	-2.21368
TCONS_00241402	Non-coding	-1.96487
TCONS_00241415	Non-coding	-2.70173
TCONS_00246397	Non-coding	-1.4523
TCONS_00246460	Non-coding	-0.405014
TCONS_00246461	Non-coding	-1.82926
TCONS_00246465	Non-coding	-0.967501
TCONS_00246476	Non-coding	-0.208183
TCONS_00241925	Non-coding	-0.993771
TCONS_00241936	Non-coding	-0.390947
TCONS_00242075	Non-coding	-2.41851
TCONS_00242124	Non-coding	-0.319623
TCONS_00246866	Non-coding	-1.39066
TCONS_00242406	Non-coding	-2.24813
TCONS_00246955	Non-coding	-2.66326
TCONS_00247102	Non-coding	-1.44821
TCONS_00247103	Non-coding	-0.811287
TCONS_00247104	Non-coding	-0.635641
TCONS_00247105	Non-coding	-0.310432
TCONS_00247108	Non-coding	-0.81489
TCONS_00247109	Non-coding	-0.444896
TCONS_00247111	Non-coding	-0.75644
TCONS_00247113	Non-coding	-0.407627
TCONS_00242630	Non-coding	-1.24971
TCONS_00242655	Non-coding	-0.098038
TCONS_00242656	Non-coding	-0.258693
TCONS_00242657	Non-coding	-2.24212
TCONS_00247200	Non-coding	-0.083086
TCONS_00242830	Non-coding	-2.08837
TCONS_00247479	Non-coding	-1.02156
TCONS_00243090	Non-coding	-1.71289
TCONS_00243126	Non-coding	-0.673807
TCONS_00243127	Non-coding	-1.7052
TCONS_00243322	Non-coding	-0.228424
TCONS_00243323	Non-coding	-1.88904
TCONS_00247845	Non-coding	-0.342586
TCONS_00247846	Non-coding	-0.052534
TCONS_00243347	Non-coding	-0.023181
TCONS_00243348	Non-coding	-0.526815
TCONS_00247915	Non-coding	-1.43875
TCONS_00243512	Non-coding	-2.35994
TCONS_00243513	Non-coding	-1.82294
TCONS_00243514	Non-coding	-0.941976
TCONS_00243554	Non-coding	-1.10378
TCONS_00248239	Non-coding	-0.667053
TCONS_00248240	Non-coding	-0.408696
TCONS_00243722	Non-coding	-1.93808
TCONS_00248511	Non-coding	-0.298804
TCONS_00248517	Non-coding	-0.891893
TCONS_00244343	Non-coding	-1.39452
TCONS_00244349	Non-coding	-0.451836
TCONS_00244350	Non-coding	-0.772354
TCONS_00244351	Non-coding	-1.35697
TCONS_00244352	Non-coding	-0.519833
TCONS_00244356	Non-coding	-0.445924
TCONS_00244357	Non-coding	-0.205263
TCONS_00244362	Non-coding	-2.14084
TCONS_00244364	Non-coding	-1.16097
TCONS_00244365	Non-coding	-2.09324
TCONS_00244371	Non-coding	-1.47604
TCONS_00244373	Non-coding	-1.74771
TCONS_00244374	Non-coding	-2.15929
TCONS_00244375	Non-coding	-0.404491
TCONS_00244379	Non-coding	-2.13533
TCONS_00244382	Non-coding	-1.33081
TCONS_00248856	Non-coding	-0.978722
TCONS_00244560	Non-coding	-0.528614
TCONS_00244561	Non-coding	-1.73093
TCONS_00244562	Non-coding	-0.873693
TCONS_00244903	Non-coding	-1.59218
TCONS_00249851	Non-coding	-0.52448
TCONS_00249852	Non-coding	-1.44713
TCONS_00249854	Non-coding	-2.25523
TCONS_00249864	Non-coding	-0.163503
TCONS_00249866	Non-coding	-0.4732
TCONS_00249868	Non-coding	-1.16207
TCONS_00249882	Non-coding	-1.57174
TCONS_00249883	Non-coding	-0.586334
TCONS_00249884	Non-coding	-0.352313
TCONS_00249895	Non-coding	-0.637298
TCONS_00249921	Non-coding	-1.68051
TCONS_00249922	Non-coding	-1.16089
TCONS_00249931	Non-coding	-0.713005
TCONS_00249939	Non-coding	-1.8173
TCONS_00249957	Non-coding	-0.004203
TCONS_00249958	Non-coding	-0.552757
TCONS_00249982	Non-coding	-2.36179
TCONS_00249994	Non-coding	-1.46844
TCONS_00250004	Non-coding	-2.13419
TCONS_00250053	Non-coding	-2.27272
TCONS_00250069	Non-coding	-1.34701
TCONS_00250151	Non-coding	-1.40398
TCONS_00254046	Non-coding	-1.2568
TCONS_00254106	Non-coding	-0.463364
TCONS_00254107	Non-coding	-0.228446
TCONS_00254108	Non-coding	-0.546545
TCONS_00250229	Non-coding	-0.932364
TCONS_00250230	Non-coding	-1.08631
TCONS_00250232	Non-coding	-0.707376
TCONS_00250233	Non-coding	-1.55475
TCONS_00250552	Non-coding	-0.930524
TCONS_00254573	Non-coding	-0.943227
TCONS_00250613	Non-coding	-1.15373
TCONS_00254723	Non-coding	-2.20246
TCONS_00250908	Non-coding	-0.063616
TCONS_00250970	Non-coding	-0.208927
TCONS_00250971	Non-coding	-1.26996
TCONS_00254913	Non-coding	-0.084821
TCONS_00251242	Non-coding	-1.62005
TCONS_00255161	Non-coding	-0.95689
TCONS_00255226	Non-coding	-0.715411
TCONS_00251509	Non-coding	-1.01457
TCONS_00251521	Non-coding	-2.15421
TCONS_00255276	Non-coding	-1.91333
TCONS_00255515	Non-coding	-0.06209
TCONS_00255520	Non-coding	-0.134784
TCONS_00255525	Non-coding	-0.060677
TCONS_00255529	Non-coding	-1.26657
TCONS_00255668	Non-coding	-0.500731
TCONS_00251809	Non-coding	-0.463073
TCONS_00252068	Non-coding	-0.226775
TCONS_00252170	Non-coding	-1.51237
TCONS_00256063	Non-coding	-2.36793
TCONS_00252403	Non-coding	-1.17314
TCONS_00252405	Non-coding	-1.55321
TCONS_00252406	Non-coding	-0.326865
TCONS_00257157	Non-coding	-1.09592
TCONS_00253575	Non-coding	-2.23514
TCONS_00253594	Non-coding	-0.069712
TCONS_00257291	Non-coding	-0.622417
TCONS_00257293	Non-coding	-0.644594
TCONS_00257294	Non-coding	-0.488338
TCONS_00257295	Non-coding	-0.046641
TCONS_00257296	Non-coding	-0.172771
TCONS_00253670	Non-coding	-1.08245
TCONS_00254026	Non-coding	-0.091402
TCONS_00254034	Non-coding	-0.186197
TCONS_00254036	Non-coding	-0.721599
TCONS_00254038	Non-coding	-0.705638
TCONS_00254039	Non-coding	-0.879016
TCONS_00258642	Non-coding	-1.06794
TCONS_00258643	Non-coding	-0.494598
TCONS_00258646	Non-coding	-0.07718

## Sheet: Pfam
Transcript ID	Short name	Pfam ID	Domain length	Transcript length	E-value	Score	Identity	Name
TCONS_00111339	Arm_3	PF16186.2	53	125	1.00E-20	72.9	0.97	Atypical Arm repeat
TCONS_00111339	Arm	PF00514.20	41	125	4.20E-08	32.8	0.96	Armadillo/beta-catenin-like repeat
TCONS_00111340	IBB	PF01749.17	87	163	6.60E-20	71.2	0.8	Importin beta binding domain
TCONS_00111340	Arm	PF00514.20	41	163	2.60E-18	65.2	0.97	Armadillo/beta-catenin-like repeat
TCONS_00111340	Sec63	PF02889.13	251	119	7.50E-11	41.6	0.94	Sec63 Brl domain
TCONS_00111340	Arm_3	PF16186.2	53	100	4.20E-21	74.1	0.95	Atypical Arm repeat
TCONS_00111340	Arm	PF00514.20	41	100	2.30E-08	33.7	0.96	Armadillo/beta-catenin-like repeat
TCONS_00111345	zf-RING_9	PF13901.3	205	520	1.20E-63	214.6	0.98	Putative zinc-RING and/or ribbon
TCONS_00111345	RUN	PF02759.16	133	193	9.10E-08	32	0.87	RUN domain
TCONS_00111346	zf-RING_9	PF13901.3	205	520	1.20E-63	214.6	0.98	Putative zinc-RING and/or ribbon
TCONS_00111346	RUN	PF02759.16	133	217	1.20E-07	31.6	0.87	RUN domain
TCONS_00111349	zf-RING_9	PF13901.3	205	520	1.20E-63	214.6	0.98	Putative zinc-RING and/or ribbon
TCONS_00111349	RUN	PF02759.16	133	224	7.50E-07	29	0.91	RUN domain
TCONS_00103538	LRRC37AB_C	PF14914.3	147	207	1.20E-51	174.3	0.96	LRRC37A/B like protein 1 C-terminal domain
TCONS_00103538	BAR	PF03114.15	239	100	3.70E-24	85.5	0.9	BAR domain
TCONS_00113889	2Fe-2S_thioredx	PF01257.16	145	251	1.70E-65	219.2	0.99	Thioredoxin-like [2Fe-2S] ferredoxin
TCONS_00116263	NPIP	PF06409.8	267	174	1.80E-53	181.3	0.97	Nuclear pore complex interacting protein (NPIP)
TCONS_00116263	NPIP	PF06409.8	267	145	5.20E-35	120.8	0.85	Nuclear pore complex interacting protein (NPIP)
TCONS_00114210	Ank_4	PF13637.3	55	165	2.00E-23	82.3	0.86	Ankyrin repeats (many copies)
TCONS_00114210	Ank_4	PF13637.3	55	165	2.00E-23	82.3	0.94	Ankyrin repeats (many copies)
TCONS_00114210	Ank_4	PF13637.3	55	165	2.00E-23	82.3	0.85	Ankyrin repeats (many copies)
TCONS_00114210	Ank_2	PF12796.4	84	165	4.50E-23	81.5	0.79	Ankyrin repeats (3 copies)
TCONS_00114210	Ank_2	PF12796.4	84	165	4.50E-23	81.5	0.82	Ankyrin repeats (3 copies)
TCONS_00114210	Ank	PF00023.27	33	165	2.30E-15	56.2	0.8	Ankyrin repeat
TCONS_00114210	Ank	PF00023.27	33	165	2.30E-15	56.2	0.8	Ankyrin repeat
TCONS_00114210	Ank	PF00023.27	33	165	2.30E-15	56.2	0.9	Ankyrin repeat
TCONS_00114210	Ank_5	PF13857.3	56	165	3.40E-15	55.8	0.93	Ankyrin repeats (many copies)
TCONS_00114210	Ank_3	PF13606.3	31	165	7.80E-15	53.4	0.87	Ankyrin repeat
TCONS_00114210	Ank_3	PF13606.3	31	165	7.80E-15	53.4	0.93	Ankyrin repeat
TCONS_00114210	CCDC144C	PF14915.3	305	164	5.00E-39	134.1	1	CCDC144C protein coiled-coil region
TCONS_00114210	Ras	PF00071.19	162	148	3.70E-11	42.7	0.94	Ras family
TCONS_00114210	Roc	PF08477.10	120	148	1.70E-06	43159	0.72	Ras of Complex, Roc, domain of DAPkinase
TCONS_00114210	CCDC144C	PF14915.3	305	115	5.70E-32	110.9	0.99	CCDC144C protein coiled-coil region
TCONS_00114212	Ank_4	PF13637.3	55	164	1.80E-23	82.4	0.86	Ankyrin repeats (many copies)
TCONS_00114212	Ank_4	PF13637.3	55	164	1.80E-23	82.4	0.94	Ankyrin repeats (many copies)
TCONS_00114212	Ank_4	PF13637.3	55	164	1.80E-23	82.4	0.85	Ankyrin repeats (many copies)
TCONS_00114212	Ank_2	PF12796.4	84	164	4.30E-23	81.6	0.79	Ankyrin repeats (3 copies)
TCONS_00114212	Ank_2	PF12796.4	84	164	4.30E-23	81.6	0.82	Ankyrin repeats (3 copies)
TCONS_00114212	Ank	PF00023.27	33	164	2.20E-15	56.3	0.8	Ankyrin repeat
TCONS_00114212	Ank	PF00023.27	33	164	2.20E-15	56.3	0.8	Ankyrin repeat
TCONS_00114212	Ank	PF00023.27	33	164	2.20E-15	56.3	0.9	Ankyrin repeat
TCONS_00114212	Ank_5	PF13857.3	56	164	3.80E-15	55.6	0.93	Ankyrin repeats (many copies)
TCONS_00114212	Ank_3	PF13606.3	31	164	7.50E-15	53.4	0.87	Ankyrin repeat
TCONS_00114212	Ank_3	PF13606.3	31	164	7.50E-15	53.4	0.93	Ankyrin repeat
TCONS_00114223	DUF3496	PF12001.5	109	170	1.40E-36	125	0.98	Domain of unknown function (DUF3496)
TCONS_00114223	CCDC144C	PF14915.3	305	164	5.00E-39	134.1	1	CCDC144C protein coiled-coil region
TCONS_00114223	Ras	PF00071.19	162	148	3.70E-11	42.7	0.94	Ras family
TCONS_00114223	Roc	PF08477.10	120	148	1.70E-06	43159	0.72	Ras of Complex, Roc, domain of DAPkinase
TCONS_00114223	CCDC144C	PF14915.3	305	115	5.70E-32	110.9	0.99	CCDC144C protein coiled-coil region
TCONS_00114228	DUF3496	PF12001.5	109	172	1.50E-36	125	0.98	Domain of unknown function (DUF3496)
TCONS_00114228	CCDC144C	PF14915.3	305	115	5.70E-32	110.9	0.99	CCDC144C protein coiled-coil region
TCONS_00114229	CCDC144C	PF14915.3	305	212	4.30E-31	108	0.99	CCDC144C protein coiled-coil region
TCONS_00114229	DUF3496	PF12001.5	109	172	1.50E-36	125	0.98	Domain of unknown function (DUF3496)
TCONS_00114684	zf-C2H2	PF00096.23	23	423	1.80E-26	90.9	0.97	Zinc finger, C2H2 type
TCONS_00114684	zf-C2H2_4	PF13894.3	24	423	1.90E-17	62.3	0.95	C2H2-type zinc finger
TCONS_00114684	zf-C2H2_4	PF13894.3	24	423	1.90E-17	62.3	0.97	C2H2-type zinc finger
TCONS_00114684	zf-C2H2_6	PF13912.3	27	423	6.20E-12	45	0.9	C2H2-type zinc finger
TCONS_00114684	zf-C2H2_6	PF13912.3	27	423	6.20E-12	45	0.84	C2H2-type zinc finger
TCONS_00114684	zf-C2H2_6	PF13912.3	27	423	6.20E-12	45	0.93	C2H2-type zinc finger
TCONS_00114685	zf-C2H2	PF00096.23	23	423	1.80E-26	90.9	0.97	Zinc finger, C2H2 type
TCONS_00114685	zf-C2H2_4	PF13894.3	24	423	1.90E-17	62.3	0.95	C2H2-type zinc finger
TCONS_00114685	zf-C2H2_4	PF13894.3	24	423	1.90E-17	62.3	0.97	C2H2-type zinc finger
TCONS_00114685	zf-C2H2_6	PF13912.3	27	423	6.20E-12	45	0.9	C2H2-type zinc finger
TCONS_00114685	zf-C2H2_6	PF13912.3	27	423	6.20E-12	45	0.84	C2H2-type zinc finger
TCONS_00114685	zf-C2H2_6	PF13912.3	27	423	6.20E-12	45	0.93	C2H2-type zinc finger
TCONS_00114686	zf-C2H2	PF00096.23	23	423	1.80E-26	90.9	0.97	Zinc finger, C2H2 type
TCONS_00114686	zf-C2H2_4	PF13894.3	24	423	1.90E-17	62.3	0.95	C2H2-type zinc finger
TCONS_00114686	zf-C2H2_4	PF13894.3	24	423	1.90E-17	62.3	0.97	C2H2-type zinc finger
TCONS_00114686	zf-C2H2_6	PF13912.3	27	423	6.20E-12	45	0.9	C2H2-type zinc finger
TCONS_00114686	zf-C2H2_6	PF13912.3	27	423	6.20E-12	45	0.84	C2H2-type zinc finger
TCONS_00114686	zf-C2H2_6	PF13912.3	27	423	6.20E-12	45	0.93	C2H2-type zinc finger
TCONS_00126574	WASH_WAHD	PF11945.5	292	111	5.70E-15	55.5	0.91	WAHD domain of WASH complex
TCONS_00126614	DUF4705	PF15788.2	50	102	3.10E-13	49.6	0.93	Domain of unknown function (DUF4705)
TCONS_00126614	DUF4705	PF15788.2	50	102	3.10E-13	49.6	0.96	Domain of unknown function (DUF4705)
TCONS_00126635	GTF2I	PF02946.11	75	109	3.80E-06	43307	0.94	GTF2I-like repeat
TCONS_00128632	RRM_1	PF00076.19	70	365	4.30E-36	122.4	0.91	RNA recognition motif. (a.k.a. RRM, RBD, or RNP domain)
TCONS_00128632	RRM_1	PF00076.19	70	365	4.30E-36	122.4	0.9	RNA recognition motif. (a.k.a. RRM, RBD, or RNP domain)
TCONS_00128632	HnRNPA1	PF11627.5	38	365	4.10E-20	71.5	0.99	Nuclear factor hnRNPA1
TCONS_00121744	40S_SA_C	PF16122.2	95	295	1.10E-28	100.3	0.94	40S ribosomal protein SA C-terminus
TCONS_00121744	Ribosomal_S2	PF00318.17	215	295	3.10E-25	88.5	0.91	Ribosomal protein S2
TCONS_00121744	Ribosomal_S2	PF00318.17	215	295	3.10E-25	88.5	0.95	Ribosomal protein S2
TCONS_00121746	zf-C2H2	PF00096.23	23	193	1.70E-25	87.8	0.99	Zinc finger, C2H2 type
TCONS_00121746	zf-C2H2	PF00096.23	23	171	3.40E-19	68	0.99	Zinc finger, C2H2 type
TCONS_00121746	zf-C2H2_4	PF13894.3	24	171	2.70E-10	40.1	0.95	C2H2-type zinc finger
TCONS_00121746	zf-C2H2_6	PF13912.3	27	171	5.30E-06	43126	0.91	C2H2-type zinc finger
TCONS_00121750	40S_SA_C	PF16122.2	95	295	1.10E-28	100.3	0.94	40S ribosomal protein SA C-terminus
TCONS_00121750	Ribosomal_S2	PF00318.17	215	295	3.10E-25	88.5	0.91	Ribosomal protein S2
TCONS_00121750	Ribosomal_S2	PF00318.17	215	295	3.10E-25	88.5	0.95	Ribosomal protein S2
TCONS_00122162	ATP1G1_PLM_MAT8	PF02038.13	47	129	7.70E-28	95.5	0.97	ATP1G1/PLM/MAT8 family
TCONS_00122164	ATP1G1_PLM_MAT8	PF02038.13	47	117	6.30E-28	95.8	0.97	ATP1G1/PLM/MAT8 family
TCONS_00062888	RRM_1	PF00076.19	70	320	9.70E-37	124.5	0.91	RNA recognition motif. (a.k.a. RRM, RBD, or RNP domain)
TCONS_00062888	RRM_1	PF00076.19	70	320	9.70E-37	124.5	0.9	RNA recognition motif. (a.k.a. RRM, RBD, or RNP domain)
TCONS_00062888	HnRNPA1	PF11627.5	38	320	3.40E-20	71.7	0.99	Nuclear factor hnRNPA1
TCONS_00062888	RRM_7	PF16367.2	94	320	6.70E-12	45.2	0.81	RNA recognition motif
TCONS_00063069	Peptidase_C12	PF01088.18	201	194	1.10E-52	178.6	0.89	Ubiquitin carboxyl-terminal hydrolase, family 1
TCONS_00063072	DUF4757	PF15949.2	172	302	3.10E-13	50.4	0.91	Domain of unknown function (DUF4757)
TCONS_00063072	CH	PF00307.28	109	302	3.40E-13	49.6	0.86	Calponin homology (CH) domain
TCONS_00063072	Peptidase_C12	PF01088.18	201	236	1.00E-55	188.6	0.9	Ubiquitin carboxyl-terminal hydrolase, family 1
TCONS_00063075	Peptidase_C12	PF01088.18	201	117	1.30E-19	70.7	0.92	Ubiquitin carboxyl-terminal hydrolase, family 1
TCONS_00066355	V-set	PF07686.14	109	109	7.60E-12	45.2	0.82	Immunoglobulin V-set domain
TCONS_00066355	Ig_3	PF13927.3	79	109	2.10E-07	43190	0.84	Immunoglobulin domain
TCONS_00066356	V-set	PF07686.14	109	117	1.00E-16	60.9	0.89	Immunoglobulin V-set domain
TCONS_00066358	V-set	PF07686.14	109	134	1.70E-16	60.1	0.91	Immunoglobulin V-set domain
TCONS_00066358	Ig_3	PF13927.3	79	134	1.90E-08	34.7	0.8	Immunoglobulin domain
TCONS_00066358	I-set	PF07679.13	90	134	7.50E-07	29	0.94	Immunoglobulin I-set domain
TCONS_00066367	V-set	PF07686.14	109	112	8.20E-21	74.1	0.88	Immunoglobulin V-set domain
TCONS_00066367	Ig_3	PF13927.3	79	112	2.60E-08	34.2	0.82	Immunoglobulin domain
TCONS_00066367	I-set	PF07679.13	90	112	3.50E-08	33.3	0.9	Immunoglobulin I-set domain
TCONS_00066367	ig	PF00047.22	87	112	5.60E-06	43185	0.78	Immunoglobulin domain
TCONS_00066371	V-set	PF07686.14	109	114	8.00E-17	61.2	0.92	Immunoglobulin V-set domain
TCONS_00066372	V-set	PF07686.14	109	141	7.40E-18	64.6	0.88	Immunoglobulin V-set domain
TCONS_00066383	V-set	PF07686.14	109	114	5.80E-17	61.7	0.94	Immunoglobulin V-set domain
TCONS_00066383	I-set	PF07679.13	90	114	2.50E-07	43250	0.92	Immunoglobulin I-set domain
TCONS_00066383	ig	PF00047.22	87	114	2.10E-05	43244	0.87	Immunoglobulin domain
TCONS_00066419	C1-set	PF07654.12	89	142	3.90E-06	43127	0.73	Immunoglobulin C1-set domain
TCONS_00066480	DUF1968	PF09291.7	80	158	2.00E-36	123.7	0.94	Domain of unknown function (DUF1968)
TCONS_00066487	DUF1968	PF09291.7	80	140	1.50E-36	124.2	0.93	Domain of unknown function (DUF1968)
TCONS_00066646	Alpha_adaptinC2	PF02883.17	111	99	1.60E-08	34.6	0.93	Adaptin C-terminal domain
TCONS_00072950	Pro_racemase	PF05544.8	325	337	8.20E-108	360.2	0.97	Proline racemase
TCONS_00073169	Ribosomal_L21e	PF01157.15	97	160	5.90E-46	154.2	0.99	Ribosomal protein L21e
TCONS_00073412	Reprolysin	PF01421.16	199	375	2.00E-18	66.9	0.88	Reprolysin (M12B) family zinc metalloprotease
TCONS_00073412	Pep_M12B_propep	PF01562.16	140	375	4.40E-17	62.5	0.85	Reprolysin family propeptide
TCONS_00073412	ADAM_CR	PF08516.9	113	356	2.50E-28	98.7	0.86	ADAM cysteine-rich
TCONS_00073412	Disintegrin	PF00200.20	75	356	4.20E-17	62.5	0.94	Disintegrin
TCONS_00075161	C1-set	PF07654.12	89	340	2.30E-50	168.9	0.94	Immunoglobulin C1-set domain
TCONS_00075161	C1-set	PF07654.12	89	340	2.30E-50	168.9	0.82	Immunoglobulin C1-set domain
TCONS_00075161	C1-set	PF07654.12	89	340	2.30E-50	168.9	0.96	Immunoglobulin C1-set domain
TCONS_00075161	ig	PF00047.22	87	340	8.30E-20	70.6	0.84	Immunoglobulin domain
TCONS_00075161	ig	PF00047.22	87	340	8.30E-20	70.6	0.88	Immunoglobulin domain
TCONS_00075161	C2-set_2	PF08205.9	89	340	1.20E-19	70.1	0.88	CD80-like C2-set immunoglobulin domain
TCONS_00075161	C2-set_2	PF08205.9	89	340	1.20E-19	70.1	0.85	CD80-like C2-set immunoglobulin domain
TCONS_00075163	C1-set	PF07654.12	89	389	1.50E-57	191.9	0.77	Immunoglobulin C1-set domain
TCONS_00075163	C1-set	PF07654.12	89	389	1.50E-57	191.9	0.79	Immunoglobulin C1-set domain
TCONS_00075163	C1-set	PF07654.12	89	389	1.50E-57	191.9	0.97	Immunoglobulin C1-set domain
TCONS_00075163	C2-set_2	PF08205.9	89	389	4.20E-19	68.3	0.89	CD80-like C2-set immunoglobulin domain
TCONS_00075163	C2-set_2	PF08205.9	89	389	4.20E-19	68.3	0.89	CD80-like C2-set immunoglobulin domain
TCONS_00075163	ig	PF00047.22	87	389	9.20E-14	51.2	0.88	Immunoglobulin domain
TCONS_00075164	C1-set	PF07654.12	89	389	1.50E-57	191.9	0.77	Immunoglobulin C1-set domain
TCONS_00075164	C1-set	PF07654.12	89	389	1.50E-57	191.9	0.79	Immunoglobulin C1-set domain
TCONS_00075164	C1-set	PF07654.12	89	389	1.50E-57	191.9	0.97	Immunoglobulin C1-set domain
TCONS_00075164	C2-set_2	PF08205.9	89	389	4.20E-19	68.3	0.89	CD80-like C2-set immunoglobulin domain
TCONS_00075164	C2-set_2	PF08205.9	89	389	4.20E-19	68.3	0.89	CD80-like C2-set immunoglobulin domain
TCONS_00075164	ig	PF00047.22	87	389	9.20E-14	51.2	0.88	Immunoglobulin domain
TCONS_00075168	C1-set	PF07654.12	89	206	1.40E-17	63.8	0.77	Immunoglobulin C1-set domain
TCONS_00075168	C2-set_2	PF08205.9	89	206	6.10E-10	38.9	0.88	CD80-like C2-set immunoglobulin domain
TCONS_00075168	C1-set	PF07654.12	89	108	4.50E-16	59	0.93	Immunoglobulin C1-set domain
TCONS_00075172	C1-set	PF07654.12	89	428	6.20E-66	218.8	0.77	Immunoglobulin C1-set domain
TCONS_00075172	C1-set	PF07654.12	89	428	6.20E-66	218.8	0.77	Immunoglobulin C1-set domain
TCONS_00075172	C1-set	PF07654.12	89	428	6.20E-66	218.8	0.79	Immunoglobulin C1-set domain
TCONS_00075172	C1-set	PF07654.12	89	428	6.20E-66	218.8	0.97	Immunoglobulin C1-set domain
TCONS_00075172	C2-set_2	PF08205.9	89	428	7.60E-21	73.9	0.89	CD80-like C2-set immunoglobulin domain
TCONS_00075172	C2-set_2	PF08205.9	89	428	7.60E-21	73.9	0.88	CD80-like C2-set immunoglobulin domain
TCONS_00075172	ig	PF00047.22	87	428	1.70E-14	53.6	0.88	Immunoglobulin domain
TCONS_00075175	C1-set	PF07654.12	89	265	1.50E-45	153.4	0.91	Immunoglobulin C1-set domain
TCONS_00075175	C1-set	PF07654.12	89	265	1.50E-45	153.4	0.91	Immunoglobulin C1-set domain
TCONS_00075175	C2-set_2	PF08205.9	89	265	1.80E-14	53.5	0.88	CD80-like C2-set immunoglobulin domain
TCONS_00075180	C1-set	PF07654.12	89	196	1.00E-46	157.2	0.91	Immunoglobulin C1-set domain
TCONS_00075180	C1-set	PF07654.12	89	196	1.00E-46	157.2	0.91	Immunoglobulin C1-set domain
TCONS_00075180	C2-set_2	PF08205.9	89	196	2.10E-15	56.5	0.91	CD80-like C2-set immunoglobulin domain
TCONS_00075180	C2-set_2	PF08205.9	89	196	2.10E-15	56.5	0.88	CD80-like C2-set immunoglobulin domain
TCONS_00075191	C1-set	PF07654.12	89	480	1.20E-64	214.6	0.96	Immunoglobulin C1-set domain
TCONS_00075191	C1-set	PF07654.12	89	480	1.20E-64	214.6	0.94	Immunoglobulin C1-set domain
TCONS_00075191	C1-set	PF07654.12	89	480	1.20E-64	214.6	0.96	Immunoglobulin C1-set domain
TCONS_00075191	C2-set_2	PF08205.9	89	480	1.40E-20	73.1	0.88	CD80-like C2-set immunoglobulin domain
TCONS_00075191	C2-set_2	PF08205.9	89	480	1.40E-20	73.1	0.85	CD80-like C2-set immunoglobulin domain
TCONS_00075191	ig	PF00047.22	87	480	3.80E-19	68.5	0.87	Immunoglobulin domain
TCONS_00075193	C1-set	PF07654.12	89	353	1.50E-49	166.3	0.94	Immunoglobulin C1-set domain
TCONS_00075193	C1-set	PF07654.12	89	353	1.50E-49	166.3	0.96	Immunoglobulin C1-set domain
TCONS_00075193	ig	PF00047.22	87	353	7.30E-19	67.6	0.87	Immunoglobulin domain
TCONS_00075193	C2-set_2	PF08205.9	89	353	1.40E-18	66.6	0.88	CD80-like C2-set immunoglobulin domain
TCONS_00075193	C2-set_2	PF08205.9	89	353	1.40E-18	66.6	0.85	CD80-like C2-set immunoglobulin domain
TCONS_00075194	C1-set	PF07654.12	89	216	2.20E-39	133.7	0.79	Immunoglobulin C1-set domain
TCONS_00075194	C1-set	PF07654.12	89	216	2.20E-39	133.7	0.95	Immunoglobulin C1-set domain
TCONS_00075194	ig	PF00047.22	87	216	6.00E-11	42.2	0.88	Immunoglobulin domain
TCONS_00075194	C2-set_2	PF08205.9	89	216	7.50E-10	38.6	0.85	CD80-like C2-set immunoglobulin domain
TCONS_00075195	C1-set	PF07654.12	89	399	3.10E-68	226.1	0.95	Immunoglobulin C1-set domain
TCONS_00075195	C1-set	PF07654.12	89	399	3.10E-68	226.1	0.94	Immunoglobulin C1-set domain
TCONS_00075195	C1-set	PF07654.12	89	399	3.10E-68	226.1	0.92	Immunoglobulin C1-set domain
TCONS_00075195	C2-set_2	PF08205.9	89	399	5.50E-16	58.3	0.89	CD80-like C2-set immunoglobulin domain
TCONS_00075196	C1-set	PF07654.12	89	230	3.70E-33	113.7	0.92	Immunoglobulin C1-set domain
TCONS_00075196	C2-set_2	PF08205.9	89	230	5.70E-09	35.8	0.88	CD80-like C2-set immunoglobulin domain
TCONS_00075197	C1-set	PF07654.12	89	230	3.70E-33	113.7	0.92	Immunoglobulin C1-set domain
TCONS_00075197	C2-set_2	PF08205.9	89	230	5.70E-09	35.8	0.88	CD80-like C2-set immunoglobulin domain
TCONS_00075200	C1-set	PF07654.12	89	253	5.50E-21	74.7	0.94	Immunoglobulin C1-set domain
TCONS_00075200	C2-set_2	PF08205.9	89	253	0.00017	43241	0.89	CD80-like C2-set immunoglobulin domain
TCONS_00075200	C1-set	PF07654.12	89	228	7.70E-29	99.9	0.92	Immunoglobulin C1-set domain
TCONS_00075200	C2-set_2	PF08205.9	89	228	1.50E-07	43190	0.88	CD80-like C2-set immunoglobulin domain
TCONS_00075200	C1-set	PF07654.12	89	184	8.90E-17	61.2	0.95	Immunoglobulin C1-set domain
TCONS_00075201	C1-set	PF07654.12	89	330	1.20E-68	227.4	0.95	Immunoglobulin C1-set domain
TCONS_00075201	C1-set	PF07654.12	89	330	1.20E-68	227.4	0.94	Immunoglobulin C1-set domain
TCONS_00075201	C1-set	PF07654.12	89	330	1.20E-68	227.4	0.92	Immunoglobulin C1-set domain
TCONS_00075201	C2-set_2	PF08205.9	89	330	1.30E-16	60.3	0.89	CD80-like C2-set immunoglobulin domain
TCONS_00075206	C1-set	PF07654.12	89	376	1.30E-67	224.1	0.95	Immunoglobulin C1-set domain
TCONS_00075206	C1-set	PF07654.12	89	376	1.30E-67	224.1	0.94	Immunoglobulin C1-set domain
TCONS_00075206	C1-set	PF07654.12	89	376	1.30E-67	224.1	0.9	Immunoglobulin C1-set domain
TCONS_00075206	C2-set_2	PF08205.9	89	376	3.00E-17	62.3	0.89	CD80-like C2-set immunoglobulin domain
TCONS_00075206	C2-set_2	PF08205.9	89	376	3.00E-17	62.3	0.88	CD80-like C2-set immunoglobulin domain
TCONS_00075211	C1-set	PF07654.12	89	384	1.10E-41	141.1	0.86	Immunoglobulin C1-set domain
TCONS_00075211	C1-set	PF07654.12	89	384	1.10E-41	141.1	0.97	Immunoglobulin C1-set domain
TCONS_00075211	C1-set	PF07654.12	89	384	1.10E-41	141.1	0.89	Immunoglobulin C1-set domain
TCONS_00075211	ig	PF00047.22	87	384	1.20E-22	79.8	0.89	Immunoglobulin domain
TCONS_00075211	ig	PF00047.22	87	384	1.20E-22	79.8	0.94	Immunoglobulin domain
TCONS_00075212	C1-set	PF07654.12	89	474	5.40E-70	231.8	0.77	Immunoglobulin C1-set domain
TCONS_00075212	C1-set	PF07654.12	89	474	5.40E-70	231.8	0.89	Immunoglobulin C1-set domain
TCONS_00075212	C1-set	PF07654.12	89	474	5.40E-70	231.8	0.83	Immunoglobulin C1-set domain
TCONS_00075212	C1-set	PF07654.12	89	474	5.40E-70	231.8	0.97	Immunoglobulin C1-set domain
TCONS_00075212	ig	PF00047.22	87	474	4.00E-19	68.5	0.87	Immunoglobulin domain
TCONS_00075212	C2-set_2	PF08205.9	89	474	9.70E-13	47.9	0.82	CD80-like C2-set immunoglobulin domain
TCONS_00075213	C1-set	PF07654.12	89	396	4.90E-60	199.9	0.89	Immunoglobulin C1-set domain
TCONS_00075213	C1-set	PF07654.12	89	396	4.90E-60	199.9	0.83	Immunoglobulin C1-set domain
TCONS_00075213	C1-set	PF07654.12	89	396	4.90E-60	199.9	0.97	Immunoglobulin C1-set domain
TCONS_00075213	ig	PF00047.22	87	396	1.20E-14	54.1	0.87	Immunoglobulin domain
TCONS_00075213	C2-set_2	PF08205.9	89	396	9.80E-13	47.9	0.82	CD80-like C2-set immunoglobulin domain
TCONS_00075215	C1-set	PF07654.12	89	453	4.10E-70	232.2	0.77	Immunoglobulin C1-set domain
TCONS_00075215	C1-set	PF07654.12	89	453	4.10E-70	232.2	0.89	Immunoglobulin C1-set domain
TCONS_00075215	C1-set	PF07654.12	89	453	4.10E-70	232.2	0.83	Immunoglobulin C1-set domain
TCONS_00075215	C1-set	PF07654.12	89	453	4.10E-70	232.2	0.97	Immunoglobulin C1-set domain
TCONS_00075215	ig	PF00047.22	87	453	2.80E-19	69	0.87	Immunoglobulin domain
TCONS_00075215	C2-set_2	PF08205.9	89	453	7.60E-13	48.3	0.82	CD80-like C2-set immunoglobulin domain
TCONS_00075261	V-set	PF07686.14	109	138	4.40E-15	55.6	0.9	Immunoglobulin V-set domain
TCONS_00075266	V-set	PF07686.14	109	119	2.80E-17	62.7	0.89	Immunoglobulin V-set domain
TCONS_00075279	V-set	PF07686.14	109	145	1.60E-15	57.1	0.93	Immunoglobulin V-set domain
TCONS_00075284	V-set	PF07686.14	109	136	2.60E-16	59.6	0.89	Immunoglobulin V-set domain
TCONS_00075289	V-set	PF07686.14	109	117	3.00E-16	59.4	0.94	Immunoglobulin V-set domain
TCONS_00075294	V-set	PF07686.14	109	143	9.10E-17	61	0.95	Immunoglobulin V-set domain
TCONS_00075308	V-set	PF07686.14	109	143	6.40E-17	61.5	0.94	Immunoglobulin V-set domain
TCONS_00075317	V-set	PF07686.14	109	133	1.20E-14	54.2	0.86	Immunoglobulin V-set domain
TCONS_00075348	V-set	PF07686.14	109	117	2.40E-17	62.9	0.94	Immunoglobulin V-set domain
TCONS_00075352	V-set	PF07686.14	109	136	1.30E-14	54.1	0.89	Immunoglobulin V-set domain
TCONS_00075363	V-set	PF07686.14	109	164	4.30E-18	65.3	0.88	Immunoglobulin V-set domain
TCONS_00075374	V-set	PF07686.14	109	142	1.00E-16	60.9	0.94	Immunoglobulin V-set domain
TCONS_00075392	V-set	PF07686.14	109	119	6.50E-16	58.3	0.93	Immunoglobulin V-set domain
TCONS_00075394	V-set	PF07686.14	109	124	2.00E-16	60	0.89	Immunoglobulin V-set domain
TCONS_00080224	MIB_HERC2	PF06701.10	65	784	4.10E-22	78.1	0.96	Mib_herc2
TCONS_00080225	MIB_HERC2	PF06701.10	65	1158	6.90E-22	77.4	0.96	Mib_herc2
TCONS_00080232	MIB_HERC2	PF06701.10	65	427	2.10E-22	79	0.96	Mib_herc2
TCONS_00080234	MIB_HERC2	PF06701.10	65	151	3.50E-23	81.5	0.96	Mib_herc2
TCONS_00075692	MIB_HERC2	PF06701.10	65	858	4.50E-23	81.1	0.96	Mib_herc2
TCONS_00075692	Cul7	PF11515.5	78	256	2.90E-13	49.8	0.94	Mouse development and cellular proliferation protein Cullin-7
TCONS_00075694	Cul7	PF11515.5	78	346	4.10E-13	49.3	0.94	Mouse development and cellular proliferation protein Cullin-7
TCONS_00075695	MIB_HERC2	PF06701.10	65	858	4.50E-23	81.1	0.96	Mib_herc2
TCONS_00075695	Cul7	PF11515.5	78	421	4.60E-13	49.1	0.94	Mouse development and cellular proliferation protein Cullin-7
TCONS_00075696	MIB_HERC2	PF06701.10	65	1016	5.30E-23	80.9	0.96	Mib_herc2
TCONS_00075696	Cul7	PF11515.5	78	256	2.90E-13	49.8	0.94	Mouse development and cellular proliferation protein Cullin-7
TCONS_00075698	MIB_HERC2	PF06701.10	65	970	9.50E-23	80.1	0.96	Mib_herc2
TCONS_00075698	Cyt-b5	PF00173.25	74	970	5.40E-09	35.9	0.92	Cytochrome b5-like Heme/Steroid binding domain
TCONS_00075698	Cul7	PF11515.5	78	256	2.90E-13	49.8	0.94	Mouse development and cellular proliferation protein Cullin-7
TCONS_00075700	Cul7	PF11515.5	78	256	2.90E-13	49.8	0.94	Mouse development and cellular proliferation protein Cullin-7
TCONS_00075701	RCC1	PF00415.15	50	173	9.60E-13	48.4	0.97	Regulator of chromosome condensation (RCC1) repeat
TCONS_00075701	Cul7	PF11515.5	78	164	1.40E-13	50.8	0.94	Mouse development and cellular proliferation protein Cullin-7
TCONS_00075708	JMY	PF15871.2	356	131	2.30E-57	194.8	0.99	Junction-mediating and #NAZWA? protein
TCONS_00076001	Cul7	PF11515.5	78	426	4.80E-13	49.1	0.94	Mouse development and cellular proliferation protein Cullin-7
TCONS_00076001	ZZ	PF00569.14	45	167	1.50E-08	34.1	0.89	Zinc finger, ZZ type
TCONS_00076003	ZZ	PF00569.14	45	167	1.50E-08	34.1	0.89	Zinc finger, ZZ type
TCONS_00076003	Cul7	PF11515.5	78	164	1.40E-13	50.8	0.94	Mouse development and cellular proliferation protein Cullin-7
TCONS_00076004	Cul7	PF11515.5	78	164	1.40E-13	50.8	0.94	Mouse development and cellular proliferation protein Cullin-7
TCONS_00076004	RCC1	PF00415.15	50	150	7.20E-13	48.8	0.97	Regulator of chromosome condensation (RCC1) repeat
TCONS_00076012	JMY	PF15871.2	356	170	5.50E-56	190.3	0.98	Junction-mediating and #NAZWA? protein
TCONS_00076103	RCC1	PF00415.15	50	348	9.80E-24	83.6	0.95	Regulator of chromosome condensation (RCC1) repeat
TCONS_00076103	RCC1	PF00415.15	50	348	9.80E-24	83.6	0.95	Regulator of chromosome condensation (RCC1) repeat
TCONS_00076103	RCC1_2	PF13540.3	30	348	1.60E-09	37.1	0.98	Regulator of chromosome condensation (RCC1) repeat
TCONS_00080681	JMY	PF15871.2	356	114	1.60E-45	155.8	0.99	Junction-mediating and #NAZWA? protein
TCONS_00076790	Glyco_hydro_31	PF01055.23	426	914	3.30E-149	497.6	0.94	Glycosyl hydrolases family 31
TCONS_00076790	Gal_mutarotas_2	PF13802.3	66	914	3.10E-19	68.9	0.97	Galactose mutarotase-like
TCONS_00076790	Peptidase_C2	PF00648.18	294	426	1.00E-125	418.5	0.91	Calpain family cysteine protease
TCONS_00076790	Calpain_III	PF01067.19	141	426	4.10E-25	88.6	0.9	Calpain large subunit, domain III
TCONS_00076790	Calpain_III	PF01067.19	141	122	3.10E-25	89	0.96	Calpain large subunit, domain III
TCONS_00076796	Glyco_hydro_31	PF01055.23	426	912	3.30E-149	497.6	0.94	Glycosyl hydrolases family 31
TCONS_00076796	Gal_mutarotas_2	PF13802.3	66	912	3.10E-19	68.9	0.97	Galactose mutarotase-like
TCONS_00076796	Peptidase_C2	PF00648.18	294	378	6.00E-128	425.8	0.98	Calpain family cysteine protease
TCONS_00076796	Calpain_III	PF01067.19	141	378	3.00E-25	89	0.9	Calpain large subunit, domain III
TCONS_00076796	Calpain_III	PF01067.19	141	140	4.10E-25	88.6	0.96	Calpain large subunit, domain III
TCONS_00078179	EF-hand_1	PF00036.29	29	125	7.20E-14	50.1	0.91	EF hand
TCONS_00078179	EF-hand_6	PF13405.3	31	125	1.90E-12	45.9	0.92	EF-hand domain
TCONS_00078179	EF-hand_5	PF13202.3	25	125	7.20E-10	37.8	0.9	EF hand
TCONS_00078542	RVP	PF00077.17	101	137	4.10E-07	43130	0.75	Retroviral aspartyl protease
TCONS_00084042	Ribosomal_L6	PF00347.20	76	173	8.30E-24	83.9	0.86	Ribosomal protein L6
TCONS_00079347	SCAN	PF02023.14	90	152	2.40E-38	129.7	0.98	SCAN domain
TCONS_00084858	Pkinase	PF00069.22	264	236	1.50E-35	122.7	0.85	Protein kinase domain
TCONS_00084858	Pkinase_Tyr	PF07714.14	260	236	9.40E-14	51.2	0.84	Protein tyrosine kinase
TCONS_00080185	WASH_WAHD	PF11945.5	292	130	4.40E-30	105.1	0.98	WAHD domain of WASH complex
TCONS_00080185	WASH_WAHD	PF11945.5	292	114	5.50E-36	124.4	0.96	WAHD domain of WASH complex
TCONS_00080187	WASH_WAHD	PF11945.5	292	163	2.20E-30	106.1	0.97	WAHD domain of WASH complex
TCONS_00080190	WASH_WAHD	PF11945.5	292	166	4.40E-53	180.6	0.98	WAHD domain of WASH complex
TCONS_00080191	WASH_WAHD	PF11945.5	292	161	2.10E-30	106.1	0.97	WAHD domain of WASH complex
TCONS_00080192	WASH_WAHD	PF11945.5	292	264	2.40E-35	122.3	0.95	WAHD domain of WASH complex
TCONS_00080192	WASH_WAHD	PF11945.5	292	166	4.40E-53	180.6	0.98	WAHD domain of WASH complex
TCONS_00080198	WASH_WAHD	PF11945.5	292	130	4.40E-30	105.1	0.98	WAHD domain of WASH complex
TCONS_00080202	WASH_WAHD	PF11945.5	292	188	2.90E-51	174.6	0.98	WAHD domain of WASH complex
TCONS_00080202	WASH_WAHD	PF11945.5	292	188	2.90E-51	174.6	0.95	WAHD domain of WASH complex
TCONS_00091727	WASH_WAHD	PF11945.5	292	186	9.90E-48	163	0.98	WAHD domain of WASH complex
TCONS_00091727	WASH_WAHD	PF11945.5	292	171	1.20E-36	126.6	0.95	WAHD domain of WASH complex
TCONS_00091732	WASH_WAHD	PF11945.5	292	414	5.90E-101	337.7	0.98	WAHD domain of WASH complex
TCONS_00228061	CH	PF00307.28	109	250	1.60E-12	47.5	0.94	Calponin homology (CH) domain
TCONS_00228061	SAP25	PF15476.3	202	199	7.20E-105	348.9	0.98	Histone deacetylase complex subunit SAP25
TCONS_00221998	KRAB	PF01352.24	42	131	1.10E-23	82.4	0.99	KRAB box
TCONS_00222000	KRAB	PF01352.24	42	102	7.60E-24	83	0.99	KRAB box
TCONS_00222097	RRM_1	PF00076.19	70	331	8.70E-13	47.8	0.97	RNA recognition motif. (a.k.a. RRM, RBD, or RNP domain)
TCONS_00222768	HILPDA	PF15220.3	63	147	5.30E-42	141.6	0.99	Hypoxia-inducible lipid droplet-associated
TCONS_00222786	DUF4705	PF15788.2	50	371	1.20E-31	108.5	0.73	Domain of unknown function (DUF4705)
TCONS_00222786	DUF4705	PF15788.2	50	371	1.20E-31	108.5	0.93	Domain of unknown function (DUF4705)
TCONS_00222786	DUF4705	PF15788.2	50	371	1.20E-31	108.5	0.81	Domain of unknown function (DUF4705)
TCONS_00222786	DUF4705	PF15788.2	50	371	1.20E-31	108.5	0.91	Domain of unknown function (DUF4705)
TCONS_00222786	DUF4705	PF15788.2	50	371	1.20E-31	108.5	0.76	Domain of unknown function (DUF4705)
TCONS_00222786	DUF4705	PF15788.2	50	371	1.20E-31	108.5	0.99	Domain of unknown function (DUF4705)
TCONS_00222786	DUF4705	PF15788.2	50	371	1.20E-31	108.5	0.84	Domain of unknown function (DUF4705)
TCONS_00222786	DUF4705	PF15788.2	50	371	1.20E-31	108.5	0.89	Domain of unknown function (DUF4705)
TCONS_00222786	DUF4705	PF15788.2	50	248	1.90E-12	47	0.86	Domain of unknown function (DUF4705)
TCONS_00222786	DUF4705	PF15788.2	50	248	1.90E-12	47	0.79	Domain of unknown function (DUF4705)
TCONS_00222786	DUF4705	PF15788.2	50	248	1.90E-12	47	0.8	Domain of unknown function (DUF4705)
TCONS_00222786	DUF4705	PF15788.2	50	248	1.90E-12	47	0.87	Domain of unknown function (DUF4705)
TCONS_00222786	DUF4705	PF15788.2	50	248	1.90E-12	47	0.72	Domain of unknown function (DUF4705)
TCONS_00222786	DUF4705	PF15788.2	50	202	9.70E-14	51.2	0.86	Domain of unknown function (DUF4705)
TCONS_00222786	DUF4705	PF15788.2	50	202	9.70E-14	51.2	0.95	Domain of unknown function (DUF4705)
TCONS_00222786	DUF4705	PF15788.2	50	202	9.70E-14	51.2	0.93	Domain of unknown function (DUF4705)
TCONS_00222786	DUF4705	PF15788.2	50	202	9.70E-14	51.2	0.89	Domain of unknown function (DUF4705)
TCONS_00222786	DUF4705	PF15788.2	50	202	9.70E-14	51.2	0.83	Domain of unknown function (DUF4705)
TCONS_00222786	DUF4705	PF15788.2	50	106	1.10E-12	47.8	0.97	Domain of unknown function (DUF4705)
TCONS_00222786	DUF4705	PF15788.2	50	106	1.10E-12	47.8	0.97	Domain of unknown function (DUF4705)
TCONS_00222787	DUF4705	PF15788.2	50	371	1.20E-31	108.5	0.73	Domain of unknown function (DUF4705)
TCONS_00222787	DUF4705	PF15788.2	50	371	1.20E-31	108.5	0.93	Domain of unknown function (DUF4705)
TCONS_00222787	DUF4705	PF15788.2	50	371	1.20E-31	108.5	0.81	Domain of unknown function (DUF4705)
TCONS_00222787	DUF4705	PF15788.2	50	371	1.20E-31	108.5	0.91	Domain of unknown function (DUF4705)
TCONS_00222787	DUF4705	PF15788.2	50	371	1.20E-31	108.5	0.76	Domain of unknown function (DUF4705)
TCONS_00222787	DUF4705	PF15788.2	50	371	1.20E-31	108.5	0.99	Domain of unknown function (DUF4705)
TCONS_00222787	DUF4705	PF15788.2	50	371	1.20E-31	108.5	0.84	Domain of unknown function (DUF4705)
TCONS_00222787	DUF4705	PF15788.2	50	371	1.20E-31	108.5	0.89	Domain of unknown function (DUF4705)
TCONS_00222787	DUF4705	PF15788.2	50	248	1.90E-12	47	0.86	Domain of unknown function (DUF4705)
TCONS_00222787	DUF4705	PF15788.2	50	248	1.90E-12	47	0.79	Domain of unknown function (DUF4705)
TCONS_00222787	DUF4705	PF15788.2	50	248	1.90E-12	47	0.8	Domain of unknown function (DUF4705)
TCONS_00222787	DUF4705	PF15788.2	50	248	1.90E-12	47	0.87	Domain of unknown function (DUF4705)
TCONS_00222787	DUF4705	PF15788.2	50	248	1.90E-12	47	0.72	Domain of unknown function (DUF4705)
TCONS_00222787	DUF4705	PF15788.2	50	202	9.70E-14	51.2	0.86	Domain of unknown function (DUF4705)
TCONS_00222787	DUF4705	PF15788.2	50	202	9.70E-14	51.2	0.95	Domain of unknown function (DUF4705)
TCONS_00222787	DUF4705	PF15788.2	50	202	9.70E-14	51.2	0.93	Domain of unknown function (DUF4705)
TCONS_00222787	DUF4705	PF15788.2	50	202	9.70E-14	51.2	0.89	Domain of unknown function (DUF4705)
TCONS_00222787	DUF4705	PF15788.2	50	202	9.70E-14	51.2	0.83	Domain of unknown function (DUF4705)
TCONS_00222787	DUF4705	PF15788.2	50	106	1.10E-12	47.8	0.97	Domain of unknown function (DUF4705)
TCONS_00222787	DUF4705	PF15788.2	50	106	1.10E-12	47.8	0.97	Domain of unknown function (DUF4705)
TCONS_00222788	DUF4705	PF15788.2	50	371	1.20E-31	108.5	0.73	Domain of unknown function (DUF4705)
TCONS_00222788	DUF4705	PF15788.2	50	371	1.20E-31	108.5	0.93	Domain of unknown function (DUF4705)
TCONS_00222788	DUF4705	PF15788.2	50	371	1.20E-31	108.5	0.81	Domain of unknown function (DUF4705)
TCONS_00222788	DUF4705	PF15788.2	50	371	1.20E-31	108.5	0.91	Domain of unknown function (DUF4705)
TCONS_00222788	DUF4705	PF15788.2	50	371	1.20E-31	108.5	0.76	Domain of unknown function (DUF4705)
TCONS_00222788	DUF4705	PF15788.2	50	371	1.20E-31	108.5	0.99	Domain of unknown function (DUF4705)
TCONS_00222788	DUF4705	PF15788.2	50	371	1.20E-31	108.5	0.84	Domain of unknown function (DUF4705)
TCONS_00222788	DUF4705	PF15788.2	50	371	1.20E-31	108.5	0.89	Domain of unknown function (DUF4705)
TCONS_00222788	DUF4705	PF15788.2	50	248	1.90E-12	47	0.86	Domain of unknown function (DUF4705)
TCONS_00222788	DUF4705	PF15788.2	50	248	1.90E-12	47	0.79	Domain of unknown function (DUF4705)
TCONS_00222788	DUF4705	PF15788.2	50	248	1.90E-12	47	0.8	Domain of unknown function (DUF4705)
TCONS_00222788	DUF4705	PF15788.2	50	248	1.90E-12	47	0.87	Domain of unknown function (DUF4705)
TCONS_00222788	DUF4705	PF15788.2	50	248	1.90E-12	47	0.72	Domain of unknown function (DUF4705)
TCONS_00222788	DUF4705	PF15788.2	50	202	9.70E-14	51.2	0.86	Domain of unknown function (DUF4705)
TCONS_00222788	DUF4705	PF15788.2	50	202	9.70E-14	51.2	0.95	Domain of unknown function (DUF4705)
TCONS_00222788	DUF4705	PF15788.2	50	202	9.70E-14	51.2	0.93	Domain of unknown function (DUF4705)
TCONS_00222788	DUF4705	PF15788.2	50	202	9.70E-14	51.2	0.89	Domain of unknown function (DUF4705)
TCONS_00222788	DUF4705	PF15788.2	50	202	9.70E-14	51.2	0.83	Domain of unknown function (DUF4705)
TCONS_00222788	DUF4705	PF15788.2	50	106	1.10E-12	47.8	0.97	Domain of unknown function (DUF4705)
TCONS_00222788	DUF4705	PF15788.2	50	106	1.10E-12	47.8	0.97	Domain of unknown function (DUF4705)
TCONS_00222789	DUF4705	PF15788.2	50	371	1.20E-31	108.5	0.73	Domain of unknown function (DUF4705)
TCONS_00222789	DUF4705	PF15788.2	50	371	1.20E-31	108.5	0.93	Domain of unknown function (DUF4705)
TCONS_00222789	DUF4705	PF15788.2	50	371	1.20E-31	108.5	0.81	Domain of unknown function (DUF4705)
TCONS_00222789	DUF4705	PF15788.2	50	371	1.20E-31	108.5	0.91	Domain of unknown function (DUF4705)
TCONS_00222789	DUF4705	PF15788.2	50	371	1.20E-31	108.5	0.76	Domain of unknown function (DUF4705)
TCONS_00222789	DUF4705	PF15788.2	50	371	1.20E-31	108.5	0.99	Domain of unknown function (DUF4705)
TCONS_00222789	DUF4705	PF15788.2	50	371	1.20E-31	108.5	0.84	Domain of unknown function (DUF4705)
TCONS_00222789	DUF4705	PF15788.2	50	371	1.20E-31	108.5	0.89	Domain of unknown function (DUF4705)
TCONS_00222789	DUF4705	PF15788.2	50	248	1.90E-12	47	0.86	Domain of unknown function (DUF4705)
TCONS_00222789	DUF4705	PF15788.2	50	248	1.90E-12	47	0.79	Domain of unknown function (DUF4705)
TCONS_00222789	DUF4705	PF15788.2	50	248	1.90E-12	47	0.8	Domain of unknown function (DUF4705)
TCONS_00222789	DUF4705	PF15788.2	50	248	1.90E-12	47	0.87	Domain of unknown function (DUF4705)
TCONS_00222789	DUF4705	PF15788.2	50	248	1.90E-12	47	0.72	Domain of unknown function (DUF4705)
TCONS_00222789	DUF4705	PF15788.2	50	202	9.70E-14	51.2	0.86	Domain of unknown function (DUF4705)
TCONS_00222789	DUF4705	PF15788.2	50	202	9.70E-14	51.2	0.95	Domain of unknown function (DUF4705)
TCONS_00222789	DUF4705	PF15788.2	50	202	9.70E-14	51.2	0.93	Domain of unknown function (DUF4705)
TCONS_00222789	DUF4705	PF15788.2	50	202	9.70E-14	51.2	0.89	Domain of unknown function (DUF4705)
TCONS_00222789	DUF4705	PF15788.2	50	202	9.70E-14	51.2	0.83	Domain of unknown function (DUF4705)
TCONS_00222789	DUF4705	PF15788.2	50	106	1.10E-12	47.8	0.97	Domain of unknown function (DUF4705)
TCONS_00222789	DUF4705	PF15788.2	50	106	1.10E-12	47.8	0.97	Domain of unknown function (DUF4705)
TCONS_00222790	DUF4705	PF15788.2	50	371	1.20E-31	108.5	0.73	Domain of unknown function (DUF4705)
TCONS_00222790	DUF4705	PF15788.2	50	371	1.20E-31	108.5	0.93	Domain of unknown function (DUF4705)
TCONS_00222790	DUF4705	PF15788.2	50	371	1.20E-31	108.5	0.81	Domain of unknown function (DUF4705)
TCONS_00222790	DUF4705	PF15788.2	50	371	1.20E-31	108.5	0.91	Domain of unknown function (DUF4705)
TCONS_00222790	DUF4705	PF15788.2	50	371	1.20E-31	108.5	0.76	Domain of unknown function (DUF4705)
TCONS_00222790	DUF4705	PF15788.2	50	371	1.20E-31	108.5	0.99	Domain of unknown function (DUF4705)
TCONS_00222790	DUF4705	PF15788.2	50	371	1.20E-31	108.5	0.84	Domain of unknown function (DUF4705)
TCONS_00222790	DUF4705	PF15788.2	50	371	1.20E-31	108.5	0.89	Domain of unknown function (DUF4705)
TCONS_00222790	DUF4705	PF15788.2	50	248	1.90E-12	47	0.86	Domain of unknown function (DUF4705)
TCONS_00222790	DUF4705	PF15788.2	50	248	1.90E-12	47	0.79	Domain of unknown function (DUF4705)
TCONS_00222790	DUF4705	PF15788.2	50	248	1.90E-12	47	0.8	Domain of unknown function (DUF4705)
TCONS_00222790	DUF4705	PF15788.2	50	248	1.90E-12	47	0.87	Domain of unknown function (DUF4705)
TCONS_00222790	DUF4705	PF15788.2	50	248	1.90E-12	47	0.72	Domain of unknown function (DUF4705)
TCONS_00222790	DUF4705	PF15788.2	50	202	9.70E-14	51.2	0.86	Domain of unknown function (DUF4705)
TCONS_00222790	DUF4705	PF15788.2	50	202	9.70E-14	51.2	0.95	Domain of unknown function (DUF4705)
TCONS_00222790	DUF4705	PF15788.2	50	202	9.70E-14	51.2	0.93	Domain of unknown function (DUF4705)
TCONS_00222790	DUF4705	PF15788.2	50	202	9.70E-14	51.2	0.89	Domain of unknown function (DUF4705)
TCONS_00222790	DUF4705	PF15788.2	50	202	9.70E-14	51.2	0.83	Domain of unknown function (DUF4705)
TCONS_00222790	DUF4705	PF15788.2	50	106	1.10E-12	47.8	0.97	Domain of unknown function (DUF4705)
TCONS_00222790	DUF4705	PF15788.2	50	106	1.10E-12	47.8	0.97	Domain of unknown function (DUF4705)
TCONS_00222796	DUF4705	PF15788.2	50	371	1.20E-31	108.5	0.73	Domain of unknown function (DUF4705)
TCONS_00222796	DUF4705	PF15788.2	50	371	1.20E-31	108.5	0.93	Domain of unknown function (DUF4705)
TCONS_00222796	DUF4705	PF15788.2	50	371	1.20E-31	108.5	0.81	Domain of unknown function (DUF4705)
TCONS_00222796	DUF4705	PF15788.2	50	371	1.20E-31	108.5	0.91	Domain of unknown function (DUF4705)
TCONS_00222796	DUF4705	PF15788.2	50	371	1.20E-31	108.5	0.76	Domain of unknown function (DUF4705)
TCONS_00222796	DUF4705	PF15788.2	50	371	1.20E-31	108.5	0.99	Domain of unknown function (DUF4705)
TCONS_00222796	DUF4705	PF15788.2	50	371	1.20E-31	108.5	0.84	Domain of unknown function (DUF4705)
TCONS_00222796	DUF4705	PF15788.2	50	371	1.20E-31	108.5	0.89	Domain of unknown function (DUF4705)
TCONS_00222796	DUF4705	PF15788.2	50	248	1.90E-12	47	0.86	Domain of unknown function (DUF4705)
TCONS_00222796	DUF4705	PF15788.2	50	248	1.90E-12	47	0.79	Domain of unknown function (DUF4705)
TCONS_00222796	DUF4705	PF15788.2	50	248	1.90E-12	47	0.8	Domain of unknown function (DUF4705)
TCONS_00222796	DUF4705	PF15788.2	50	248	1.90E-12	47	0.87	Domain of unknown function (DUF4705)
TCONS_00222796	DUF4705	PF15788.2	50	248	1.90E-12	47	0.72	Domain of unknown function (DUF4705)
TCONS_00222796	DUF4705	PF15788.2	50	202	9.70E-14	51.2	0.86	Domain of unknown function (DUF4705)
TCONS_00222796	DUF4705	PF15788.2	50	202	9.70E-14	51.2	0.95	Domain of unknown function (DUF4705)
TCONS_00222796	DUF4705	PF15788.2	50	202	9.70E-14	51.2	0.93	Domain of unknown function (DUF4705)
TCONS_00222796	DUF4705	PF15788.2	50	202	9.70E-14	51.2	0.89	Domain of unknown function (DUF4705)
TCONS_00222796	DUF4705	PF15788.2	50	202	9.70E-14	51.2	0.83	Domain of unknown function (DUF4705)
TCONS_00222796	DUF4705	PF15788.2	50	106	1.10E-12	47.8	0.97	Domain of unknown function (DUF4705)
TCONS_00222796	DUF4705	PF15788.2	50	106	1.10E-12	47.8	0.97	Domain of unknown function (DUF4705)
TCONS_00223411	V-set	PF07686.14	109	130	1.10E-16	60.8	0.92	Immunoglobulin V-set domain
TCONS_00223411	I-set	PF07679.13	90	130	2.00E-05	43244	0.92	Immunoglobulin I-set domain
TCONS_00223418	V-set	PF07686.14	109	129	2.70E-17	62.7	0.91	Immunoglobulin V-set domain
TCONS_00223425	V-set	PF07686.14	109	136	7.10E-11	42.1	0.82	Immunoglobulin V-set domain
TCONS_00223450	V-set	PF07686.14	109	130	2.00E-10	40.6	0.92	Immunoglobulin V-set domain
TCONS_00223459	C1-set	PF07654.12	89	314	6.80E-23	80.8	0.95	Immunoglobulin C1-set domain
TCONS_00223459	V-set	PF07686.14	109	314	1.30E-14	54.1	0.86	Immunoglobulin V-set domain
TCONS_00223464	V-set	PF07686.14	109	120	1.80E-10	40.8	0.89	Immunoglobulin V-set domain
TCONS_00223468	V-set	PF07686.14	109	111	1.50E-12	47.5	0.86	Immunoglobulin V-set domain
TCONS_00223468	ig	PF00047.22	87	111	9.30E-06	43276	0.74	Immunoglobulin domain
TCONS_00223499	C1-set	PF07654.12	89	199	5.50E-23	81.1	0.95	Immunoglobulin C1-set domain
TCONS_00223502	C1-set	PF07654.12	89	176	4.00E-23	81.5	0.95	Immunoglobulin C1-set domain
TCONS_00223502	C2-set_2	PF08205.9	89	176	0.00016	43272	0.84	CD80-like C2-set immunoglobulin domain
TCONS_00223511	C1-set	PF07654.12	89	178	2.50E-23	82.2	0.95	Immunoglobulin C1-set domain
TCONS_00223511	C2-set_2	PF08205.9	89	178	8.70E-05	43212	0.84	CD80-like C2-set immunoglobulin domain
TCONS_00223599	Peptidase_M60	PF13402.3	374	526	2.40E-112	375.6	0.96	Peptidase M60, enhancin and enhancin-like
TCONS_00223603	Peptidase_M60	PF13402.3	374	743	7.10E-112	374	0.96	Peptidase M60, enhancin and enhancin-like
TCONS_00229772	ARHGEF5_35	PF15441.3	488	1181	1.40E-224	746.5	0.99	Rho guanine nucleotide exchange factor 5/35
TCONS_00229772	7tm_4	PF13853.3	280	310	2.30E-54	184.9	0.96	Olfactory receptor
TCONS_00229772	7tm_1	PF00001.18	268	310	4.40E-17	62.1	0.88	7 transmembrane receptor (rhodopsin family)
TCONS_00229772	RhoGEF	PF00621.17	173	301	1.40E-25	90.4	0.95	RhoGEF domain
TCONS_00229772	PH	PF00169.26	106	301	2.00E-06	43128	0.82	PH domain
TCONS_00229772	7tm_4	PF13853.3	280	194	7.50E-38	130.7	0.92	Olfactory receptor
TCONS_00229772	7tm_1	PF00001.18	268	194	1.40E-12	47.3	0.83	7 transmembrane receptor (rhodopsin family)
TCONS_00229784	ARHGEF5_35	PF15441.3	488	1181	1.40E-224	746.5	0.99	Rho guanine nucleotide exchange factor 5/35
TCONS_00229784	RhoGEF	PF00621.17	173	248	9.70E-26	90.9	0.95	RhoGEF domain
TCONS_00229788	ARHGEF5_35	PF15441.3	488	1181	1.40E-224	746.5	0.99	Rho guanine nucleotide exchange factor 5/35
TCONS_00229788	RhoGEF	PF00621.17	173	295	1.30E-25	90.5	0.95	RhoGEF domain
TCONS_00229788	PH	PF00169.26	106	295	1.90E-06	43159	0.82	PH domain
TCONS_00229882	DUF3669	PF12417.5	72	118	3.40E-10	39.8	0.89	Zinc finger protein
TCONS_00229883	DUF3669	PF12417.5	72	118	3.40E-10	39.8	0.89	Zinc finger protein
TCONS_00229884	DUF3669	PF12417.5	72	209	1.00E-09	38.3	0.89	Zinc finger protein
TCONS_00235416	Ribosomal_L23eN	PF03939.10	51	114	7.90E-06	43368	0.81	Ribosomal protein L23, N-terminal domain
TCONS_00230980	FAM86	PF14904.3	94	118	5.20E-42	141.8	0.98	Family of unknown function
TCONS_00236372	SDA1	PF05285.9	347	178	1.80E-36	126.1	0.79	SDA1
TCONS_00236372	SDA1	PF05285.9	347	108	2.90E-17	63	0.87	SDA1
TCONS_00236373	SDA1	PF05285.9	347	178	1.80E-36	126.1	0.79	SDA1
TCONS_00236373	SDA1	PF05285.9	347	108	2.90E-17	63	0.87	SDA1
TCONS_00237477	Filament	PF00038.18	312	165	1.00E-42	146.7	0.96	Intermediate filament protein
TCONS_00237972	Ribosomal_S7	PF00177.18	149	178	3.40E-23	81.8	0.92	Ribosomal protein S7p/S5e
TCONS_00238190	N_Asn_amidohyd	PF14736.3	270	156	2.50E-36	125.2	0.91	Protein N-terminal asparagine amidohydrolase
TCONS_00234189	NAC	PF01849.15	57	135	1.40E-14	53.7	0.95	NAC domain
TCONS_00235031	UPAR_LY6	PF00021.18	77	121	0.00027	43241	0.91	u-PAR/Ly-6 domain
TCONS_00240582	zf-C2H2	PF00096.23	23	482	9.60E-48	157.9	0.97	Zinc finger, C2H2 type
TCONS_00240582	zf-C2H2	PF00096.23	23	482	9.60E-48	157.9	0.99	Zinc finger, C2H2 type
TCONS_00240582	zf-C2H2_6	PF13912.3	27	482	7.50E-14	51.1	0.91	C2H2-type zinc finger
TCONS_00240583	zf-C2H2	PF00096.23	23	461	5.20E-48	158.8	0.97	Zinc finger, C2H2 type
TCONS_00240583	zf-C2H2	PF00096.23	23	461	5.20E-48	158.8	0.99	Zinc finger, C2H2 type
TCONS_00240583	zf-C2H2_6	PF13912.3	27	461	4.50E-14	51.9	0.91	C2H2-type zinc finger
TCONS_00241475	V-set	PF07686.14	109	130	8.00E-11	41.9	0.92	Immunoglobulin V-set domain
TCONS_00241719	7tm_4	PF13853.3	280	120	7.70E-20	71.6	0.88	Olfactory receptor
TCONS_00241720	7tm_4	PF13853.3	280	120	7.70E-20	71.6	0.88	Olfactory receptor
TCONS_00246305	HMG_box	PF00505.16	69	157	3.20E-27	94.6	0.97	HMG (high mobility group) box
TCONS_00246305	HMG_box_2	PF09011.7	73	157	8.10E-21	74.3	0.97	HMG-box domain
TCONS_00241865	2014-03-03	PF00244.17	222	99	3.50E-38	131.2	0.99	03.03.2014 protein
TCONS_00246474	RIBIOP_C	PF04950.9	288	152	4.50E-36	124.7	0.81	40S ribosome biogenesis protein Tsr1 and BMS1 C-terminal
TCONS_00246634	RIBIOP_C	PF04950.9	288	104	1.30E-18	67.4	0.91	40S ribosome biogenesis protein Tsr1 and BMS1 C-terminal
TCONS_00246640	RIBIOP_C	PF04950.9	288	241	2.20E-71	240.5	0.86	40S ribosome biogenesis protein Tsr1 and BMS1 C-terminal
TCONS_00246647	FRG1	PF06229.9	191	135	1.70E-26	93	0.96	FRG1-like domain
TCONS_00246648	FRG1	PF06229.9	191	135	1.70E-26	93	0.96	FRG1-like domain
TCONS_00242579	Kinesin	PF00225.20	333	171	2.80E-41	141.4	0.9	Kinesin motor domain
TCONS_00242579	Microtub_bd	PF16796.2	149	171	2.20E-24	86	0.83	Microtubule binding
TCONS_00247148	FAM75	PF14650.3	381	1200	2.00E-95	320.5	0.96	FAM75 family
TCONS_00247148	DUF4599	PF15371.3	88	1200	2.10E-27	95.4	0.99	Domain of unknown function (DUF4599)
TCONS_00247845	CSD	PF00313.19	66	126	1.70E-07	43342	0.87	'Cold-shock' DNA-binding domain
TCONS_00243551	Galactosyl_T	PF01762.18	195	244	7.40E-29	100.8	0.95	Galactosyltransferase
TCONS_00243551	Fringe	PF02434.13	252	244	3.70E-05	43123	0.72	Fringe-like
TCONS_00248511	ADK	PF00406.19	151	194	7.30E-53	178.6	0.98	Adenylate kinase
TCONS_00248511	AAA_17	PF13207.3	136	194	6.80E-40	136.5	0.89	AAA domain
TCONS_00248511	AAA_33	PF13671.3	143	194	2.80E-09	37.1	0.76	AAA domain
TCONS_00248511	AAA_18	PF13238.3	130	194	1.80E-08	34.8	0.91	AAA domain
TCONS_00096823	REJ	PF02010.12	451	306	5.20E-07	43309	0.76	REJ domain
TCONS_00091664	AAA	PF00004.26	131	122	1.00E-11	45.3	0.94	ATPase family associated with various cellular activities (AAA)
TCONS_00091671	AAA	PF00004.26	131	122	1.00E-11	45.3	0.94	ATPase family associated with various cellular activities (AAA)
TCONS_00091674	AAA	PF00004.26	131	122	1.00E-11	45.3	0.94	ATPase family associated with various cellular activities (AAA)
TCONS_00091675	AAA	PF00004.26	131	122	1.00E-11	45.3	0.94	ATPase family associated with various cellular activities (AAA)
TCONS_00091676	AAA	PF00004.26	131	122	1.00E-11	45.3	0.94	ATPase family associated with various cellular activities (AAA)
TCONS_00098511	DEAD	PF00270.26	176	377	1.10E-44	152.1	0.94	DEAD/DEAH box helicase
TCONS_00098511	Helicase_C	PF00271.28	109	377	1.50E-08	34.8	0.68	Helicase conserved C-terminal domain
TCONS_00098511	ResIII	PF04851.12	171	377	3.20E-07	43220	0.75	Type III restriction enzyme, res subunit
TCONS_00098511	Lamp	PF01299.14	313	174	5.60E-59	200.1	0.98	Lysosome-associated membrane glycoprotein (Lamp)
TCONS_00107001	Filament	PF00038.18	312	151	2.20E-17	63.5	0.96	Intermediate filament protein
TCONS_00107001	Filament	PF00038.18	312	123	1.10E-20	74.3	0.92	Intermediate filament protein
TCONS_00107001	Filament	PF00038.18	312	119	6.70E-28	98	0.95	Intermediate filament protein
TCONS_00107002	Filament	PF00038.18	312	272	1.40E-30	106.8	0.93	Intermediate filament protein
TCONS_00107002	Filament	PF00038.18	312	151	2.20E-17	63.5	0.96	Intermediate filament protein
TCONS_00107002	Filament	PF00038.18	312	119	6.70E-28	98	0.95	Intermediate filament protein
TCONS_00107003	Filament	PF00038.18	312	240	6.60E-28	98.1	0.98	Intermediate filament protein
TCONS_00107003	Filament	PF00038.18	312	151	6.90E-27	94.7	0.97	Intermediate filament protein
TCONS_00107006	Filament	PF00038.18	312	121	1.30E-25	90.5	0.92	Intermediate filament protein
TCONS_00107238	UCH	PF00443.26	257	196	1.30E-07	43190	0.9	Ubiquitin carboxyl-terminal hydrolase
TCONS_00107238	UCH	PF00443.26	257	155	2.80E-20	72.8	0.94	Ubiquitin carboxyl-terminal hydrolase
TCONS_00107238	UCH_1	PF13423.3	301	155	8.40E-05	43153	0.82	Ubiquitin carboxyl-terminal hydrolase
TCONS_00099678	CCDC144C	PF14915.3	305	682	4.40E-130	433.1	0.99	CCDC144C protein coiled-coil region
TCONS_00099678	DUF3496	PF12001.5	109	682	2.10E-18	66.5	0.95	Domain of unknown function (DUF3496)
TCONS_00099678	RVT_1	PF00078.24	222	162	1.50E-17	63.7	0.93	Reverse transcriptase (RNA-dependent DNA polymerase)
TCONS_00099678	Exo_endo_phos	PF03372.20	243	152	0.00022	21	0.67	Endonuclease/Exonuclease/phosphatase family
TCONS_00099684	CCDC144C	PF14915.3	305	752	5.50E-130	432.8	0.99	CCDC144C protein coiled-coil region
TCONS_00099684	DUF3496	PF12001.5	109	752	7.10E-44	148.5	0.96	Domain of unknown function (DUF3496)
TCONS_00099684	RVT_1	PF00078.24	222	162	1.50E-17	63.7	0.93	Reverse transcriptase (RNA-dependent DNA polymerase)
TCONS_00099684	Exo_endo_phos	PF03372.20	243	152	0.00022	21	0.67	Endonuclease/Exonuclease/phosphatase family
TCONS_00100209	LRRC37AB_C	PF14914.3	147	251	1.30E-64	216.4	0.98	LRRC37A/B like protein 1 C-terminal domain
TCONS_00100213	LRRC37AB_C	PF14914.3	147	165	1.30E-51	174.2	0.98	LRRC37A/B like protein 1 C-terminal domain
TCONS_00100221	LRRC37AB_C	PF14914.3	147	271	1.70E-64	216.1	0.98	LRRC37A/B like protein 1 C-terminal domain
TCONS_00108610	Peptidase_M1	PF01433.17	389	163	1.30E-19	70.6	0.94	Peptidase family M1
TCONS_00108610	Peptidase_M1	PF01433.17	389	161	6.30E-57	193.5	1	Peptidase family M1
TCONS_00101324	adh_short	PF00106.22	195	214	1.50E-33	115.8	0.91	short chain dehydrogenase
TCONS_00101324	adh_short_C2	PF13561.3	234	214	1.10E-22	80.7	0.88	Enoyl-(Acyl carrier protein) reductase
TCONS_00101490	HMG14_17	PF01101.15	91	192	5.00E-18	65.7	0.79	HMG14 and HMG17
TCONS_00101493	ARL17	PF15840.2	62	112	7.10E-44	147.9	0.99	ADP-ribosylation factor-like protein 17
TCONS_00110016	LRRC37	PF15779.2	73	142	1.40E-27	95.7	0.93	Leucine-rich repeat-containing protein 37 family
TCONS_00110016	LRRC37	PF15779.2	73	142	1.40E-27	95.7	0.89	Leucine-rich repeat-containing protein 37 family
TCONS_00110018	LRRC37AB_C	PF14914.3	147	119	8.80E-30	103.4	0.87	LRRC37A/B like protein 1 C-terminal domain
TCONS_00102049	Pyridox_oxidase	PF01243.17	88	181	6.50E-24	83.8	0.97	Pyridoxamine 5'-phosphate oxidase
TCONS_00102049	PNPOx_C	PF10590.6	43	181	1.90E-17	63	0.81	Pyridoxine 5'-phosphate oxidase C-terminal dimerisation region
TCONS_00102049	Pyridox_oxase_2	PF12766.4	100	181	6.50E-06	43246	0.92	Pyridoxamine 5'-phosphate oxidase
TCONS_00103339	ICAM_N	PF03921.11	91	109	6.30E-27	93	0.98	Intercellular adhesion molecule (ICAM), N-terminal domain
TCONS_00111333	IBB	PF01749.17	87	163	6.60E-20	71.2	0.8	Importin beta binding domain
TCONS_00111333	Arm	PF00514.20	41	163	2.60E-18	65.2	0.97	Armadillo/beta-catenin-like repeat
TCONS_00111333	Sec63	PF02889.13	251	119	1.40E-17	63.6	0.92	Sec63 Brl domain
TCONS_00111333	Arm_3	PF16186.2	53	100	2.00E-21	75.2	0.95	Atypical Arm repeat
TCONS_00111333	Arm	PF00514.20	41	100	2.30E-08	33.7	0.96	Armadillo/beta-catenin-like repeat
TCONS_00111334	Sec63	PF02889.13	251	222	1.90E-40	138.5	0.94	Sec63 Brl domain
TCONS_00111334	IBB	PF01749.17	87	163	6.60E-20	71.2	0.8	Importin beta binding domain
TCONS_00111334	Arm	PF00514.20	41	163	2.60E-18	65.2	0.97	Armadillo/beta-catenin-like repeat
TCONS_00111334	Arm_3	PF16186.2	53	125	1.00E-20	72.9	0.97	Atypical Arm repeat
TCONS_00111334	Arm	PF00514.20	41	125	4.20E-08	32.8	0.96	Armadillo/beta-catenin-like repeat
TCONS_00111335	Sec63	PF02889.13	251	222	1.90E-40	138.5	0.94	Sec63 Brl domain
TCONS_00111335	IBB	PF01749.17	87	163	6.60E-20	71.2	0.8	Importin beta binding domain
TCONS_00111335	Arm	PF00514.20	41	163	2.60E-18	65.2	0.97	Armadillo/beta-catenin-like repeat
TCONS_00111335	Arm_3	PF16186.2	53	125	1.00E-20	72.9	0.97	Atypical Arm repeat
TCONS_00111335	Arm	PF00514.20	41	125	4.20E-08	32.8	0.96	Armadillo/beta-catenin-like repeat
TCONS_00111336	Sec63	PF02889.13	251	222	1.90E-40	138.5	0.94	Sec63 Brl domain
TCONS_00111336	IBB	PF01749.17	87	163	6.60E-20	71.2	0.8	Importin beta binding domain
TCONS_00111336	Arm	PF00514.20	41	163	2.60E-18	65.2	0.97	Armadillo/beta-catenin-like repeat
TCONS_00111336	Arm_3	PF16186.2	53	125	1.00E-20	72.9	0.97	Atypical Arm repeat
TCONS_00111336	Arm	PF00514.20	41	125	4.20E-08	32.8	0.96	Armadillo/beta-catenin-like repeat
TCONS_00111337	zf-RING_9	PF13901.3	205	245	2.40E-64	216.9	0.98	Putative zinc-RING and/or ribbon
TCONS_00111337	RUN	PF02759.16	133	197	9.40E-08	31.9	0.87	RUN domain
TCONS_00111337	IBB	PF01749.17	87	163	6.60E-20	71.2	0.8	Importin beta binding domain
TCONS_00111337	Arm	PF00514.20	41	163	2.60E-18	65.2	0.97	Armadillo/beta-catenin-like repeat
TCONS_00111337	Sec63	PF02889.13	251	119	1.40E-17	63.6	0.92	Sec63 Brl domain
TCONS_00111337	Arm_3	PF16186.2	53	100	2.00E-21	75.2	0.95	Atypical Arm repeat
TCONS_00111337	Arm	PF00514.20	41	100	2.30E-08	33.7	0.96	Armadillo/beta-catenin-like repeat
TCONS_00111338	zf-RING_9	PF13901.3	205	520	1.20E-63	214.6	0.98	Putative zinc-RING and/or ribbon
TCONS_00111338	RUN	PF02759.16	133	260	5.00E-12	45.8	0.81	RUN domain
TCONS_00111338	Sec63	PF02889.13	251	222	1.90E-40	138.5	0.94	Sec63 Brl domain
TCONS_00111338	IBB	PF01749.17	87	163	6.60E-20	71.2	0.8	Importin beta binding domain
TCONS_00111338	Arm	PF00514.20	41	163	2.60E-18	65.2	0.97	Armadillo/beta-catenin-like repeat
TCONS_00111338	Arm_3	PF16186.2	53	125	1.00E-20	72.9	0.97	Atypical Arm repeat
TCONS_00111338	Arm	PF00514.20	41	125	4.20E-08	32.8	0.96	Armadillo/beta-catenin-like repeat
TCONS_00111339	zf-RING_9	PF13901.3	205	520	1.20E-63	214.6	0.98	Putative zinc-RING and/or ribbon
TCONS_00111339	RUN	PF02759.16	133	284	6.20E-12	45.5	0.81	RUN domain
TCONS_00111339	Sec63	PF02889.13	251	222	1.90E-40	138.5	0.94	Sec63 Brl domain
TCONS_00111339	IBB	PF01749.17	87	163	6.60E-20	71.2	0.8	Importin beta binding domain
TCONS_00111339	Arm	PF00514.20	41	163	2.60E-18	65.2	0.97	Armadillo/beta-catenin-like repeat
TCONS_00092017	Trypsin	PF00089.23	220	224	1.20E-25	90.5	0.87	Trypsin
TCONS_00092396	HERV-K_REC	PF15695.2	87	105	1.10E-06	43248	0.89	Rec (regulator of expression encoded by corf) of HERV-K-113
TCONS_00092397	GP41	PF00517.14	201	482	3.80E-24	85.5	0.87	Retroviral envelope protein
TCONS_00092397	HERV-K_env_2	PF13804.3	169	482	4.80E-09	36.1	0.87	Retro-transcribing viruses envelope glycoprotein
TCONS_00092397	rve	PF00665.23	119	386	6.00E-21	74.7	0.94	Integrase core domain
TCONS_00092397	Integrase_Zn	PF02022.16	38	386	1.20E-15	57	0.97	Integrase Zinc binding domain
TCONS_00092397	IN_DBD_C	PF00552.18	50	386	6.80E-08	31.6	0.92	Integrase DNA binding domain
TCONS_00092397	RVT_thumb	PF06817.11	66	290	1.30E-29	101.5	0.98	Reverse transcriptase thumb domain
TCONS_00092397	RVT_1	PF00078.24	222	290	7.30E-29	100.7	0.93	Reverse transcriptase (RNA-dependent DNA polymerase)
TCONS_00092397	Gag_p24	PF00607.17	205	238	5.30E-29	101.4	0.96	gag gene protein p24 (core nucleocapsid protein)
TCONS_00092397	zf-CCHC_5	PF14787.3	36	238	1.40E-12	47	0.88	GAG-polyprotein viral zinc-finger
TCONS_00092397	HERV-K_env_2	PF13804.3	169	173	1.20E-22	80.3	0.97	Retro-transcribing viruses envelope glycoprotein
TCONS_00092397	HERV-K_REC	PF15695.2	87	173	3.00E-07	30.2	0.89	Rec (regulator of expression encoded by corf) of HERV-K-113
TCONS_00092397	Gag_p24	PF00607.17	205	165	1.60E-06	28	0.94	gag gene protein p24 (core nucleocapsid protein)
TCONS_00092397	Gag_p10	PF02337.14	84	119	3.80E-25	87.4	0.94	Retroviral GAG p10 protein
TCONS_00092399	GP41	PF00517.14	201	482	3.80E-24	85.5	0.87	Retroviral envelope protein
TCONS_00092399	HERV-K_env_2	PF13804.3	169	482	4.80E-09	36.1	0.87	Retro-transcribing viruses envelope glycoprotein
TCONS_00092399	HERV-K_env_2	PF13804.3	169	173	1.20E-22	80.3	0.97	Retro-transcribing viruses envelope glycoprotein
TCONS_00092399	HERV-K_REC	PF15695.2	87	173	3.00E-07	30.2	0.89	Rec (regulator of expression encoded by corf) of HERV-K-113
TCONS_00092400	GP41	PF00517.14	201	482	3.80E-24	85.5	0.87	Retroviral envelope protein
TCONS_00092400	HERV-K_env_2	PF13804.3	169	482	4.80E-09	36.1	0.87	Retro-transcribing viruses envelope glycoprotein
TCONS_00092400	HERV-K_env_2	PF13804.3	169	173	1.20E-22	80.3	0.97	Retro-transcribing viruses envelope glycoprotein
TCONS_00092400	HERV-K_REC	PF15695.2	87	173	3.00E-07	30.2	0.89	Rec (regulator of expression encoded by corf) of HERV-K-113
TCONS_00092437	Trypsin	PF00089.23	220	181	3.60E-30	105.3	0.93	Trypsin
TCONS_00092437	Trypsin	PF00089.23	220	128	5.90E-23	81.7	0.93	Trypsin
TCONS_00086795	NPIP	PF06409.8	267	362	8.40E-180	595.6	1	Nuclear pore complex interacting protein (NPIP)
TCONS_00086795	REJ	PF02010.12	451	314	6.10E-18	64.7	0.93	REJ domain
TCONS_00086795	PLAT	PF01477.20	115	306	3.10E-19	69.5	0.91	PLAT/LH2 domain
TCONS_00086795	PKD	PF00801.17	71	257	3.90E-23	81	0.98	PKD domain
TCONS_00086795	REJ	PF02010.12	451	114	5.00E-12	45.2	0.87	REJ domain
TCONS_00086795	Lectin_C	PF00059.18	109	108	9.10E-05	23	0.86	Lectin C-type domain
TCONS_00086801	PKD	PF00801.17	71	343	2.40E-29	100.8	0.95	PKD domain
TCONS_00086801	PKD	PF00801.17	71	343	2.40E-29	100.8	0.98	PKD domain
TCONS_00086801	REJ	PF02010.12	451	314	6.10E-18	64.7	0.93	REJ domain
TCONS_00086801	NPIP	PF06409.8	267	310	3.00E-123	410.1	0.93	Nuclear pore complex interacting protein (NPIP)
TCONS_00086801	PLAT	PF01477.20	115	306	3.10E-19	69.5	0.91	PLAT/LH2 domain
TCONS_00086801	NPIP	PF06409.8	267	134	4.20E-49	167	0.99	Nuclear pore complex interacting protein (NPIP)
TCONS_00086801	REJ	PF02010.12	451	114	5.00E-12	45.2	0.87	REJ domain
TCONS_00093350	NPIP	PF06409.8	267	175	2.40E-57	194	0.87	Nuclear pore complex interacting protein (NPIP)
TCONS_00093350	NPIP	PF06409.8	267	109	7.60E-37	126.8	0.99	Nuclear pore complex interacting protein (NPIP)
TCONS_00093357	NPIP	PF06409.8	267	366	4.00E-186	616.3	0.97	Nuclear pore complex interacting protein (NPIP)
TCONS_00093357	NPIP	PF06409.8	267	366	4.00E-186	616.3	1	Nuclear pore complex interacting protein (NPIP)
TCONS_00093358	NPIP	PF06409.8	267	325	4.20E-168	557.2	1	Nuclear pore complex interacting protein (NPIP)
TCONS_00093359	NPIP	PF06409.8	267	800	8.90E-138	457.8	0.97	Nuclear pore complex interacting protein (NPIP)
TCONS_00093359	NPIP	PF06409.8	267	800	8.90E-138	457.8	0.98	Nuclear pore complex interacting protein (NPIP)
TCONS_00093359	PLAT	PF01477.20	115	800	1.20E-19	70.8	0.9	PLAT/LH2 domain
TCONS_00093364	PLAT	PF01477.20	115	318	4.90E-20	72.1	0.9	PLAT/LH2 domain
TCONS_00093783	AA_permease_2	PF13520.3	425	216	3.10E-15	55.8	0.84	Amino acid permease
TCONS_00093784	AA_permease_2	PF13520.3	425	118	3.60E-15	55.6	0.85	Amino acid permease
TCONS_00093796	RRN3	PF05327.8	559	233	7.80E-57	192.9	0.88	RNA polymerase I specific transcription initiation factor RRN3
TCONS_00093796	RRN3	PF05327.8	559	233	7.80E-57	192.9	0.94	RNA polymerase I specific transcription initiation factor RRN3
TCONS_00093796	RRN3	PF05327.8	559	106	2.60E-12	46	0.95	RNA polymerase I specific transcription initiation factor RRN3
TCONS_00093797	RRN3	PF05327.8	559	152	3.00E-42	144.8	0.94	RNA polymerase I specific transcription initiation factor RRN3
TCONS_00093800	RRN3	PF05327.8	559	148	6.90E-12	44.6	0.95	RNA polymerase I specific transcription initiation factor RRN3
TCONS_00093801	RRN3	PF05327.8	559	106	2.60E-12	46	0.95	RNA polymerase I specific transcription initiation factor RRN3
TCONS_00093836	SMG1	PF15785.2	620	429	4.10E-161	537.3	0.97	Serine/threonine-protein kinase smg-1
TCONS_00087791	MFS_1	PF07690.13	353	247	5.90E-26	91.1	0.93	Major Facilitator Superfamily
TCONS_00087791	Sugar_tr	PF00083.21	452	247	2.90E-13	49.3	0.84	Sugar (and other) transporter
TCONS_00087795	MFS_1	PF07690.13	353	455	6.10E-32	110.8	0.78	Major Facilitator Superfamily
TCONS_00087795	Sugar_tr	PF00083.21	452	455	2.10E-14	53.1	0.84	Sugar (and other) transporter
TCONS_00087795	LAT	PF15234.3	240	259	7.10E-109	363.1	0.98	Linker for activation of T-cells
TCONS_00088327	Orai-1	PF07856.9	177	105	1.30E-35	122.5	0.95	Mediator of CRAC channel activity
TCONS_00088512	CLU	PF13236.3	221	135	7.00E-09	35.7	0.86	Clustered mitochondria
TCONS_00094757	RIBIOP_C	PF04950.9	288	150	3.20E-36	125.2	0.79	40S ribosome biogenesis protein Tsr1 and BMS1 C-terminal
TCONS_00088916	RRM_1	PF00076.19	70	329	1.10E-36	124.3	0.91	RNA recognition motif. (a.k.a. RRM, RBD, or RNP domain)
TCONS_00088916	RRM_1	PF00076.19	70	329	1.10E-36	124.3	0.91	RNA recognition motif. (a.k.a. RRM, RBD, or RNP domain)
TCONS_00088916	HnRNPA1	PF11627.5	38	329	2.20E-19	69.1	0.99	Nuclear factor hnRNPA1
TCONS_00088916	RRM_7	PF16367.2	94	329	6.70E-12	45.2	0.78	RNA recognition motif
TCONS_00095070	Mpp10	PF04006.9	598	143	1.90E-11	43	0.78	Mpp10 protein
TCONS_00096139	NPIP	PF06409.8	267	112	1.50E-38	132.4	0.97	Nuclear pore complex interacting protein (NPIP)
TCONS_00096140	NPIP	PF06409.8	267	112	1.50E-38	132.4	0.97	Nuclear pore complex interacting protein (NPIP)
TCONS_00096141	NPIP	PF06409.8	267	150	1.90E-66	223.9	0.99	Nuclear pore complex interacting protein (NPIP)
TCONS_00096141	NPIP	PF06409.8	267	112	1.50E-38	132.4	0.97	Nuclear pore complex interacting protein (NPIP)
TCONS_00096142	Pyridoxal_deC	PF00282.16	375	412	2.30E-16	59.4	0.77	Pyridoxal-dependent decarboxylase conserved domain
TCONS_00096142	NPIP	PF06409.8	267	309	5.70E-128	425.6	0.99	Nuclear pore complex interacting protein (NPIP)
TCONS_00096142	NPIP	PF06409.8	267	309	5.70E-128	425.6	0.97	Nuclear pore complex interacting protein (NPIP)
TCONS_00096143	Pyridoxal_deC	PF00282.16	375	412	2.30E-16	59.4	0.77	Pyridoxal-dependent decarboxylase conserved domain
TCONS_00096143	NPIP	PF06409.8	267	163	2.60E-66	223.5	0.99	Nuclear pore complex interacting protein (NPIP)
TCONS_00096143	NPIP	PF06409.8	267	154	5.20E-65	219.2	0.98	Nuclear pore complex interacting protein (NPIP)
TCONS_00096144	Pyridoxal_deC	PF00282.16	375	526	4.60E-16	58.4	0.78	Pyridoxal-dependent decarboxylase conserved domain
TCONS_00096144	NPIP	PF06409.8	267	269	1.20E-81	273.7	0.99	Nuclear pore complex interacting protein (NPIP)
TCONS_00096144	NPIP	PF06409.8	267	269	1.20E-81	273.7	0.91	Nuclear pore complex interacting protein (NPIP)
TCONS_00096144	NPIP	PF06409.8	267	112	1.50E-38	132.4	0.97	Nuclear pore complex interacting protein (NPIP)
TCONS_00096145	Pyridoxal_deC	PF00282.16	375	412	2.30E-16	59.4	0.77	Pyridoxal-dependent decarboxylase conserved domain
TCONS_00096145	NPIP	PF06409.8	267	169	5.40E-68	229	0.98	Nuclear pore complex interacting protein (NPIP)
TCONS_00096146	Pyridoxal_deC	PF00282.16	375	526	4.60E-16	58.4	0.78	Pyridoxal-dependent decarboxylase conserved domain
TCONS_00096146	NPIP	PF06409.8	267	203	1.00E-66	224.8	0.98	Nuclear pore complex interacting protein (NPIP)
TCONS_00096146	NPIP	PF06409.8	267	112	1.50E-38	132.4	0.97	Nuclear pore complex interacting protein (NPIP)
TCONS_00096147	Pyridoxal_deC	PF00282.16	375	412	2.30E-16	59.4	0.77	Pyridoxal-dependent decarboxylase conserved domain
TCONS_00096147	NPIP	PF06409.8	267	340	8.00E-128	425.1	0.99	Nuclear pore complex interacting protein (NPIP)
TCONS_00096147	NPIP	PF06409.8	267	340	8.00E-128	425.1	0.97	Nuclear pore complex interacting protein (NPIP)
TCONS_00096148	NPIP	PF06409.8	267	328	8.00E-122	405.5	0.97	Nuclear pore complex interacting protein (NPIP)
TCONS_00096148	NPIP	PF06409.8	267	328	8.00E-122	405.5	0.93	Nuclear pore complex interacting protein (NPIP)
TCONS_00096148	NPIP	PF06409.8	267	328	8.00E-122	405.5	0.98	Nuclear pore complex interacting protein (NPIP)
TCONS_00096149	NPIP	PF06409.8	267	232	1.50E-83	280	0.99	Nuclear pore complex interacting protein (NPIP)
TCONS_00096149	NPIP	PF06409.8	267	232	1.50E-83	280	0.88	Nuclear pore complex interacting protein (NPIP)
TCONS_00096441	GCV_T	PF01571.18	257	401	3.40E-48	164.1	0.92	Aminomethyltransferase folate-binding domain
TCONS_00096441	FAO_M	PF16350.2	56	401	1.70E-17	63.3	0.99	FAD dependent oxidoreductase central domain
TCONS_00096441	DAO	PF01266.21	336	335	2.60E-43	148.8	0.83	FAD dependent oxidoreductase
TCONS_00096441	FAD_binding_2	PF00890.21	417	335	6.00E-07	43309	0.81	FAD binding domain
TCONS_00096442	GCV_T	PF01571.18	257	401	3.40E-48	164.1	0.92	Aminomethyltransferase folate-binding domain
TCONS_00096442	FAO_M	PF16350.2	56	401	1.70E-17	63.3	0.99	FAD dependent oxidoreductase central domain
TCONS_00096442	DAO	PF01266.21	336	335	2.60E-43	148.8	0.83	FAD dependent oxidoreductase
TCONS_00096442	FAD_binding_2	PF00890.21	417	335	6.00E-07	43309	0.81	FAD binding domain
TCONS_00096450	GCV_T	PF01571.18	257	348	5.10E-49	166.8	0.91	Aminomethyltransferase folate-binding domain
TCONS_00096450	FAO_M	PF16350.2	56	348	1.40E-17	63.6	0.99	FAD dependent oxidoreductase central domain
TCONS_00096450	DAO	PF01266.21	336	335	2.60E-43	148.8	0.83	FAD dependent oxidoreductase
TCONS_00096450	FAD_binding_2	PF00890.21	417	335	6.00E-07	43309	0.81	FAD binding domain
TCONS_00096451	GCV_T	PF01571.18	257	321	4.50E-49	167	0.91	Aminomethyltransferase folate-binding domain
TCONS_00096451	FAO_M	PF16350.2	56	321	1.30E-17	63.8	0.99	FAD dependent oxidoreductase central domain
TCONS_00096451	DAO	PF01266.21	336	292	3.50E-35	122.1	0.86	FAD dependent oxidoreductase
TCONS_00096451	FAD_binding_2	PF00890.21	417	292	3.40E-07	43280	0.83	FAD binding domain
TCONS_00096799	GCV_H	PF01597.16	122	100	7.50E-25	87.1	0.97	Glycine cleavage H-protein
TCONS_00096812	PKD_channel	PF08016.9	426	163	4.60E-15	55.1	0.98	Polycystin cation channel
TCONS_00096812	Ion_trans	PF00520.28	242	163	3.00E-07	43341	0.85	Ion transport protein
TCONS_00096813	PKD_channel	PF08016.9	426	259	2.10E-37	128.7	0.97	Polycystin cation channel
TCONS_00096813	Ion_trans	PF00520.28	242	259	1.40E-14	53.8	0.83	Ion transport protein
TCONS_00096815	PLAT	PF01477.20	115	1445	3.80E-20	72.5	0.95	PLAT/LH2 domain
TCONS_00096815	PKD_channel	PF08016.9	426	1445	1.10E-14	53.8	0.85	Polycystin cation channel
TCONS_00096815	GPS	PF01825.18	34	1445	1.30E-09	38.4	0.94	GPCR proteolysis site, GPS, motif
TCONS_00096815	REJ	PF02010.12	451	1445	7.70E-06	43336	0.77	REJ domain
TCONS_00096815	PKD_channel	PF08016.9	426	259	2.10E-37	128.7	0.97	Polycystin cation channel
TCONS_00096815	Ion_trans	PF00520.28	242	259	1.40E-14	53.8	0.83	Ion transport protein
TCONS_00163607	Pkinase_Tyr	PF07714.14	260	243	6.20E-78	261.5	0.98	Protein tyrosine kinase
TCONS_00163607	Pkinase	PF00069.22	264	243	5.20E-36	124.2	0.88	Protein kinase domain
TCONS_00163607	SH2	PF00017.21	77	110	5.40E-15	55.1	0.97	SH2 domain
TCONS_00163722	CHAT	PF12770.4	290	162	9.30E-31	107.2	0.94	CHAT domain
TCONS_00164983	Abhydrolase_1	PF00561.17	256	203	9.00E-17	61.4	0.87	alpha/beta hydrolase fold
TCONS_00164983	Abhydrolase_6	PF12697.4	212	203	1.60E-10	41.8	0.65	Alpha/beta hydrolase family
TCONS_00164983	Hydrolase_4	PF12146.5	239	203	1.50E-07	43342	0.83	Serine aminopeptidase, S33
TCONS_00167733	RRP7	PF12923.4	129	103	1.50E-26	93	0.85	Ribosomal RNA-processing protein 7 (RRP7)
TCONS_00167735	RRP7	PF12923.4	129	103	1.50E-26	93	0.85	Ribosomal RNA-processing protein 7 (RRP7)
TCONS_00167737	RRP7	PF12923.4	129	103	1.50E-26	93	0.85	Ribosomal RNA-processing protein 7 (RRP7)
TCONS_00167738	RRP7	PF12923.4	129	103	1.50E-26	93	0.85	Ribosomal RNA-processing protein 7 (RRP7)
TCONS_00167739	RRP7	PF12923.4	129	103	1.50E-26	93	0.85	Ribosomal RNA-processing protein 7 (RRP7)
TCONS_00165483	Ribosomal_L23	PF00276.17	85	121	2.40E-15	56.6	0.91	Ribosomal protein L23
TCONS_00165483	Ribosomal_L23eN	PF03939.10	51	121	2.60E-10	40.2	0.96	Ribosomal protein L23, N-terminal domain
TCONS_00165485	Ribosomal_L23	PF00276.17	85	121	2.40E-15	56.6	0.91	Ribosomal protein L23
TCONS_00165485	Ribosomal_L23eN	PF03939.10	51	121	2.60E-10	40.2	0.96	Ribosomal protein L23, N-terminal domain
TCONS_00168803	Pkinase	PF00069.22	264	112	1.80E-07	43311	0.8	Protein kinase domain
TCONS_00169037	Homeobox	PF00046.26	57	139	4.10E-18	64.8	0.97	Homeobox domain
TCONS_00169047	Homeobox	PF00046.26	57	139	4.10E-18	64.8	0.97	Homeobox domain
TCONS_00169049	Homeobox	PF00046.26	57	139	4.10E-18	64.8	0.97	Homeobox domain
TCONS_00169051	Homeobox	PF00046.26	57	139	4.10E-18	64.8	0.97	Homeobox domain
TCONS_00177315	Cpn60_TCP1	PF00118.21	491	293	5.10E-40	137.4	0.92	TCP-1/cpn60 chaperonin family
TCONS_00170255	RRM_1	PF00076.19	70	209	1.40E-13	50.3	0.89	RNA recognition motif. (a.k.a. RRM, RBD, or RNP domain)
TCONS_00170255	7tm_1	PF00001.18	268	176	5.10E-11	42.2	0.94	7 transmembrane receptor (rhodopsin family)
TCONS_00181252	Methyltransf_16	PF10294.6	174	153	6.20E-07	29.2	0.79	Lysine methyltransferase
TCONS_00181564	Pro_isomerase	PF00160.18	155	168	2.00E-33	115.8	0.83	Cyclophilin type peptidyl-prolyl cis-trans isomerase/CLD
TCONS_00174446	Filament	PF00038.18	312	117	6.60E-18	65.2	0.91	Intermediate filament protein
TCONS_00174446	Keratin_2_head	PF16208.2	161	117	1.70E-08	34.7	0.96	Keratin type II head
TCONS_00174446	Filament	PF00038.18	312	112	3.40E-24	85.9	0.98	Intermediate filament protein
TCONS_00175881	Succ_DH_flav_C	PF02910.17	128	261	1.50E-28	99.2	0.93	Fumarate reductase flavoprotein C-term
TCONS_00175881	FAD_binding_2	PF00890.21	417	200	2.20E-50	171.8	0.97	FAD binding domain
TCONS_00175881	FAD_binding_2	PF00890.21	417	161	7.90E-20	71.2	0.91	FAD binding domain
TCONS_00175882	Succ_DH_flav_C	PF02910.17	128	255	3.70E-28	98	0.92	Fumarate reductase flavoprotein C-term
TCONS_00175882	FAD_binding_2	PF00890.21	417	200	2.20E-50	171.8	0.97	FAD binding domain
TCONS_00175882	FAD_binding_2	PF00890.21	417	161	7.90E-20	71.2	0.91	FAD binding domain
TCONS_00175883	Succ_DH_flav_C	PF02910.17	128	255	3.70E-28	98	0.92	Fumarate reductase flavoprotein C-term
TCONS_00175883	FAD_binding_2	PF00890.21	417	200	2.20E-50	171.8	0.97	FAD binding domain
TCONS_00175883	FAD_binding_2	PF00890.21	417	161	7.90E-20	71.2	0.91	FAD binding domain
TCONS_00175894	Succ_DH_flav_C	PF02910.17	128	125	8.30E-17	61.2	0.9	Fumarate reductase flavoprotein C-term
TCONS_00176046	PPP4R2	PF09184.8	267	131	5.10E-42	144.1	0.97	PPP4R2
TCONS_00183690	Succ_DH_flav_C	PF02910.17	128	240	1.40E-31	109	0.9	Fumarate reductase flavoprotein C-term
TCONS_00183692	FAD_binding_2	PF00890.21	417	200	6.40E-52	176.9	0.97	FAD binding domain
TCONS_00183692	FAD_binding_2	PF00890.21	417	161	9.30E-19	67.7	0.9	FAD binding domain
TCONS_00183692	Succ_DH_flav_C	PF02910.17	128	131	2.30E-18	66.3	0.89	Fumarate reductase flavoprotein C-term
TCONS_00183696	Succ_DH_flav_C	PF02910.17	128	261	9.10E-30	103.1	0.92	Fumarate reductase flavoprotein C-term
TCONS_00183696	FAD_binding_2	PF00890.21	417	200	6.40E-52	176.9	0.97	FAD binding domain
TCONS_00183696	FAD_binding_2	PF00890.21	417	161	9.30E-19	67.7	0.9	FAD binding domain
TCONS_00183700	FAD_binding_2	PF00890.21	417	200	6.40E-52	176.9	0.97	FAD binding domain
TCONS_00183700	Succ_DH_flav_C	PF02910.17	128	168	5.00E-32	110.5	0.9	Fumarate reductase flavoprotein C-term
TCONS_00183700	FAD_binding_2	PF00890.21	417	167	1.40E-20	73.7	0.9	FAD binding domain
TCONS_00183701	Succ_DH_flav_C	PF02910.17	128	106	1.50E-14	54	0.93	Fumarate reductase flavoprotein C-term
TCONS_00183703	Succ_DH_flav_C	PF02910.17	128	232	2.70E-24	85.4	0.97	Fumarate reductase flavoprotein C-term
TCONS_00183703	FAD_binding_2	PF00890.21	417	200	6.40E-52	176.9	0.97	FAD binding domain
TCONS_00183703	FAD_binding_2	PF00890.21	417	161	9.30E-19	67.7	0.9	FAD binding domain
TCONS_00183704	FAD_binding_2	PF00890.21	417	124	9.20E-26	90.7	0.93	FAD binding domain
TCONS_00139308	WASH_WAHD	PF11945.5	292	264	4.00E-36	124.9	0.95	WAHD domain of WASH complex
TCONS_00139308	WASH_WAHD	PF11945.5	292	176	9.60E-46	156.5	0.98	WAHD domain of WASH complex
TCONS_00139957	mit_SMPDase	PF14724.3	765	258	2.70E-119	399.2	0.97	Mitochondrial-associated sphingomyelin phosphodiesterase
TCONS_00139959	mit_SMPDase	PF14724.3	765	304	3.00E-113	379.2	1	Mitochondrial-associated sphingomyelin phosphodiesterase
TCONS_00139959	mit_SMPDase	PF14724.3	765	304	3.00E-113	379.2	0.95	Mitochondrial-associated sphingomyelin phosphodiesterase
TCONS_00139959	mit_SMPDase	PF14724.3	765	236	1.50E-119	400.1	0.96	Mitochondrial-associated sphingomyelin phosphodiesterase
TCONS_00139959	mit_SMPDase	PF14724.3	765	190	4.90E-105	352.1	0.95	Mitochondrial-associated sphingomyelin phosphodiesterase
TCONS_00139959	mit_SMPDase	PF14724.3	765	190	4.90E-105	352.1	0.99	Mitochondrial-associated sphingomyelin phosphodiesterase
TCONS_00139961	mit_SMPDase	PF14724.3	765	347	3.00E-147	491.7	0.99	Mitochondrial-associated sphingomyelin phosphodiesterase
TCONS_00139961	mit_SMPDase	PF14724.3	765	236	1.50E-119	400.1	0.96	Mitochondrial-associated sphingomyelin phosphodiesterase
TCONS_00139961	mit_SMPDase	PF14724.3	765	199	4.10E-93	312.7	0.97	Mitochondrial-associated sphingomyelin phosphodiesterase
TCONS_00139961	mit_SMPDase	PF14724.3	765	107	1.40E-28	99.2	0.94	Mitochondrial-associated sphingomyelin phosphodiesterase
TCONS_00139963	mit_SMPDase	PF14724.3	765	304	3.00E-113	379.2	1	Mitochondrial-associated sphingomyelin phosphodiesterase
TCONS_00139963	mit_SMPDase	PF14724.3	765	304	3.00E-113	379.2	0.95	Mitochondrial-associated sphingomyelin phosphodiesterase
TCONS_00139963	mit_SMPDase	PF14724.3	765	199	4.10E-93	312.7	0.97	Mitochondrial-associated sphingomyelin phosphodiesterase
TCONS_00139964	mit_SMPDase	PF14724.3	765	199	4.10E-93	312.7	0.97	Mitochondrial-associated sphingomyelin phosphodiesterase
TCONS_00139964	mit_SMPDase	PF14724.3	765	189	4.40E-64	216.6	0.95	Mitochondrial-associated sphingomyelin phosphodiesterase
TCONS_00139964	mit_SMPDase	PF14724.3	765	116	1.70E-14	52.7	0.94	Mitochondrial-associated sphingomyelin phosphodiesterase
TCONS_00139965	mit_SMPDase	PF14724.3	765	304	3.00E-113	379.2	1	Mitochondrial-associated sphingomyelin phosphodiesterase
TCONS_00139965	mit_SMPDase	PF14724.3	765	304	3.00E-113	379.2	0.95	Mitochondrial-associated sphingomyelin phosphodiesterase
TCONS_00139965	mit_SMPDase	PF14724.3	765	101	6.80E-06	43155	0.9	Mitochondrial-associated sphingomyelin phosphodiesterase
TCONS_00151516	IMPDH	PF00478.22	345	145	1.10E-34	119.8	0.94	IMP dehydrogenase / GMP reductase domain
TCONS_00151516	IMPDH	PF00478.22	345	134	4.30E-19	68.6	0.76	IMP dehydrogenase / GMP reductase domain
TCONS_00151516	CBS	PF00571.25	57	134	3.90E-08	33.5	0.88	CBS domain
TCONS_00142454	zf-DBF	PF07535.9	45	782	2.30E-07	43311	0.9	DBF zinc finger
TCONS_00152862	MRG	PF05712.10	185	447	2.80E-61	206.1	0.92	MRG
TCONS_00157531	FRG1	PF06229.9	191	193	3.90E-71	238.6	0.98	FRG1-like domain
TCONS_00157532	FRG1	PF06229.9	191	153	2.60E-52	177.2	0.98	FRG1-like domain
TCONS_00157533	FRG1	PF06229.9	191	153	2.60E-52	177.2	0.98	FRG1-like domain
TCONS_00157534	FRG1	PF06229.9	191	127	1.20E-40	139.1	0.98	FRG1-like domain
TCONS_00157542	FRG1	PF06229.9	191	152	2.50E-49	167.5	0.97	FRG1-like domain
TCONS_00157542	FRG1	PF06229.9	191	152	2.50E-49	167.5	0.98	FRG1-like domain
TCONS_00154678	FRG1	PF06229.9	191	101	3.00E-34	118.3	0.99	FRG1-like domain
TCONS_00154679	FRG1	PF06229.9	191	104	9.90E-35	119.8	0.98	FRG1-like domain
TCONS_00154680	FRG1	PF06229.9	191	118	1.80E-34	119	0.98	FRG1-like domain
TCONS_00157881	C2	PF00168.27	103	402	4.20E-19	68.6	0.88	C2 domain
TCONS_00157881	Ferlin_C	PF16165.2	154	182	4.30E-67	224.7	0.93	Ferlin C-terminus
TCONS_00157882	C2	PF00168.27	103	358	3.30E-19	68.9	0.88	C2 domain
TCONS_00157882	Ferlin_C	PF16165.2	154	182	4.30E-67	224.7	0.93	Ferlin C-terminus
TCONS_00157883	C2	PF00168.27	103	402	4.20E-19	68.6	0.88	C2 domain
TCONS_00157883	Ferlin_C	PF16165.2	154	201	5.90E-67	224.3	0.93	Ferlin C-terminus
TCONS_00157883	C2	PF00168.27	103	194	1.20E-06	43279	0.73	C2 domain
TCONS_00157883	C2	PF00168.27	103	194	1.20E-06	43279	0.82	C2 domain
TCONS_00157884	C2	PF00168.27	103	338	3.80E-19	68.8	0.88	C2 domain
TCONS_00157884	Ferlin_C	PF16165.2	154	201	5.90E-67	224.3	0.93	Ferlin C-terminus
TCONS_00157885	C2	PF00168.27	103	530	1.90E-19	69.7	0.88	C2 domain
TCONS_00157885	Ferlin_C	PF16165.2	154	329	2.20E-66	222.4	0.93	Ferlin C-terminus
TCONS_00157885	C2	PF00168.27	103	329	3.50E-07	43189	0.73	C2 domain
TCONS_00157885	C2	PF00168.27	103	329	3.50E-07	43189	0.82	C2 domain
TCONS_00157888	C2	PF00168.27	103	642	3.60E-23	81.7	0.84	C2 domain
TCONS_00157888	C2	PF00168.27	103	642	3.60E-23	81.7	0.88	C2 domain
TCONS_00157888	Ferlin_C	PF16165.2	154	329	2.20E-66	222.4	0.93	Ferlin C-terminus
TCONS_00157888	C2	PF00168.27	103	329	3.50E-07	43189	0.73	C2 domain
TCONS_00157888	C2	PF00168.27	103	329	3.50E-07	43189	0.82	C2 domain
TCONS_00157891	C2	PF00168.27	103	530	1.90E-19	69.7	0.88	C2 domain
TCONS_00157891	Ferlin_C	PF16165.2	154	329	2.20E-66	222.4	0.93	Ferlin C-terminus
TCONS_00157891	C2	PF00168.27	103	329	3.50E-07	43189	0.73	C2 domain
TCONS_00157891	C2	PF00168.27	103	329	3.50E-07	43189	0.82	C2 domain
TCONS_00207642	C1-set	PF07654.12	89	150	4.30E-18	65.4	0.95	Immunoglobulin C1-set domain
TCONS_00207642	MHC_I_C	PF06623.8	28	150	5.30E-14	51.7	0.98	MHC_I C-terminus
TCONS_00207643	MHC_I	PF00129.15	179	221	1.60E-95	317.6	0.99	Class I Histocompatibility antigen, domains alpha 1 and 2
TCONS_00207643	C1-set	PF07654.12	89	141	5.40E-18	65.1	0.95	Immunoglobulin C1-set domain
TCONS_00207643	MHC_I_C	PF06623.8	28	141	6.90E-07	29	0.94	MHC_I C-terminus
TCONS_00207649	C1-set	PF07654.12	89	188	1.90E-14	53.7	0.94	Immunoglobulin C1-set domain
TCONS_00207649	MHC_I	PF00129.15	179	188	1.80E-08	34	0.9	Class I Histocompatibility antigen, domains alpha 1 and 2
TCONS_00207649	MHC_I_C	PF06623.8	28	188	1.10E-06	43218	0.94	MHC_I C-terminus
TCONS_00207706	MHC_I	PF00129.15	179	212	3.30E-67	225.4	0.96	Class I Histocompatibility antigen, domains alpha 1 and 2
TCONS_00207706	C1-set	PF07654.12	89	149	2.70E-16	59.7	0.94	Immunoglobulin C1-set domain
TCONS_00207933	MHC_I	PF00129.15	179	123	1.10E-46	158.5	0.99	Class I Histocompatibility antigen, domains alpha 1 and 2
TCONS_00214112	V-set	PF07686.14	109	166	5.40E-09	36	0.85	Immunoglobulin V-set domain
TCONS_00210281	DUF4549	PF15082.3	142	334	5.60E-67	223.9	0.99	Domain of unknown function (DUF4549)
TCONS_00210282	DUF4549	PF15082.3	142	334	5.60E-67	223.9	0.99	Domain of unknown function (DUF4549)
TCONS_00210283	DUF4549	PF15082.3	142	376	7.30E-67	223.5	0.99	Domain of unknown function (DUF4549)
TCONS_00210284	DUF4549	PF15082.3	142	404	8.20E-67	223.4	0.99	Domain of unknown function (DUF4549)
TCONS_00210289	DDE_1	PF03184.16	176	121	5.00E-05	43334	0.78	DDE superfamily endonuclease
TCONS_00218442	MutL_C	PF08676.8	147	191	8.40E-31	106.6	0.96	MutL C terminal dimerisation domain
TCONS_00218443	MutL_C	PF08676.8	147	191	8.40E-31	106.6	0.96	MutL C terminal dimerisation domain
TCONS_00218444	MutL_C	PF08676.8	147	191	8.40E-31	106.6	0.96	MutL C terminal dimerisation domain
TCONS_00218445	MutL_C	PF08676.8	147	191	8.40E-31	106.6	0.96	MutL C terminal dimerisation domain
TCONS_00218529	Pro_isomerase	PF00160.18	155	128	1.10E-16	61.4	0.82	Cyclophilin type peptidyl-prolyl cis-trans isomerase/CLD
TCONS_00218692	Transposase_22	PF02994.11	351	147	8.10E-11	41.3	0.88	L1 transposable element
TCONS_00218693	Transposase_22	PF02994.11	351	147	8.10E-11	41.3	0.88	L1 transposable element
TCONS_00218820	FPN1	PF06963.9	435	150	1.20E-34	119.5	0.93	Ferroportin1 (FPN1)
TCONS_00225521	Dpy19	PF10034.6	647	247	6.70E-73	245.8	0.96	Q-cell neuroblast polarisation
TCONS_00225701	C1-set	PF07654.12	89	188	9.20E-11	41.9	0.86	Immunoglobulin C1-set domain
TCONS_00225706	C1-set	PF07654.12	89	205	5.00E-11	42.8	0.86	Immunoglobulin C1-set domain
TCONS_00225713	V-set	PF07686.14	109	137	8.40E-15	54.7	0.83	Immunoglobulin V-set domain
TCONS_00225713	Ig_3	PF13927.3	79	137	1.80E-07	43251	0.8	Immunoglobulin domain
TCONS_00225714	V-set	PF07686.14	109	122	5.10E-14	52.2	0.89	Immunoglobulin V-set domain
TCONS_00225714	Ig_3	PF13927.3	79	122	1.30E-07	32	0.8	Immunoglobulin domain
TCONS_00225721	V-set	PF07686.14	109	118	1.40E-16	60.4	0.93	Immunoglobulin V-set domain
TCONS_00225723	V-set	PF07686.14	109	118	2.20E-20	72.7	0.94	Immunoglobulin V-set domain
TCONS_00225761	DUF4705	PF15788.2	50	177	1.90E-06	43339	0.88	Domain of unknown function (DUF4705)
TCONS_00225761	DUF4705	PF15788.2	50	177	1.90E-06	43339	0.9	Domain of unknown function (DUF4705)
TCONS_00225873	C2	PF00168.27	103	158	1.30E-08	35	0.89	C2 domain
TCONS_00225873	C2	PF00168.27	103	127	1.70E-14	53.8	0.96	C2 domain
TCONS_00225876	C2	PF00168.27	103	127	1.70E-14	53.8	0.96	C2 domain
TCONS_00225884	RNA_pol_L_2	PF13656.3	74	179	1.30E-24	85.6	0.94	RNA polymerase Rpb3/Rpb11 dimerisation domain
TCONS_00225884	RNA_pol_L	PF01193.21	69	179	3.40E-08	32.7	0.93	RNA polymerase Rpb3/Rpb11 dimerisation domain
TCONS_00219744	DUF4705	PF15788.2	50	404	5.40E-43	144.9	0.96	Domain of unknown function (DUF4705)
TCONS_00219744	DUF4705	PF15788.2	50	404	5.40E-43	144.9	0.93	Domain of unknown function (DUF4705)
TCONS_00219744	DUF4705	PF15788.2	50	404	5.40E-43	144.9	0.92	Domain of unknown function (DUF4705)
TCONS_00219744	DUF4705	PF15788.2	50	404	5.40E-43	144.9	0.95	Domain of unknown function (DUF4705)
TCONS_00219744	DUF4705	PF15788.2	50	404	5.40E-43	144.9	0.77	Domain of unknown function (DUF4705)
TCONS_00219744	DUF4705	PF15788.2	50	404	5.40E-43	144.9	0.99	Domain of unknown function (DUF4705)
TCONS_00219744	DUF4705	PF15788.2	50	404	5.40E-43	144.9	0.84	Domain of unknown function (DUF4705)
TCONS_00219744	DUF4705	PF15788.2	50	404	5.40E-43	144.9	0.96	Domain of unknown function (DUF4705)
TCONS_00219744	DUF4705	PF15788.2	50	404	5.40E-43	144.9	0.95	Domain of unknown function (DUF4705)
TCONS_00219744	DUF4705	PF15788.2	50	230	3.00E-09	36.8	0.94	Domain of unknown function (DUF4705)
TCONS_00219744	DUF4705	PF15788.2	50	230	3.00E-09	36.8	0.89	Domain of unknown function (DUF4705)
TCONS_00219744	DUF4705	PF15788.2	50	230	3.00E-09	36.8	0.96	Domain of unknown function (DUF4705)
TCONS_00219744	DUF4705	PF15788.2	50	230	3.00E-09	36.8	0.89	Domain of unknown function (DUF4705)
TCONS_00219744	DUF4705	PF15788.2	50	230	3.00E-09	36.8	0.95	Domain of unknown function (DUF4705)
TCONS_00219744	DUF4705	PF15788.2	50	207	4.20E-18	65.2	0.9	Domain of unknown function (DUF4705)
TCONS_00219744	DUF4705	PF15788.2	50	207	4.20E-18	65.2	0.94	Domain of unknown function (DUF4705)
TCONS_00219744	DUF4705	PF15788.2	50	207	4.20E-18	65.2	0.92	Domain of unknown function (DUF4705)
TCONS_00219744	DUF4705	PF15788.2	50	207	4.20E-18	65.2	0.68	Domain of unknown function (DUF4705)
TCONS_00219744	DUF4705	PF15788.2	50	207	4.20E-18	65.2	0.92	Domain of unknown function (DUF4705)
TCONS_00219744	DUF4705	PF15788.2	50	196	4.60E-06	43277	0.86	Domain of unknown function (DUF4705)
TCONS_00219744	DUF4705	PF15788.2	50	196	4.60E-06	43277	0.68	Domain of unknown function (DUF4705)
TCONS_00219744	DUF4705	PF15788.2	50	162	8.10E-33	112.3	0.96	Domain of unknown function (DUF4705)
TCONS_00219744	DUF4705	PF15788.2	50	162	8.10E-33	112.3	0.97	Domain of unknown function (DUF4705)
TCONS_00219744	DUF4705	PF15788.2	50	162	8.10E-33	112.3	0.96	Domain of unknown function (DUF4705)
TCONS_00219744	DUF4705	PF15788.2	50	162	8.10E-33	112.3	0.99	Domain of unknown function (DUF4705)
TCONS_00219744	DUF4705	PF15788.2	50	158	2.90E-25	88.1	0.87	Domain of unknown function (DUF4705)
TCONS_00219744	DUF4705	PF15788.2	50	158	2.90E-25	88.1	0.96	Domain of unknown function (DUF4705)
TCONS_00219744	DUF4705	PF15788.2	50	158	2.90E-25	88.1	0.99	Domain of unknown function (DUF4705)
TCONS_00027621	BTB	PF00651.28	110	168	4.40E-08	33.2	0.79	BTB/POZ domain
TCONS_00024232	DUF4705	PF15788.2	50	251	4.50E-40	135.5	0.95	Domain of unknown function (DUF4705)
TCONS_00024232	DUF4705	PF15788.2	50	251	4.50E-40	135.5	0.96	Domain of unknown function (DUF4705)
TCONS_00024232	DUF4705	PF15788.2	50	251	4.50E-40	135.5	0.99	Domain of unknown function (DUF4705)
TCONS_00024232	DUF4705	PF15788.2	50	251	4.50E-40	135.5	0.95	Domain of unknown function (DUF4705)
TCONS_00024232	DUF4705	PF15788.2	50	251	4.50E-40	135.5	0.93	Domain of unknown function (DUF4705)
TCONS_00024232	DUF4705	PF15788.2	50	251	4.50E-40	135.5	0.89	Domain of unknown function (DUF4705)
TCONS_00024232	DUF4705	PF15788.2	50	201	4.20E-12	45.9	0.95	Domain of unknown function (DUF4705)
TCONS_00024232	DUF4705	PF15788.2	50	201	4.20E-12	45.9	0.83	Domain of unknown function (DUF4705)
TCONS_00024232	DUF4705	PF15788.2	50	201	4.20E-12	45.9	0.69	Domain of unknown function (DUF4705)
TCONS_00024232	DUF4705	PF15788.2	50	201	4.20E-12	45.9	0.84	Domain of unknown function (DUF4705)
TCONS_00024232	DUF4705	PF15788.2	50	125	4.00E-11	42.8	0.95	Domain of unknown function (DUF4705)
TCONS_00024232	DUF4705	PF15788.2	50	125	4.00E-11	42.8	0.78	Domain of unknown function (DUF4705)
TCONS_00024232	DUF4705	PF15788.2	50	125	4.00E-11	42.8	0.86	Domain of unknown function (DUF4705)
TCONS_00024232	DUF4705	PF15788.2	50	125	2.50E-20	72.3	0.93	Domain of unknown function (DUF4705)
TCONS_00024232	DUF4705	PF15788.2	50	125	2.50E-20	72.3	0.98	Domain of unknown function (DUF4705)
TCONS_00024232	DUF4705	PF15788.2	50	102	8.30E-09	35.4	0.97	Domain of unknown function (DUF4705)
TCONS_00024232	DUF4705	PF15788.2	50	102	8.30E-09	35.4	0.96	Domain of unknown function (DUF4705)
TCONS_00024232	DUF4705	PF15788.2	50	102	8.30E-09	35.4	0.88	Domain of unknown function (DUF4705)
TCONS_00024232	DUF4705	PF15788.2	50	101	2.70E-11	43.4	0.83	Domain of unknown function (DUF4705)
TCONS_00024232	DUF4705	PF15788.2	50	101	2.70E-11	43.4	0.97	Domain of unknown function (DUF4705)
TCONS_00028507	ArfGap	PF01412.15	117	647	2.10E-38	130.8	0.97	Putative GTPase activating protein for Arf
TCONS_00028507	Ank_2	PF12796.4	84	647	5.10E-10	39.7	0.75	Ankyrin repeats (3 copies)
TCONS_00028507	Ank	PF00023.27	33	647	1.50E-09	37.8	0.92	Ankyrin repeat
TCONS_00028507	Ank_5	PF13857.3	56	647	2.00E-09	37.4	0.95	Ankyrin repeats (many copies)
TCONS_00028507	PARG_cat	PF05028.11	332	153	1.40E-50	172.4	0.97	Poly (ADP-ribose) glycohydrolase (PARG)
TCONS_00029323	ArfGap	PF01412.15	117	647	4.50E-35	120.1	0.96	Putative GTPase activating protein for Arf
TCONS_00029323	Ank_2	PF12796.4	84	647	5.80E-10	39.5	0.75	Ankyrin repeats (3 copies)
TCONS_00029323	Ank	PF00023.27	33	647	1.80E-09	37.6	0.92	Ankyrin repeat
TCONS_00029323	Ank_5	PF13857.3	56	647	2.50E-09	37.1	0.95	Ankyrin repeats (many copies)
TCONS_00029332	DSPc	PF00782.17	133	218	3.60E-36	123.8	0.97	Dual specificity phosphatase, catalytic domain
TCONS_00029332	AARP2CN	PF08142.9	86	189	3.50E-23	81.4	0.98	AARP2CN (NUC121) domain
TCONS_00029335	AARP2CN	PF08142.9	86	189	3.50E-23	81.4	0.98	AARP2CN (NUC121) domain
TCONS_00025608	ArfGap	PF01412.15	117	464	7.90E-38	129	0.96	Putative GTPase activating protein for Arf
TCONS_00025608	Ank_2	PF12796.4	84	464	3.40E-10	40.2	0.74	Ankyrin repeats (3 copies)
TCONS_00025608	Ank	PF00023.27	33	464	6.70E-10	38.9	0.92	Ankyrin repeat
TCONS_00025608	Ank_5	PF13857.3	56	464	1.20E-09	38.2	0.95	Ankyrin repeats (many copies)
TCONS_00025608	Ank_3	PF13606.3	31	464	5.40E-05	43123	0.82	Ankyrin repeat
TCONS_00025612	ArfGap	PF01412.15	117	550	1.10E-37	128.5	0.96	Putative GTPase activating protein for Arf
TCONS_00025612	Ank_2	PF12796.4	84	550	4.40E-10	39.9	0.74	Ankyrin repeats (3 copies)
TCONS_00025612	Ank	PF00023.27	33	550	1.10E-09	38.3	0.92	Ankyrin repeat
TCONS_00025612	Ank_5	PF13857.3	56	550	1.60E-09	37.7	0.95	Ankyrin repeats (many copies)
TCONS_00025612	Ank_3	PF13606.3	31	550	8.40E-05	43273	0.82	Ankyrin repeat
TCONS_00029809	Ku	PF02735.13	201	290	3.10E-36	124.8	0.92	Ku70/Ku80 beta-barrel domain
TCONS_00029809	Ku_N	PF03731.12	220	290	9.00E-30	103.9	0.97	Ku70/Ku80 N-terminal alpha/beta domain
TCONS_00027228	SRCR	PF00530.15	100	141	2.00E-07	43190	0.92	Scavenger receptor cysteine-rich domain
TCONS_00040219	Dynamin_N	PF00350.20	168	1808	0.00026	21	0.83	Dynamin family
TCONS_00040219	MACPF	PF01823.16	208	433	4.90E-05	43213	0.72	MAC/Perforin domain
TCONS_00035202	Ion_trans_2	PF07885.13	79	305	1.80E-39	133.4	0.92	Ion channel
TCONS_00035202	Ion_trans_2	PF07885.13	79	305	1.80E-39	133.4	0.91	Ion channel
TCONS_00054231	WASH_WAHD	PF11945.5	292	264	6.00E-35	121	0.96	WAHD domain of WASH complex
TCONS_00054231	WASH_WAHD	PF11945.5	292	186	1.60E-48	165.6	0.98	WAHD domain of WASH complex
TCONS_00054234	WASH_WAHD	PF11945.5	292	171	1.70E-35	122.8	0.96	WAHD domain of WASH complex
TCONS_00011447	WASH_WAHD	PF11945.5	292	188	2.80E-46	158.2	0.98	WAHD domain of WASH complex
TCONS_00011449	WASH_WAHD	PF11945.5	292	136	3.30E-13	49.7	0.98	WAHD domain of WASH complex
TCONS_00011450	WASH_WAHD	PF11945.5	292	169	2.30E-46	158.5	0.98	WAHD domain of WASH complex
TCONS_00011450	WASH_WAHD	PF11945.5	292	144	2.00E-13	50.4	0.96	WAHD domain of WASH complex
TCONS_00011465	DUF4705	PF15788.2	50	398	4.70E-35	119.4	0.93	Domain of unknown function (DUF4705)
TCONS_00011465	DUF4705	PF15788.2	50	398	4.70E-35	119.4	0.96	Domain of unknown function (DUF4705)
TCONS_00011465	DUF4705	PF15788.2	50	398	4.70E-35	119.4	0.82	Domain of unknown function (DUF4705)
TCONS_00011465	DUF4705	PF15788.2	50	398	4.70E-35	119.4	0.91	Domain of unknown function (DUF4705)
TCONS_00011465	DUF4705	PF15788.2	50	398	4.70E-35	119.4	0.9	Domain of unknown function (DUF4705)
TCONS_00011465	DUF4705	PF15788.2	50	398	4.70E-35	119.4	0.99	Domain of unknown function (DUF4705)
TCONS_00011465	DUF4705	PF15788.2	50	398	4.70E-35	119.4	0.83	Domain of unknown function (DUF4705)
TCONS_00011465	DUF4705	PF15788.2	50	398	4.70E-35	119.4	0.89	Domain of unknown function (DUF4705)
TCONS_00011465	DUF4705	PF15788.2	50	207	7.60E-15	54.7	0.9	Domain of unknown function (DUF4705)
TCONS_00011465	DUF4705	PF15788.2	50	207	7.60E-15	54.7	0.95	Domain of unknown function (DUF4705)
TCONS_00011465	DUF4705	PF15788.2	50	207	7.60E-15	54.7	0.93	Domain of unknown function (DUF4705)
TCONS_00011465	DUF4705	PF15788.2	50	207	7.60E-15	54.7	0.79	Domain of unknown function (DUF4705)
TCONS_00011465	DUF4705	PF15788.2	50	207	7.60E-15	54.7	0.82	Domain of unknown function (DUF4705)
TCONS_00011465	DUF4705	PF15788.2	50	155	1.70E-06	28	0.75	Domain of unknown function (DUF4705)
TCONS_00011465	DUF4705	PF15788.2	50	155	1.70E-06	28	0.76	Domain of unknown function (DUF4705)
TCONS_00011465	DUF4705	PF15788.2	50	155	1.70E-06	28	0.97	Domain of unknown function (DUF4705)
TCONS_00011544	DUF4705	PF15788.2	50	207	2.90E-16	59.3	0.9	Domain of unknown function (DUF4705)
TCONS_00011544	DUF4705	PF15788.2	50	207	2.90E-16	59.3	0.95	Domain of unknown function (DUF4705)
TCONS_00011544	DUF4705	PF15788.2	50	207	2.90E-16	59.3	0.85	Domain of unknown function (DUF4705)
TCONS_00011544	DUF4705	PF15788.2	50	207	2.90E-16	59.3	0.79	Domain of unknown function (DUF4705)
TCONS_00011544	DUF4705	PF15788.2	50	207	2.90E-16	59.3	0.85	Domain of unknown function (DUF4705)
TCONS_00011544	DUF4705	PF15788.2	50	155	1.60E-08	34.4	0.76	Domain of unknown function (DUF4705)
TCONS_00011544	DUF4705	PF15788.2	50	155	1.60E-08	34.4	0.76	Domain of unknown function (DUF4705)
TCONS_00011544	DUF4705	PF15788.2	50	155	1.60E-08	34.4	0.97	Domain of unknown function (DUF4705)
TCONS_00011544	DUF4705	PF15788.2	50	149	7.90E-21	73.9	0.93	Domain of unknown function (DUF4705)
TCONS_00011544	DUF4705	PF15788.2	50	149	7.90E-21	73.9	0.96	Domain of unknown function (DUF4705)
TCONS_00011544	DUF4705	PF15788.2	50	149	7.90E-21	73.9	0.84	Domain of unknown function (DUF4705)
TCONS_00011544	DUF4705	PF15788.2	50	146	6.30E-11	42.2	0.96	Domain of unknown function (DUF4705)
TCONS_00011544	DUF4705	PF15788.2	50	146	6.30E-11	42.2	0.83	Domain of unknown function (DUF4705)
TCONS_00011544	DUF4705	PF15788.2	50	146	6.30E-11	42.2	0.89	Domain of unknown function (DUF4705)
TCONS_00011544	DUF4705	PF15788.2	50	119	6.60E-10	38.9	0.85	Domain of unknown function (DUF4705)
TCONS_00011544	DUF4705	PF15788.2	50	119	6.60E-10	38.9	0.78	Domain of unknown function (DUF4705)
TCONS_00011544	DUF4705	PF15788.2	50	119	6.60E-10	38.9	0.85	Domain of unknown function (DUF4705)
TCONS_00011544	DUF4705	PF15788.2	50	119	6.60E-10	38.9	0.87	Domain of unknown function (DUF4705)
TCONS_00011544	DUF4705	PF15788.2	50	103	2.30E-12	46.8	0.98	Domain of unknown function (DUF4705)
TCONS_00011544	DUF4705	PF15788.2	50	103	2.30E-12	46.8	0.97	Domain of unknown function (DUF4705)
TCONS_00011548	DUF4705	PF15788.2	50	207	2.90E-16	59.3	0.9	Domain of unknown function (DUF4705)
TCONS_00011548	DUF4705	PF15788.2	50	207	2.90E-16	59.3	0.95	Domain of unknown function (DUF4705)
TCONS_00011548	DUF4705	PF15788.2	50	207	2.90E-16	59.3	0.85	Domain of unknown function (DUF4705)
TCONS_00011548	DUF4705	PF15788.2	50	207	2.90E-16	59.3	0.79	Domain of unknown function (DUF4705)
TCONS_00011548	DUF4705	PF15788.2	50	207	2.90E-16	59.3	0.85	Domain of unknown function (DUF4705)
TCONS_00011548	DUF4705	PF15788.2	50	155	1.60E-08	34.4	0.76	Domain of unknown function (DUF4705)
TCONS_00011548	DUF4705	PF15788.2	50	155	1.60E-08	34.4	0.76	Domain of unknown function (DUF4705)
TCONS_00011548	DUF4705	PF15788.2	50	155	1.60E-08	34.4	0.97	Domain of unknown function (DUF4705)
TCONS_00011548	DUF4705	PF15788.2	50	149	7.90E-21	73.9	0.93	Domain of unknown function (DUF4705)
TCONS_00011548	DUF4705	PF15788.2	50	149	7.90E-21	73.9	0.96	Domain of unknown function (DUF4705)
TCONS_00011548	DUF4705	PF15788.2	50	149	7.90E-21	73.9	0.84	Domain of unknown function (DUF4705)
TCONS_00011548	DUF4705	PF15788.2	50	146	6.30E-11	42.2	0.96	Domain of unknown function (DUF4705)
TCONS_00011548	DUF4705	PF15788.2	50	146	6.30E-11	42.2	0.83	Domain of unknown function (DUF4705)
TCONS_00011548	DUF4705	PF15788.2	50	146	6.30E-11	42.2	0.89	Domain of unknown function (DUF4705)
TCONS_00011548	DUF4705	PF15788.2	50	119	6.60E-10	38.9	0.85	Domain of unknown function (DUF4705)
TCONS_00011548	DUF4705	PF15788.2	50	119	6.60E-10	38.9	0.78	Domain of unknown function (DUF4705)
TCONS_00011548	DUF4705	PF15788.2	50	119	6.60E-10	38.9	0.85	Domain of unknown function (DUF4705)
TCONS_00011548	DUF4705	PF15788.2	50	119	6.60E-10	38.9	0.87	Domain of unknown function (DUF4705)
TCONS_00011548	DUF4705	PF15788.2	50	103	2.30E-12	46.8	0.98	Domain of unknown function (DUF4705)
TCONS_00011548	DUF4705	PF15788.2	50	103	2.30E-12	46.8	0.97	Domain of unknown function (DUF4705)
TCONS_00011880	TPT	PF03151.13	290	199	5.00E-31	108	0.92	Triose-phosphate Transporter family
TCONS_00012650	Rootletin	PF15035.3	186	104	2.00E-13	50.7	0.95	Ciliary rootlet component, centrosome cohesion
TCONS_00012654	Rootletin	PF15035.3	186	133	3.30E-28	98.9	0.99	Ciliary rootlet component, centrosome cohesion
TCONS_00001310	Kringle	PF00051.15	79	236	2.40E-55	184.6	0.95	Kringle domain
TCONS_00001310	Kringle	PF00051.15	79	236	2.40E-55	184.6	0.98	Kringle domain
TCONS_00001310	PAN_1	PF00024.23	79	236	1.10E-06	43218	0.93	PAN domain
TCONS_00001310	Trypsin	PF00089.23	220	170	4.70E-20	72.2	0.93	Trypsin
TCONS_00001310	Kringle	PF00051.15	79	148	8.00E-16	58	0.9	Kringle domain
TCONS_00001310	Kringle	PF00051.15	79	148	8.00E-16	58	0.92	Kringle domain
TCONS_00001312	Kringle	PF00051.15	79	434	1.60E-97	319.8	0.95	Kringle domain
TCONS_00001312	Kringle	PF00051.15	79	434	1.60E-97	319.8	0.98	Kringle domain
TCONS_00001312	Kringle	PF00051.15	79	434	1.60E-97	319.8	0.98	Kringle domain
TCONS_00001312	Kringle	PF00051.15	79	434	1.60E-97	319.8	0.91	Kringle domain
TCONS_00001312	Kringle	PF00051.15	79	434	1.60E-97	319.8	0.95	Kringle domain
TCONS_00001312	PAN_1	PF00024.23	79	434	2.30E-06	43186	0.93	PAN domain
TCONS_00001312	Trypsin	PF00089.23	220	170	4.70E-20	72.2	0.93	Trypsin
TCONS_00001313	Kringle	PF00051.15	79	236	2.40E-55	184.6	0.95	Kringle domain
TCONS_00001313	Kringle	PF00051.15	79	236	2.40E-55	184.6	0.98	Kringle domain
TCONS_00001313	PAN_1	PF00024.23	79	236	1.10E-06	43218	0.93	PAN domain
TCONS_00001313	Trypsin	PF00089.23	220	170	4.70E-20	72.2	0.93	Trypsin
TCONS_00001313	Kringle	PF00051.15	79	148	8.00E-16	58	0.9	Kringle domain
TCONS_00001313	Kringle	PF00051.15	79	148	8.00E-16	58	0.92	Kringle domain
TCONS_00013003	DUF1220	PF06758.10	66	137	9.70E-24	83.3	0.93	Repeat of unknown function (DUF1220)
TCONS_00013004	DUF1220	PF06758.10	66	137	9.70E-24	83.3	0.93	Repeat of unknown function (DUF1220)
TCONS_00013005	DUF1220	PF06758.10	66	137	3.30E-49	164.9	0.98	Repeat of unknown function (DUF1220)
TCONS_00013005	DUF1220	PF06758.10	66	137	3.30E-49	164.9	0.98	Repeat of unknown function (DUF1220)
TCONS_00013717	rve	PF00665.23	119	171	3.40E-22	78.7	0.93	Integrase core domain
TCONS_00013717	RVT_1	PF00078.24	222	169	1.10E-14	54.4	0.79	Reverse transcriptase (RNA-dependent DNA polymerase)
TCONS_00013718	Gag_p30	PF02093.13	211	142	2.20E-24	86	0.97	Gag P30 core shell protein
TCONS_00013719	Exo_endo_phos	PF03372.20	243	105	4.90E-05	43123	0.64	Endonuclease/Exonuclease/phosphatase family
TCONS_00004287	Gag_MA	PF01140.16	129	174	7.90E-08	31.9	0.83	Matrix protein (MA), p15
TCONS_00006261	RVT_1	PF00078.24	222	248	7.00E-28	97.5	0.94	Reverse transcriptase (RNA-dependent DNA polymerase)
TCONS_00006261	DUF1725	PF08333.8	19	184	2.40E-09	36.4	0.98	Protein of unknown function (DUF1725)
TCONS_00006286	DUF1725	PF08333.8	19	115	5.90E-06	43276	0.96	Protein of unknown function (DUF1725)
TCONS_00006286	Cnn_1N	PF07989.8	73	114	1.10E-12	47.8	0.96	Centrosomin N-terminal motif 1
TCONS_00006290	DUF1220	PF06758.10	66	1213	5.20E-187	606.3	0.98	Repeat of unknown function (DUF1220)
TCONS_00006290	DUF1220	PF06758.10	66	1213	5.20E-187	606.3	0.98	Repeat of unknown function (DUF1220)
TCONS_00006290	DUF1220	PF06758.10	66	1213	5.20E-187	606.3	0.98	Repeat of unknown function (DUF1220)
TCONS_00006290	DUF1220	PF06758.10	66	1213	5.20E-187	606.3	0.98	Repeat of unknown function (DUF1220)
TCONS_00006290	DUF1220	PF06758.10	66	1213	5.20E-187	606.3	0.97	Repeat of unknown function (DUF1220)
TCONS_00006290	DUF1220	PF06758.10	66	1213	5.20E-187	606.3	0.98	Repeat of unknown function (DUF1220)
TCONS_00006290	DUF1220	PF06758.10	66	1213	5.20E-187	606.3	0.98	Repeat of unknown function (DUF1220)
TCONS_00006290	DUF1220	PF06758.10	66	1213	5.20E-187	606.3	0.99	Repeat of unknown function (DUF1220)
TCONS_00006291	DUF1220	PF06758.10	66	347	2.40E-108	354.4	0.97	Repeat of unknown function (DUF1220)
TCONS_00006291	DUF1220	PF06758.10	66	347	2.40E-108	354.4	0.98	Repeat of unknown function (DUF1220)
TCONS_00006291	DUF1220	PF06758.10	66	347	2.40E-108	354.4	0.98	Repeat of unknown function (DUF1220)
TCONS_00006291	DUF1220	PF06758.10	66	347	2.40E-108	354.4	0.99	Repeat of unknown function (DUF1220)
TCONS_00006292	DUF1220	PF06758.10	66	269	2.20E-83	274.4	0.98	Repeat of unknown function (DUF1220)
TCONS_00006292	DUF1220	PF06758.10	66	269	2.20E-83	274.4	0.98	Repeat of unknown function (DUF1220)
TCONS_00006292	DUF1220	PF06758.10	66	269	2.20E-83	274.4	0.99	Repeat of unknown function (DUF1220)
TCONS_00017416	DUF1220	PF06758.10	66	1291	1.30E-16	60.5	0.92	Repeat of unknown function (DUF1220)
TCONS_00017417	DUF1220	PF06758.10	66	1285	1.30E-16	60.5	0.92	Repeat of unknown function (DUF1220)
TCONS_00017417	Cnn_1N	PF07989.8	73	114	6.80E-13	48.4	0.96	Centrosomin N-terminal motif 1
TCONS_00017419	DUF1220	PF06758.10	66	1285	1.30E-16	60.5	0.92	Repeat of unknown function (DUF1220)
TCONS_00017419	Cnn_1N	PF07989.8	73	185	1.70E-12	47.2	0.96	Centrosomin N-terminal motif 1
TCONS_00006366	Ig_2	PF13895.3	79	210	6.20E-24	83.9	0.81	Immunoglobulin domain
TCONS_00006366	Ig_2	PF13895.3	79	210	6.20E-24	83.9	0.85	Immunoglobulin domain
TCONS_00006366	Ig_3	PF13927.3	79	210	1.20E-17	64.1	0.92	Immunoglobulin domain
TCONS_00017551	DUF1220	PF06758.10	66	482	4.00E-149	485	0.98	Repeat of unknown function (DUF1220)
TCONS_00017551	DUF1220	PF06758.10	66	482	4.00E-149	485	0.98	Repeat of unknown function (DUF1220)
TCONS_00017551	DUF1220	PF06758.10	66	482	4.00E-149	485	0.97	Repeat of unknown function (DUF1220)
TCONS_00017551	DUF1220	PF06758.10	66	482	4.00E-149	485	0.98	Repeat of unknown function (DUF1220)
TCONS_00017551	DUF1220	PF06758.10	66	482	4.00E-149	485	0.98	Repeat of unknown function (DUF1220)
TCONS_00017551	DUF1220	PF06758.10	66	482	4.00E-149	485	0.99	Repeat of unknown function (DUF1220)
TCONS_00017657	DUF1220	PF06758.10	66	101	8.60E-30	102.7	0.99	Repeat of unknown function (DUF1220)
TCONS_00017810	Cnn_1N	PF07989.8	73	174	3.10E-22	78.3	0.96	Centrosomin N-terminal motif 1
TCONS_00017813	Cnn_1N	PF07989.8	73	239	6.10E-24	83.8	0.97	Centrosomin N-terminal motif 1
TCONS_00017813	DUF1725	PF08333.8	19	115	5.90E-06	43276	0.96	Protein of unknown function (DUF1725)
TCONS_00017815	Cnn_1N	PF07989.8	73	310	3.70E-24	84.5	0.97	Centrosomin N-terminal motif 1
TCONS_00018649	Glyco_hydro_30	PF02055.13	348	330	8.90E-93	310.9	0.98	Glycosyl hydrolase family 30 TIM-barrel domain
TCONS_00018650	Glyco_hydro_30	PF02055.13	348	263	1.90E-136	454.5	0.99	Glycosyl hydrolase family 30 TIM-barrel domain
TCONS_00007457	GST_C_6	PF17171.1	64	276	1.80E-20	72.4	0.97	Glutathione S-transferase, C-terminal domain
TCONS_00007457	Tom37	PF10568.6	133	276	1.20E-10	41.6	0.92	Outer mitochondrial membrane transport complex protein
TCONS_00007457	GST_C_2	PF13410.3	70	276	5.70E-06	26	0.89	Glutathione S-transferase, C-terminal domain
TCONS_00008163	HSP70	PF00012.17	601	367	3.20E-154	514.3	0.97	Hsp70 protein
TCONS_00008163	MreB_Mbl	PF06723.10	327	367	2.00E-13	49.7	0.7	MreB/Mbl protein
TCONS_00008163	HSP70	PF00012.17	601	317	2.20E-91	306.7	0.95	Hsp70 protein
TCONS_00008163	NAD-GH	PF10712.6	576	295	2.40E-51	174.8	0.95	NAD-specific glutamate dehydrogenase
TCONS_00008163	NAD-GH	PF10712.6	576	252	4.70E-67	226.6	0.96	NAD-specific glutamate dehydrogenase
TCONS_00008168	HSP70	PF00012.17	601	367	3.20E-154	514.3	0.97	Hsp70 protein
TCONS_00008168	MreB_Mbl	PF06723.10	327	367	2.00E-13	49.7	0.7	MreB/Mbl protein
TCONS_00008168	HSP70	PF00012.17	601	317	2.20E-91	306.7	0.95	Hsp70 protein
TCONS_00008168	NAD-GH	PF10712.6	576	295	2.40E-51	174.8	0.95	NAD-specific glutamate dehydrogenase
TCONS_00008168	NAD-GH	PF10712.6	576	252	4.70E-67	226.6	0.96	NAD-specific glutamate dehydrogenase
TCONS_00008171	HSP70	PF00012.17	601	367	3.20E-154	514.3	0.97	Hsp70 protein
TCONS_00008171	MreB_Mbl	PF06723.10	327	367	2.00E-13	49.7	0.7	MreB/Mbl protein
TCONS_00008171	HSP70	PF00012.17	601	317	2.20E-91	306.7	0.95	Hsp70 protein
TCONS_00008171	NAD-GH	PF10712.6	576	295	2.40E-51	174.8	0.95	NAD-specific glutamate dehydrogenase
TCONS_00008171	NAD-GH	PF10712.6	576	252	4.70E-67	226.6	0.96	NAD-specific glutamate dehydrogenase
TCONS_00008184	HSP70	PF00012.17	601	367	3.20E-154	514.3	0.97	Hsp70 protein
TCONS_00008184	MreB_Mbl	PF06723.10	327	367	2.00E-13	49.7	0.7	MreB/Mbl protein
TCONS_00008184	HSP70	PF00012.17	601	317	2.20E-91	306.7	0.95	Hsp70 protein
TCONS_00008184	NAD-GH	PF10712.6	576	295	2.40E-51	174.8	0.95	NAD-specific glutamate dehydrogenase
TCONS_00008184	NAD-GH	PF10712.6	576	252	4.70E-67	226.6	0.96	NAD-specific glutamate dehydrogenase
TCONS_00020062	ADH_zinc_N_2	PF13602.3	134	115	3.40E-06	28	0.73	Zinc-binding dehydrogenase
TCONS_00020065	ADH_zinc_N_2	PF13602.3	134	100	3.70E-06	43370	0.71	Zinc-binding dehydrogenase
TCONS_00020066	ADH_zinc_N_2	PF13602.3	134	100	3.70E-06	43370	0.71	Zinc-binding dehydrogenase
TCONS_00020678	Tubulin	PF00091.22	195	106	4.90E-11	43.1	0.92	Tubulin/FtsZ family, GTPase domain
TCONS_00021450	DUF4705	PF15788.2	50	251	4.00E-28	97.2	0.91	Domain of unknown function (DUF4705)
TCONS_00021450	DUF4705	PF15788.2	50	251	4.00E-28	97.2	0.97	Domain of unknown function (DUF4705)
TCONS_00021450	DUF4705	PF15788.2	50	251	4.00E-28	97.2	0.96	Domain of unknown function (DUF4705)
TCONS_00021450	DUF4705	PF15788.2	50	251	4.00E-28	97.2	0.94	Domain of unknown function (DUF4705)
TCONS_00021450	DUF4705	PF15788.2	50	251	4.00E-28	97.2	0.78	Domain of unknown function (DUF4705)
TCONS_00021450	DUF4705	PF15788.2	50	251	4.00E-28	97.2	0.89	Domain of unknown function (DUF4705)
TCONS_00021450	DUF4705	PF15788.2	50	248	7.40E-20	70.8	0.95	Domain of unknown function (DUF4705)
TCONS_00021450	DUF4705	PF15788.2	50	248	7.40E-20	70.8	0.93	Domain of unknown function (DUF4705)
TCONS_00021450	DUF4705	PF15788.2	50	248	7.40E-20	70.8	0.96	Domain of unknown function (DUF4705)
TCONS_00021450	DUF4705	PF15788.2	50	99	5.50E-13	48.8	0.92	Domain of unknown function (DUF4705)
TCONS_00021450	DUF4705	PF15788.2	50	99	5.50E-13	48.8	0.88	Domain of unknown function (DUF4705)
TCONS_00021451	DUF4705	PF15788.2	50	258	3.60E-28	97.4	0.91	Domain of unknown function (DUF4705)
TCONS_00021451	DUF4705	PF15788.2	50	258	3.60E-28	97.4	0.97	Domain of unknown function (DUF4705)
TCONS_00021451	DUF4705	PF15788.2	50	258	3.60E-28	97.4	0.96	Domain of unknown function (DUF4705)
TCONS_00021451	DUF4705	PF15788.2	50	258	3.60E-28	97.4	0.94	Domain of unknown function (DUF4705)
TCONS_00021451	DUF4705	PF15788.2	50	258	3.60E-28	97.4	0.89	Domain of unknown function (DUF4705)
TCONS_00021451	DUF4705	PF15788.2	50	248	7.40E-20	70.8	0.95	Domain of unknown function (DUF4705)
TCONS_00021451	DUF4705	PF15788.2	50	248	7.40E-20	70.8	0.93	Domain of unknown function (DUF4705)
TCONS_00021451	DUF4705	PF15788.2	50	248	7.40E-20	70.8	0.96	Domain of unknown function (DUF4705)
TCONS_00021451	DUF4705	PF15788.2	50	99	5.50E-13	48.8	0.92	Domain of unknown function (DUF4705)
TCONS_00021451	DUF4705	PF15788.2	50	99	5.50E-13	48.8	0.88	Domain of unknown function (DUF4705)
TCONS_00022148	DUF4705	PF15788.2	50	389	4.60E-38	129.1	0.96	Domain of unknown function (DUF4705)
TCONS_00022148	DUF4705	PF15788.2	50	389	4.60E-38	129.1	0.9	Domain of unknown function (DUF4705)
TCONS_00022148	DUF4705	PF15788.2	50	389	4.60E-38	129.1	0.91	Domain of unknown function (DUF4705)
TCONS_00022148	DUF4705	PF15788.2	50	389	4.60E-38	129.1	0.91	Domain of unknown function (DUF4705)
TCONS_00022148	DUF4705	PF15788.2	50	389	4.60E-38	129.1	0.98	Domain of unknown function (DUF4705)
TCONS_00022148	DUF4705	PF15788.2	50	389	4.60E-38	129.1	0.83	Domain of unknown function (DUF4705)
TCONS_00022148	DUF4705	PF15788.2	50	389	4.60E-38	129.1	0.89	Domain of unknown function (DUF4705)
TCONS_00022148	DUF4705	PF15788.2	50	207	1.90E-15	56.7	0.86	Domain of unknown function (DUF4705)
TCONS_00022148	DUF4705	PF15788.2	50	207	1.90E-15	56.7	0.95	Domain of unknown function (DUF4705)
TCONS_00022148	DUF4705	PF15788.2	50	207	1.90E-15	56.7	0.84	Domain of unknown function (DUF4705)
TCONS_00022148	DUF4705	PF15788.2	50	207	1.90E-15	56.7	0.79	Domain of unknown function (DUF4705)
TCONS_00022148	DUF4705	PF15788.2	50	207	1.90E-15	56.7	0.84	Domain of unknown function (DUF4705)
TCONS_00022148	DUF4705	PF15788.2	50	103	4.60E-14	52.2	0.98	Domain of unknown function (DUF4705)
TCONS_00022148	DUF4705	PF15788.2	50	103	4.60E-14	52.2	0.97	Domain of unknown function (DUF4705)
TCONS_00022148	GTF2I	PF02946.11	75	102	0.00012	43364	0.96	GTF2I-like repeat
TCONS_00022329	zf-C2H2	PF00096.23	23	424	3.30E-34	115.3	0.99	Zinc finger, C2H2 type
TCONS_00022329	zf-C2H2	PF00096.23	23	424	3.30E-34	115.3	0.99	Zinc finger, C2H2 type
TCONS_00022329	KRAB	PF01352.24	42	424	2.10E-24	84.8	0.97	KRAB box
TCONS_00022329	zf-C2H2_6	PF13912.3	27	424	5.30E-19	67.6	0.93	C2H2-type zinc finger
TCONS_00022329	zf-C2H2_6	PF13912.3	27	424	5.30E-19	67.6	0.92	C2H2-type zinc finger
TCONS_00022329	zf-C2H2_6	PF13912.3	27	424	5.30E-19	67.6	0.92	C2H2-type zinc finger
TCONS_00022329	zf-C2H2_6	PF13912.3	27	424	5.30E-19	67.6	0.92	C2H2-type zinc finger
TCONS_00022329	zf-C2H2_4	PF13894.3	24	424	4.20E-18	64.3	0.95	C2H2-type zinc finger
TCONS_00022329	zf-C2H2_4	PF13894.3	24	424	4.20E-18	64.3	0.96	C2H2-type zinc finger
TCONS_00022331	zf-C2H2	PF00096.23	23	445	5.70E-34	114.5	0.99	Zinc finger, C2H2 type
TCONS_00022331	zf-C2H2	PF00096.23	23	445	5.70E-34	114.5	0.99	Zinc finger, C2H2 type
TCONS_00022331	KRAB	PF01352.24	42	445	2.40E-23	81.4	0.97	KRAB box
TCONS_00022331	zf-C2H2_6	PF13912.3	27	445	9.30E-19	66.8	0.93	C2H2-type zinc finger
TCONS_00022331	zf-C2H2_6	PF13912.3	27	445	9.30E-19	66.8	0.92	C2H2-type zinc finger
TCONS_00022331	zf-C2H2_6	PF13912.3	27	445	9.30E-19	66.8	0.92	C2H2-type zinc finger
TCONS_00022331	zf-C2H2_6	PF13912.3	27	445	9.30E-19	66.8	0.92	C2H2-type zinc finger
TCONS_00022331	zf-C2H2_4	PF13894.3	24	445	7.50E-18	63.6	0.95	C2H2-type zinc finger
TCONS_00022331	zf-C2H2_4	PF13894.3	24	445	7.50E-18	63.6	0.96	C2H2-type zinc finger
TCONS_00131413	zf-C2H2	PF00096.23	23	834	4.20E-98	316.6	0.98	Zinc finger, C2H2 type
TCONS_00131413	zf-C2H2	PF00096.23	23	834	4.20E-98	316.6	0.99	Zinc finger, C2H2 type
TCONS_00131413	zf-C2H2	PF00096.23	23	834	4.20E-98	316.6	0.98	Zinc finger, C2H2 type
TCONS_00131413	zf-C2H2	PF00096.23	23	834	4.20E-98	316.6	0.98	Zinc finger, C2H2 type
TCONS_00131413	zf-C2H2	PF00096.23	23	834	4.20E-98	316.6	0.98	Zinc finger, C2H2 type
TCONS_00131413	zf-C2H2	PF00096.23	23	834	4.20E-98	316.6	0.99	Zinc finger, C2H2 type
TCONS_00131413	zf-C2H2_6	PF13912.3	27	834	5.60E-57	188.7	0.88	C2H2-type zinc finger
TCONS_00131413	zf-C2H2_6	PF13912.3	27	834	5.60E-57	188.7	0.91	C2H2-type zinc finger
TCONS_00131413	zf-C2H2_6	PF13912.3	27	834	5.60E-57	188.7	0.87	C2H2-type zinc finger
TCONS_00131413	zf-C2H2_6	PF13912.3	27	834	5.60E-57	188.7	0.91	C2H2-type zinc finger
TCONS_00131413	zf-C2H2_6	PF13912.3	27	834	5.60E-57	188.7	0.91	C2H2-type zinc finger
TCONS_00131413	zf-C2H2_6	PF13912.3	27	834	5.60E-57	188.7	0.82	C2H2-type zinc finger
TCONS_00131413	zf-C2H2_6	PF13912.3	27	834	5.60E-57	188.7	0.95	C2H2-type zinc finger
TCONS_00131413	zf-C2H2_6	PF13912.3	27	834	5.60E-57	188.7	0.9	C2H2-type zinc finger
TCONS_00131413	zf-C2H2_4	PF13894.3	24	834	1.40E-57	187.2	0.96	C2H2-type zinc finger
TCONS_00131413	KRAB	PF01352.24	42	834	4.50E-25	86.9	0.99	KRAB box
TCONS_00131597	p450	PF00067.19	463	197	3.60E-45	154.5	0.95	Cytochrome P450
TCONS_00131949	ig	PF00047.22	87	112	2.50E-05	43155	0.78	Immunoglobulin domain
TCONS_00131952	Ig_3	PF13927.3	79	359	5.10E-25	87.8	0.87	Immunoglobulin domain
TCONS_00131952	Ig_2	PF13895.3	79	359	2.10E-24	85.5	0.95	Immunoglobulin domain
TCONS_00131952	V-set	PF07686.14	109	359	3.50E-17	62.4	0.89	Immunoglobulin V-set domain
TCONS_00131952	ig	PF00047.22	87	359	8.20E-16	57.8	0.92	Immunoglobulin domain
TCONS_00133300	Asp	PF00026.20	315	422	3.10E-99	332.2	0.97	Eukaryotic aspartyl protease
TCONS_00133300	TAXi_N	PF14543.3	177	422	6.90E-12	45.8	0.81	Xylanase inhibitor N-terminal
TCONS_00125351	Gag_p30	PF02093.13	211	171	1.90E-08	34	0.93	Gag P30 core shell protein
TCONS_00125351	zf-CCHC	PF00098.20	18	171	2.80E-06	27	0.95	Zinc knuckle
TCONS_00125351	TLV_coat	PF00429.16	561	118	8.70E-13	47.7	0.9	ENV polyprotein (coat polyprotein)
TCONS_00125352	zf-C2H2	PF00096.23	23	185	8.00E-22	76.3	0.98	Zinc finger, C2H2 type
TCONS_00125352	zf-C2H2	PF00096.23	23	179	4.10E-08	33.1	0.97	Zinc finger, C2H2 type
TCONS_00133834	zf-C2H2	PF00096.23	23	718	6.00E-92	297.2	0.99	Zinc finger, C2H2 type
TCONS_00133834	zf-C2H2	PF00096.23	23	718	6.00E-92	297.2	0.99	Zinc finger, C2H2 type
TCONS_00133834	zf-C2H2	PF00096.23	23	718	6.00E-92	297.2	0.99	Zinc finger, C2H2 type
TCONS_00133834	zf-C2H2	PF00096.23	23	718	6.00E-92	297.2	0.99	Zinc finger, C2H2 type
TCONS_00133834	zf-C2H2_4	PF13894.3	24	718	1.20E-47	156.3	0.93	C2H2-type zinc finger
TCONS_00133834	zf-C2H2_6	PF13912.3	27	718	6.60E-31	105.5	0.84	C2H2-type zinc finger
TCONS_00133834	zf-C2H2_6	PF13912.3	27	718	6.60E-31	105.5	0.78	C2H2-type zinc finger
TCONS_00133834	zf-C2H2_6	PF13912.3	27	718	6.60E-31	105.5	0.89	C2H2-type zinc finger
TCONS_00133834	zf-C2H2_6	PF13912.3	27	718	6.60E-31	105.5	0.84	C2H2-type zinc finger
TCONS_00133834	zf-C2H2_6	PF13912.3	27	718	6.60E-31	105.5	0.85	C2H2-type zinc finger
TCONS_00133834	zf-C2H2_6	PF13912.3	27	718	6.60E-31	105.5	0.79	C2H2-type zinc finger
TCONS_00133834	KRAB	PF01352.24	42	718	1.00E-26	92.1	0.97	KRAB box
TCONS_00133834	zf-met	PF12874.4	25	718	3.30E-17	62.1	0.93	Zinc-finger of C2H2 type
TCONS_00133834	zf-met	PF12874.4	25	718	3.30E-17	62.1	0.91	Zinc-finger of C2H2 type
TCONS_00133834	zf-met	PF12874.4	25	718	3.30E-17	62.1	0.94	Zinc-finger of C2H2 type
TCONS_00133835	zf-C2H2	PF00096.23	23	718	6.00E-92	297.2	0.99	Zinc finger, C2H2 type
TCONS_00133835	zf-C2H2	PF00096.23	23	718	6.00E-92	297.2	0.99	Zinc finger, C2H2 type
TCONS_00133835	zf-C2H2	PF00096.23	23	718	6.00E-92	297.2	0.99	Zinc finger, C2H2 type
TCONS_00133835	zf-C2H2	PF00096.23	23	718	6.00E-92	297.2	0.99	Zinc finger, C2H2 type
TCONS_00133835	zf-C2H2_4	PF13894.3	24	718	1.20E-47	156.3	0.93	C2H2-type zinc finger
TCONS_00133835	zf-C2H2_6	PF13912.3	27	718	6.60E-31	105.5	0.84	C2H2-type zinc finger
TCONS_00133835	zf-C2H2_6	PF13912.3	27	718	6.60E-31	105.5	0.78	C2H2-type zinc finger
TCONS_00133835	zf-C2H2_6	PF13912.3	27	718	6.60E-31	105.5	0.89	C2H2-type zinc finger
TCONS_00133835	zf-C2H2_6	PF13912.3	27	718	6.60E-31	105.5	0.84	C2H2-type zinc finger
TCONS_00133835	zf-C2H2_6	PF13912.3	27	718	6.60E-31	105.5	0.85	C2H2-type zinc finger
TCONS_00133835	zf-C2H2_6	PF13912.3	27	718	6.60E-31	105.5	0.79	C2H2-type zinc finger
TCONS_00133835	KRAB	PF01352.24	42	718	1.00E-26	92.1	0.97	KRAB box
TCONS_00133835	zf-met	PF12874.4	25	718	3.30E-17	62.1	0.93	Zinc-finger of C2H2 type
TCONS_00133835	zf-met	PF12874.4	25	718	3.30E-17	62.1	0.91	Zinc-finger of C2H2 type
TCONS_00133835	zf-met	PF12874.4	25	718	3.30E-17	62.1	0.94	Zinc-finger of C2H2 type
TCONS_00133836	zf-C2H2	PF00096.23	23	682	2.10E-92	298.6	0.96	Zinc finger, C2H2 type
TCONS_00133836	zf-C2H2	PF00096.23	23	682	2.10E-92	298.6	0.99	Zinc finger, C2H2 type
TCONS_00133836	zf-C2H2	PF00096.23	23	682	2.10E-92	298.6	0.99	Zinc finger, C2H2 type
TCONS_00133836	zf-C2H2	PF00096.23	23	682	2.10E-92	298.6	0.99	Zinc finger, C2H2 type
TCONS_00133836	zf-C2H2	PF00096.23	23	682	2.10E-92	298.6	0.99	Zinc finger, C2H2 type
TCONS_00133836	zf-C2H2	PF00096.23	23	682	2.10E-92	298.6	0.98	Zinc finger, C2H2 type
TCONS_00133836	zf-C2H2_4	PF13894.3	24	682	4.30E-48	157.7	0.93	C2H2-type zinc finger
TCONS_00133836	zf-C2H2_6	PF13912.3	27	682	2.40E-31	106.9	0.84	C2H2-type zinc finger
TCONS_00133836	zf-C2H2_6	PF13912.3	27	682	2.40E-31	106.9	0.78	C2H2-type zinc finger
TCONS_00133836	zf-C2H2_6	PF13912.3	27	682	2.40E-31	106.9	0.89	C2H2-type zinc finger
TCONS_00133836	zf-C2H2_6	PF13912.3	27	682	2.40E-31	106.9	0.84	C2H2-type zinc finger
TCONS_00133836	zf-C2H2_6	PF13912.3	27	682	2.40E-31	106.9	0.85	C2H2-type zinc finger
TCONS_00133836	zf-C2H2_6	PF13912.3	27	682	2.40E-31	106.9	0.79	C2H2-type zinc finger
TCONS_00133836	zf-met	PF12874.4	25	682	1.20E-17	63.5	0.93	Zinc-finger of C2H2 type
TCONS_00133836	zf-met	PF12874.4	25	682	1.20E-17	63.5	0.91	Zinc-finger of C2H2 type
TCONS_00133836	zf-met	PF12874.4	25	682	1.20E-17	63.5	0.94	Zinc-finger of C2H2 type
TCONS_00133855	zf-C2H2	PF00096.23	23	129	1.20E-16	59.9	0.97	Zinc finger, C2H2 type
TCONS_00133855	zf-C2H2	PF00096.23	23	129	1.20E-16	59.9	0.98	Zinc finger, C2H2 type
TCONS_00133855	zf-C2H2_4	PF13894.3	24	129	1.50E-09	37.8	0.93	C2H2-type zinc finger
TCONS_00133855	zf-C2H2_6	PF13912.3	27	129	2.70E-07	30.2	0.93	C2H2-type zinc finger
TCONS_00133855	zf-C2H2_6	PF13912.3	27	129	2.70E-07	30.2	0.87	C2H2-type zinc finger
TCONS_00133855	zf-C2H2_6	PF13912.3	27	129	2.70E-07	30.2	0.92	C2H2-type zinc finger
TCONS_00133856	zf-C2H2	PF00096.23	23	129	1.20E-16	59.9	0.97	Zinc finger, C2H2 type
TCONS_00133856	zf-C2H2	PF00096.23	23	129	1.20E-16	59.9	0.98	Zinc finger, C2H2 type
TCONS_00133856	zf-C2H2_4	PF13894.3	24	129	1.50E-09	37.8	0.93	C2H2-type zinc finger
TCONS_00133856	zf-C2H2_6	PF13912.3	27	129	2.70E-07	30.2	0.93	C2H2-type zinc finger
TCONS_00133856	zf-C2H2_6	PF13912.3	27	129	2.70E-07	30.2	0.87	C2H2-type zinc finger
TCONS_00133856	zf-C2H2_6	PF13912.3	27	129	2.70E-07	30.2	0.92	C2H2-type zinc finger
TCONS_00125370	KRAB	PF01352.24	42	125	4.50E-28	96.5	0.98	KRAB box
TCONS_00125371	zf-C2H2	PF00096.23	23	503	1.40E-77	251.9	0.99	Zinc finger, C2H2 type
TCONS_00125371	zf-C2H2	PF00096.23	23	503	1.40E-77	251.9	0.99	Zinc finger, C2H2 type
TCONS_00125371	zf-C2H2	PF00096.23	23	503	1.40E-77	251.9	0.99	Zinc finger, C2H2 type
TCONS_00125371	zf-C2H2	PF00096.23	23	503	1.40E-77	251.9	0.99	Zinc finger, C2H2 type
TCONS_00125371	zf-C2H2	PF00096.23	23	503	1.40E-77	251.9	0.99	Zinc finger, C2H2 type
TCONS_00125371	zf-C2H2	PF00096.23	23	503	1.40E-77	251.9	0.99	Zinc finger, C2H2 type
TCONS_00125371	zf-C2H2	PF00096.23	23	503	1.40E-77	251.9	0.99	Zinc finger, C2H2 type
TCONS_00125371	zf-C2H2	PF00096.23	23	503	1.40E-77	251.9	0.99	Zinc finger, C2H2 type
TCONS_00125371	zf-C2H2_4	PF13894.3	24	503	1.00E-40	134.7	0.92	C2H2-type zinc finger
TCONS_00125371	zf-C2H2_6	PF13912.3	27	503	1.70E-33	113.8	0.89	C2H2-type zinc finger
TCONS_00125371	zf-C2H2_6	PF13912.3	27	503	1.70E-33	113.8	0.86	C2H2-type zinc finger
TCONS_00125371	zf-C2H2_6	PF13912.3	27	503	1.70E-33	113.8	0.86	C2H2-type zinc finger
TCONS_00125371	zf-C2H2_6	PF13912.3	27	503	1.70E-33	113.8	0.87	C2H2-type zinc finger
TCONS_00125371	zf-C2H2_6	PF13912.3	27	503	1.70E-33	113.8	0.91	C2H2-type zinc finger
TCONS_00125371	zf-C2H2_6	PF13912.3	27	503	1.70E-33	113.8	0.85	C2H2-type zinc finger
TCONS_00125371	zf-C2H2_6	PF13912.3	27	503	1.70E-33	113.8	0.86	C2H2-type zinc finger
TCONS_00125371	zf-C2H2_6	PF13912.3	27	503	1.70E-33	113.8	0.92	C2H2-type zinc finger
TCONS_00125371	zf-met	PF12874.4	25	503	5.60E-12	45.5	0.91	Zinc-finger of C2H2 type
TCONS_00125371	KRAB	PF01352.24	42	116	3.70E-28	96.8	0.98	KRAB box
TCONS_00125372	zf-C2H2	PF00096.23	23	556	6.20E-77	249.9	0.99	Zinc finger, C2H2 type
TCONS_00125372	zf-C2H2	PF00096.23	23	556	6.20E-77	249.9	0.99	Zinc finger, C2H2 type
TCONS_00125372	zf-C2H2	PF00096.23	23	556	6.20E-77	249.9	0.99	Zinc finger, C2H2 type
TCONS_00125372	zf-C2H2	PF00096.23	23	556	6.20E-77	249.9	0.99	Zinc finger, C2H2 type
TCONS_00125372	zf-C2H2	PF00096.23	23	556	6.20E-77	249.9	0.99	Zinc finger, C2H2 type
TCONS_00125372	zf-C2H2	PF00096.23	23	556	6.20E-77	249.9	0.99	Zinc finger, C2H2 type
TCONS_00125372	zf-C2H2	PF00096.23	23	556	6.20E-77	249.9	0.99	Zinc finger, C2H2 type
TCONS_00125372	zf-C2H2	PF00096.23	23	556	6.20E-77	249.9	0.99	Zinc finger, C2H2 type
TCONS_00125372	zf-C2H2_4	PF13894.3	24	556	4.20E-40	132.8	0.92	C2H2-type zinc finger
TCONS_00125372	zf-C2H2_6	PF13912.3	27	556	7.00E-33	111.8	0.89	C2H2-type zinc finger
TCONS_00125372	zf-C2H2_6	PF13912.3	27	556	7.00E-33	111.8	0.86	C2H2-type zinc finger
TCONS_00125372	zf-C2H2_6	PF13912.3	27	556	7.00E-33	111.8	0.86	C2H2-type zinc finger
TCONS_00125372	zf-C2H2_6	PF13912.3	27	556	7.00E-33	111.8	0.87	C2H2-type zinc finger
TCONS_00125372	zf-C2H2_6	PF13912.3	27	556	7.00E-33	111.8	0.91	C2H2-type zinc finger
TCONS_00125372	zf-C2H2_6	PF13912.3	27	556	7.00E-33	111.8	0.85	C2H2-type zinc finger
TCONS_00125372	zf-C2H2_6	PF13912.3	27	556	7.00E-33	111.8	0.86	C2H2-type zinc finger
TCONS_00125372	zf-C2H2_6	PF13912.3	27	556	7.00E-33	111.8	0.92	C2H2-type zinc finger
TCONS_00125372	KRAB	PF01352.24	42	556	8.70E-27	92.4	0.98	KRAB box
TCONS_00125372	zf-met	PF12874.4	25	556	2.20E-11	43.6	0.91	Zinc-finger of C2H2 type
TCONS_00125442	V1R	PF03402.11	265	142	1.20E-09	38	0.79	Vomeronasal organ pheromone receptor family, V1R
TCONS_00125443	V1R	PF03402.11	265	142	1.20E-09	38	0.79	Vomeronasal organ pheromone receptor family, V1R
TCONS_00125443	FRG2	PF15315.3	184	116	1.90E-10	41.1	0.85	Facioscapulohumeral muscular dystrophy candidate 2
TCONS_00125446	V1R	PF03402.11	265	252	9.40E-12	45	0.88	Vomeronasal organ pheromone receptor family, V1R
TCONS_00125450	FRG2	PF15315.3	184	116	1.90E-10	41.1	0.85	Facioscapulohumeral muscular dystrophy candidate 2
TCONS_00133983	AA_permease_2	PF13520.3	425	191	2.90E-10	39.4	0.79	Amino acid permease
TCONS_00133983	AA_permease	PF00324.18	479	191	4.90E-07	43279	0.88	Amino acid permease
TCONS_00133983	AA_permease_C	PF13906.3	51	142	6.10E-16	58.1	0.96	C-terminus of AA_permease
TCONS_00133984	AA_permease_C	PF13906.3	51	142	6.10E-16	58.1	0.96	C-terminus of AA_permease
TCONS_00133986	AA_permease_2	PF13520.3	425	191	2.90E-10	39.4	0.79	Amino acid permease
TCONS_00133986	AA_permease	PF00324.18	479	191	4.90E-07	43279	0.88	Amino acid permease
TCONS_00126071	zf-C2H2	PF00096.23	23	241	9.80E-40	132.7	0.97	Zinc finger, C2H2 type
TCONS_00126071	zf-C2H2	PF00096.23	23	241	9.80E-40	132.7	0.99	Zinc finger, C2H2 type
TCONS_00126071	zf-C2H2	PF00096.23	23	241	9.80E-40	132.7	0.99	Zinc finger, C2H2 type
TCONS_00126071	zf-C2H2	PF00096.23	23	241	9.80E-40	132.7	0.99	Zinc finger, C2H2 type
TCONS_00126071	zf-C2H2_4	PF13894.3	24	241	1.60E-23	81.2	0.94	C2H2-type zinc finger
TCONS_00126071	zf-C2H2_6	PF13912.3	27	241	5.50E-21	73.9	0.92	C2H2-type zinc finger
TCONS_00126071	zf-C2H2_6	PF13912.3	27	241	5.50E-21	73.9	0.89	C2H2-type zinc finger
TCONS_00126071	zf-C2H2_6	PF13912.3	27	241	5.50E-21	73.9	0.89	C2H2-type zinc finger
TCONS_00126071	zf-C2H2_6	PF13912.3	27	241	5.50E-21	73.9	0.94	C2H2-type zinc finger
TCONS_00126071	zf-C2H2_6	PF13912.3	27	241	5.50E-21	73.9	0.94	C2H2-type zinc finger
TCONS_00126071	zf-C2H2	PF00096.23	23	170	4.20E-08	33.1	0.92	Zinc finger, C2H2 type
TCONS_00126072	zf-C2H2	PF00096.23	23	241	9.80E-40	132.7	0.97	Zinc finger, C2H2 type
TCONS_00126072	zf-C2H2	PF00096.23	23	241	9.80E-40	132.7	0.99	Zinc finger, C2H2 type
TCONS_00126072	zf-C2H2	PF00096.23	23	241	9.80E-40	132.7	0.99	Zinc finger, C2H2 type
TCONS_00126072	zf-C2H2	PF00096.23	23	241	9.80E-40	132.7	0.99	Zinc finger, C2H2 type
TCONS_00126072	zf-C2H2_4	PF13894.3	24	241	1.60E-23	81.2	0.94	C2H2-type zinc finger
TCONS_00126072	zf-C2H2_6	PF13912.3	27	241	5.50E-21	73.9	0.92	C2H2-type zinc finger
TCONS_00126072	zf-C2H2_6	PF13912.3	27	241	5.50E-21	73.9	0.89	C2H2-type zinc finger
TCONS_00126072	zf-C2H2_6	PF13912.3	27	241	5.50E-21	73.9	0.89	C2H2-type zinc finger
TCONS_00126072	zf-C2H2_6	PF13912.3	27	241	5.50E-21	73.9	0.94	C2H2-type zinc finger
TCONS_00126072	zf-C2H2_6	PF13912.3	27	241	5.50E-21	73.9	0.94	C2H2-type zinc finger
TCONS_00126072	zf-C2H2	PF00096.23	23	146	2.20E-08	34	0.92	Zinc finger, C2H2 type
TCONS_00137048	DUF4642	PF15484.3	155	115	1.30E-58	197.5	0.98	Domain of unknown function (DUF4642)
TCONS_00137050	DUF4642	PF15484.3	155	115	1.30E-58	197.5	0.98	Domain of unknown function (DUF4642)
TCONS_00147044	gag-asp_proteas	PF13975.3	92	343	2.60E-11	43.8	0.9	gag-polyprotein putative aspartyl protease
TCONS_00147044	Asp_protease_2	PF13650.3	90	343	2.20E-08	34.5	0.88	Aspartyl protease
TCONS_00147044	Asp_protease	PF09668.7	124	343	1.60E-06	43339	0.82	Aspartyl protease
TCONS_00147121	KH_1	PF00013.26	57	346	1.30E-50	169	0.9	KH domain
TCONS_00147121	KH_1	PF00013.26	57	346	1.30E-50	169	0.89	KH domain
TCONS_00147121	KH_1	PF00013.26	57	346	1.30E-50	169	0.91	KH domain
TCONS_00147143	KH_1	PF00013.26	57	132	2.50E-20	72	0.91	KH domain
TCONS_00147183	KH_1	PF00013.26	57	356	7.10E-51	169.8	0.91	KH domain
TCONS_00147183	KH_1	PF00013.26	57	356	7.10E-51	169.8	0.89	KH domain
TCONS_00147183	KH_1	PF00013.26	57	356	7.10E-51	169.8	0.91	KH domain
TCONS_00137463	7tm_4	PF13853.3	280	192	3.50E-17	62.9	0.78	Olfactory receptor
TCONS_00137463	7tm_1	PF00001.18	268	192	7.50E-13	48.2	0.8	7 transmembrane receptor (rhodopsin family)
TCONS_00148081	C1-set	PF07654.12	89	119	1.50E-24	86.2	0.94	Immunoglobulin C1-set domain
TCONS_00148081	C2-set_2	PF08205.9	89	119	0.00012	43364	0.85	CD80-like C2-set immunoglobulin domain
TCONS_00148082	C1-set	PF07654.12	89	119	1.50E-24	86.2	0.94	Immunoglobulin C1-set domain
TCONS_00148082	C2-set_2	PF08205.9	89	119	0.00012	43364	0.85	CD80-like C2-set immunoglobulin domain
TCONS_00148083	C1-set	PF07654.12	89	136	2.10E-24	85.7	0.94	Immunoglobulin C1-set domain
TCONS_00148083	C2-set_2	PF08205.9	89	136	0.00016	43272	0.85	CD80-like C2-set immunoglobulin domain
TCONS_00138219	V-set	PF07686.14	109	121	6.60E-20	71.2	0.83	Immunoglobulin V-set domain
TCONS_00148092	V-set	PF07686.14	109	117	1.50E-19	70	0.86	Immunoglobulin V-set domain
TCONS_00148092	Ig_3	PF13927.3	79	117	3.00E-09	37.2	0.78	Immunoglobulin domain
TCONS_00148092	I-set	PF07679.13	90	117	7.60E-07	29	0.91	Immunoglobulin I-set domain
TCONS_00148092	ig	PF00047.22	87	117	7.30E-06	43368	0.9	Immunoglobulin domain
TCONS_00148096	V-set	PF07686.14	109	136	5.20E-18	65.1	0.85	Immunoglobulin V-set domain
TCONS_00148096	Ig_3	PF13927.3	79	136	2.80E-08	34.1	0.76	Immunoglobulin domain
TCONS_00148096	ig	PF00047.22	87	136	1.00E-05	43245	0.91	Immunoglobulin domain
TCONS_00148096	I-set	PF07679.13	90	136	1.60E-05	43336	0.91	Immunoglobulin I-set domain
TCONS_00148098	V-set	PF07686.14	109	115	3.90E-19	68.7	0.88	Immunoglobulin V-set domain
TCONS_00148098	Ig_3	PF13927.3	79	115	2.00E-08	34.6	0.74	Immunoglobulin domain
TCONS_00148098	ig	PF00047.22	87	115	6.20E-06	43157	0.85	Immunoglobulin domain
TCONS_00148099	V-set	PF07686.14	109	132	6.30E-20	71.2	0.88	Immunoglobulin V-set domain
TCONS_00148099	Ig_3	PF13927.3	79	132	5.90E-10	39.5	0.78	Immunoglobulin domain
TCONS_00148099	I-set	PF07679.13	90	132	6.90E-07	43129	0.91	Immunoglobulin I-set domain
TCONS_00148099	ig	PF00047.22	87	132	2.60E-06	43217	0.85	Immunoglobulin domain
TCONS_00148102	V-set	PF07686.14	109	115	1.90E-18	66.4	0.88	Immunoglobulin V-set domain
TCONS_00148102	Ig_3	PF13927.3	79	115	1.40E-09	38.2	0.76	Immunoglobulin domain
TCONS_00148102	ig	PF00047.22	87	115	1.70E-06	28	0.84	Immunoglobulin domain
TCONS_00148102	I-set	PF07679.13	90	115	2.00E-06	43308	0.91	Immunoglobulin I-set domain
TCONS_00148104	V-set	PF07686.14	109	126	3.20E-18	65.7	0.9	Immunoglobulin V-set domain
TCONS_00148104	Ig_3	PF13927.3	79	126	9.70E-10	38.8	0.81	Immunoglobulin domain
TCONS_00148104	ig	PF00047.22	87	126	1.30E-06	43187	0.94	Immunoglobulin domain
TCONS_00148104	I-set	PF07679.13	90	126	1.90E-06	43308	0.93	Immunoglobulin I-set domain
TCONS_00148107	V-set	PF07686.14	109	116	2.70E-19	69.2	0.88	Immunoglobulin V-set domain
TCONS_00148107	Ig_3	PF13927.3	79	116	4.90E-08	33.3	0.75	Immunoglobulin domain
TCONS_00148107	ig	PF00047.22	87	116	2.70E-05	43124	0.89	Immunoglobulin domain
[truncated: 495 more rows]
