# Supplementary material for: Preliminary RNA-Seq Analysis of Long Non-Coding RNAs Expressed in Human Term Placenta
Source: Int J Mol Sci. 2018 Jun 27;19(7):1894. doi: 10.3390/ijms19071894 (PMC6073670; doi:10.3390/ijms19071894)
Supplement: Supplementary file 1 [file ijms-19-01894-s001.zip › Tab.2S Majewska et. al..xlsx]

## Sheet: Arkusz1
TCONS	Acc.No.	Length
TCONS_00000336	MG828427	2060
TCONS_00012769	MG828428	1247
TCONS_00001575	MG828429	511
TCONS_00001739	MG828430	896
TCONS_00013352	MG828431	613
TCONS_00013353	MG828432	668
TCONS_00002309	MG828433	448
TCONS_00002310	MG828434	311
TCONS_00003024	MG828435	488
TCONS_00014506	MG828436	218
TCONS_00014580	MG828437	1725
TCONS_00015463	MG828438	21377
TCONS_00015464	MG828439	9294
TCONS_00015465	MG828440	8171
TCONS_00015468	MG828441	526
TCONS_00015470	MG828442	542
TCONS_00015471	MG828443	480
TCONS_00004288	MG828444	1104
TCONS_00004497	MG828445	880
TCONS_00016345	MG828446	617
TCONS_00016663	MG828447	212
TCONS_00016673	MG828448	1663
TCONS_00006056	MG828449	384
TCONS_00006191	MG828450	214
TCONS_00017547	MG828451	2998
TCONS_00006841	MG828452	2498
TCONS_00017920	MG828453	811
TCONS_00006844	MG828454	1483
TCONS_00020144	MG828455	275
TCONS_00009096	MG828456	248
TCONS_00020244	MG828457	238
TCONS_00009422	MG828458	208
TCONS_00009812	MG828459	8594
TCONS_00021077	MG828460	3144
TCONS_00021133	MG828461	279
TCONS_00021134	MG828462	1283
TCONS_00010198	MG828463	231
TCONS_00010805	MG828464	361
TCONS_00027278	MG828465	1827
TCONS_00027357	MG828466	1964
TCONS_00027890	MG828467	310
TCONS_00027976	MG828468	290
TCONS_00028105	MG828469	206
TCONS_00028155	MG828470	382
TCONS_00028550	MG828471	1112
TCONS_00028758	MG828472	251
TCONS_00028759	MG828473	1074
TCONS_00024959	MG828474	209
TCONS_00029377	MG828475	405
TCONS_00025784	MG828476	841
TCONS_00030512	MG828477	424
TCONS_00030823	MG828478	284
TCONS_00031145	MG828479	1016
TCONS_00039707	MG828480	4649
TCONS_00039708	MG828481	4097
TCONS_00039813	MG828482	754
TCONS_00039870	MG828483	537
TCONS_00032289	MG828484	383
TCONS_00042052	MG828485	740
TCONS_00042054	MG828486	540
TCONS_00035599	MG828487	931
TCONS_00036393	MG828488	3999
TCONS_00036620	MG828489	238
TCONS_00036630	MG828490	2863
TCONS_00037372	MG828491	235
TCONS_00037523	MG828492	479
TCONS_00045218	MG828493	5561
TCONS_00045219	MG828494	2492
TCONS_00037575	MG828495	1571
TCONS_00038586	MG828496	540
TCONS_00054930	MG828497	3225
TCONS_00054960	MG828498	353
TCONS_00049255	MG828499	426
TCONS_00051241	MG828500	224
TCONS_00051828	MG828501	352
TCONS_00051887	MG828502	1451
TCONS_00059142	MG828503	267
TCONS_00052368	MG828504	269
TCONS_00060452	MG828505	729
TCONS_00054114	MG828506	392
TCONS_00062107	MG828507	6489
TCONS_00064750	MG828508	442
TCONS_00064809	MG828509	300
TCONS_00062907	MG828510	403
TCONS_00065223	MG828511	262
TCONS_00065226	MG828512	270
TCONS_00063195	MG828513	582
TCONS_00063196	MG828514	301
TCONS_00063197	MG828515	837
TCONS_00065564	MG828516	2272
TCONS_00065565	MG828517	260
TCONS_00066673	MG828518	214
TCONS_00072000	MG828519	797
TCONS_00072425	MG828520	240
TCONS_00072426	MG828521	1047
TCONS_00072427	MG828522	1937
TCONS_00072795	MG828523	309
TCONS_00072821	MG828524	212
TCONS_00068286	MG828525	4899
TCONS_00073304	MG828526	490
TCONS_00068680	MG828527	1105
TCONS_00074618	MG828528	1497
TCONS_00070380	MG828529	647
TCONS_00070630	MG828530	727
TCONS_00070774	MG828531	1072
TCONS_00075204	MG828532	2289
TCONS_00078076	MG828533	1318
TCONS_00078263	MG828534	500
TCONS_00079143	MG828535	549
TCONS_00079967	MG828536	300
TCONS_00084890	MG828537	2642
TCONS_00086751	MG828538	2106
TCONS_00094971	MG828539	285
TCONS_00107427	MG828540	367
TCONS_00108899	MG828541	1031
TCONS_00101184	MG828542	231
TCONS_00110380	MG828543	739
TCONS_00103188	MG828544	384
TCONS_00103527	MG828545	265
TCONS_00113067	MG828546	2090
TCONS_00113647	MG828547	215
TCONS_00113967	MG828548	455
TCONS_00113968	MG828549	557
TCONS_00114331	MG828550	1168
TCONS_00114332	MG828551	916
TCONS_00116760	MG828552	304
TCONS_00116761	MG828553	466
TCONS_00116762	MG828554	984
TCONS_00116763	MG828555	567
TCONS_00116764	MG828556	297
TCONS_00117275	MG828557	283
TCONS_00115018	MG828558	294
TCONS_00117487	MG828559	841
TCONS_00115466	MG828560	1665
TCONS_00118245	MG828561	634
TCONS_00127303	MG828562	220
TCONS_00119826	MG828563	625
TCONS_00120554	MG828564	474
TCONS_00122985	MG828565	1821
TCONS_00131360	MG828566	1471
TCONS_00123366	MG828567	1192
TCONS_00132579	MG828568	1012
TCONS_00133988	MG828569	207
TCONS_00126150	MG828570	438
TCONS_00144776	MG828571	3268
TCONS_00145005	MG828572	4919
TCONS_00135299	MG828573	1186
TCONS_00136107	MG828574	222
TCONS_00136533	MG828575	359
TCONS_00146287	MG828576	464
TCONS_00146394	MG828577	396
TCONS_00147014	MG828578	1148
TCONS_00147015	MG828579	1352
TCONS_00137689	MG828580	369
TCONS_00137852	MG828581	1917
TCONS_00138362	MG828582	1364
TCONS_00138719	MG828583	469
TCONS_00138720	MG828584	448
TCONS_00138721	MG828585	286
TCONS_00148718	MG828586	352
TCONS_00149104	MG828587	379
TCONS_00139770	MG828588	473
TCONS_00149293	MG828589	484
TCONS_00139978	MG828590	758
TCONS_00140719	MG828591	2076
TCONS_00140720	MG828592	2145
TCONS_00140722	MG828593	902
TCONS_00141476	MG828594	241
TCONS_00150984	MG828595	630
TCONS_00151019	MG828596	451
TCONS_00151189	MG828597	1621
TCONS_00151318	MG828598	200
TCONS_00142641	MG828599	380
TCONS_00142813	MG828600	280
TCONS_00152529	MG828601	875
TCONS_00143352	MG828602	829
TCONS_00143435	MG828603	289
TCONS_00152753	MG828604	769
TCONS_00152770	MG828605	3810
TCONS_00143992	MG828606	982
TCONS_00144038	MG828607	939
TCONS_00152907	MG828608	226
TCONS_00144209	MG828609	274
TCONS_00156719	MG828610	326
TCONS_00154279	MG828611	1643
TCONS_00154384	MG828612	390
TCONS_00155271	MG828613	207
TCONS_00155412	MG828614	260
TCONS_00158499	MG828615	270
TCONS_00158633	MG828616	1316
TCONS_00158671	MG828617	1326
TCONS_00158672	MG828618	616
TCONS_00155887	MG828619	3725
TCONS_00155889	MG828620	2225
TCONS_00155890	MG828621	2036
TCONS_00155902	MG828622	303
TCONS_00155903	MG828623	242
TCONS_00155959	MG828624	680
TCONS_00161032	MG828625	1445
TCONS_00161188	MG828626	859
TCONS_00161189	MG828627	389
TCONS_00161334	MG828628	240
TCONS_00161402	MG828629	222
TCONS_00163953	MG828630	917
TCONS_00164667	MG828631	460
TCONS_00167911	MG828632	395
TCONS_00168400	MG828633	231
TCONS_00168516	MG828634	750
TCONS_00169082	MG828635	1525
TCONS_00176697	MG828636	578
TCONS_00169175	MG828637	1282
TCONS_00177164	MG828638	431
TCONS_00169828	MG828639	371
TCONS_00170006	MG828640	360
TCONS_00177880	MG828641	1161
TCONS_00178064	MG828642	227
TCONS_00171396	MG828643	262
TCONS_00179676	MG828644	1124
TCONS_00171823	MG828645	983
TCONS_00171824	MG828646	563
TCONS_00171928	MG828647	372
TCONS_00180041	MG828648	1569
TCONS_00180061	MG828649	560
TCONS_00180235	MG828650	1089
TCONS_00180236	MG828651	1946
TCONS_00180549	MG828652	206
TCONS_00173168	MG828653	1310
TCONS_00173215	MG828654	4265
TCONS_00174682	MG828655	324
TCONS_00183316	MG828656	2013
TCONS_00175669	MG828657	334
TCONS_00183416	MG828658	3598
TCONS_00183418	MG828659	899
TCONS_00183419	MG828660	2243
TCONS_00183547	MG828661	470
TCONS_00176055	MG828662	7026
TCONS_00184944	MG828663	910
TCONS_00184945	MG828664	423
TCONS_00189813	MG828665	855
TCONS_00189927	MG828666	441
TCONS_00185635	MG828667	287
TCONS_00190626	MG828668	528
TCONS_00190689	MG828669	238
TCONS_00190861	MG828670	502
TCONS_00191218	MG828671	751
TCONS_00186682	MG828672	526
TCONS_00192819	MG828673	345
TCONS_00192855	MG828674	334
TCONS_00188804	MG828675	350
TCONS_00188937	MG828676	787
TCONS_00188999	MG828677	278
TCONS_00189007	MG828678	611
TCONS_00189008	MG828679	672
TCONS_00189009	MG828680	373
TCONS_00189253	MG828681	315
TCONS_00194210	MG828682	221
TCONS_00200916	MG828683	1693
TCONS_00201044	MG828684	813
TCONS_00201496	MG828685	361
TCONS_00201738	MG828686	628
TCONS_00202024	MG828687	300
TCONS_00202025	MG828688	639
TCONS_00196252	MG828689	907
TCONS_00204812	MG828690	363
TCONS_00205476	MG828691	692
TCONS_00205799	MG828692	2977
TCONS_00206648	MG828693	790
TCONS_00212095	MG828694	592
TCONS_00212096	MG828695	654
TCONS_00206846	MG828696	219
TCONS_00212245	MG828697	1010
TCONS_00212289	MG828698	375
TCONS_00207495	MG828699	342
TCONS_00212763	MG828700	4717
TCONS_00208101	MG828701	369
TCONS_00214754	MG828702	205
TCONS_00209813	MG828703	356
TCONS_00210566	MG828704	205
TCONS_00210577	MG828705	250
TCONS_00211034	MG828706	668
TCONS_00216748	MG828707	4725
TCONS_00216749	MG828708	4605
TCONS_00211044	MG828709	1021
TCONS_00211045	MG828710	1370
TCONS_00211047	MG828711	305
TCONS_00211825	MG828712	452
TCONS_00211878	MG828713	2007
TCONS_00211879	MG828714	700
TCONS_00211889	MG828715	1366
TCONS_00211894	MG828716	578
TCONS_00211895	MG828717	657
TCONS_00211901	MG828718	1183
TCONS_00218149	MG828719	252
TCONS_00218643	MG828720	204
TCONS_00218691	MG828721	610
TCONS_00225333	MG828722	292
TCONS_00219542	MG828723	1267
TCONS_00219544	MG828724	201
TCONS_00219755	MG828725	1307
TCONS_00226654	MG828726	862
TCONS_00226950	MG828727	518
TCONS_00220699	MG828728	514
TCONS_00221356	MG828729	428
TCONS_00228224	MG828730	943
TCONS_00228770	MG828731	232
TCONS_00228891	MG828732	393
TCONS_00222666	MG828733	878
TCONS_00223775	MG828734	337
TCONS_00224132	MG828735	949
TCONS_00230121	MG828736	693
TCONS_00230122	MG828737	421
TCONS_00230159	MG828738	634
TCONS_00230160	MG828739	4579
TCONS_00231090	MG828740	559
TCONS_00231264	MG828741	852
TCONS_00236138	MG828742	7920
TCONS_00237861	MG828743	450
TCONS_00237863	MG828744	208
TCONS_00239034	MG828745	631
TCONS_00239035	MG828746	692
TCONS_00239476	MG828747	4307
TCONS_00240543	MG828748	1385
TCONS_00241401	MG828749	233
TCONS_00241402	MG828750	232
TCONS_00241415	MG828751	336
TCONS_00246397	MG828752	386
TCONS_00246476	MG828753	722
TCONS_00241925	MG828754	446
TCONS_00242075	MG828755	6077
TCONS_00242124	MG828756	3269
TCONS_00246866	MG828757	654
TCONS_00242406	MG828758	297
TCONS_00246955	MG828759	252
TCONS_00247102	MG828760	791
TCONS_00247108	MG828761	457
TCONS_00247109	MG828762	1193
TCONS_00247111	MG828763	519
TCONS_00247113	MG828764	2074
TCONS_00242630	MG828765	693
TCONS_00242655	MG828766	1719
TCONS_00242656	MG828767	4711
TCONS_00242657	MG828768	601
TCONS_00247200	MG828769	2180
TCONS_00242830	MG828770	272
TCONS_00243090	MG828771	374
TCONS_00243126	MG828772	999
TCONS_00243127	MG828773	767
TCONS_00243322	MG828774	649
TCONS_00247846	MG828775	2012
TCONS_00243347	MG828776	9479
TCONS_00243348	MG828777	5726
TCONS_00247915	MG828778	386
TCONS_00243512	MG828779	339
TCONS_00243513	MG828780	412
TCONS_00243514	MG828781	2006
TCONS_00243722	MG828782	254
TCONS_00244343	MG828783	411
TCONS_00248856	MG828784	2041
TCONS_00244560	MG828785	3700
TCONS_00244561	MG828786	914
TCONS_00244562	MG828787	2152
TCONS_00244903	MG828788	251
TCONS_00249851	MG828789	778
TCONS_00249854	MG828790	220
TCONS_00249866	MG828791	979
TCONS_00249868	MG828792	491
TCONS_00249882	MG828793	1172
TCONS_00249883	MG828794	1326
TCONS_00249895	MG828795	428
TCONS_00249921	MG828796	1594
TCONS_00249922	MG828797	3255
TCONS_00249931	MG828798	583
TCONS_00249939	MG828799	342
TCONS_00249958	MG828800	4711
TCONS_00249982	MG828801	367
TCONS_00250004	MG828802	245
TCONS_00250053	MG828803	679
TCONS_00250069	MG828804	2944
TCONS_00250151	MG828805	1295
TCONS_00254046	MG828806	562
TCONS_00254106	MG828807	1342
TCONS_00254107	MG828808	1692
TCONS_00254108	MG828809	1703
TCONS_00250552	MG828810	351
TCONS_00254573	MG828811	1391
TCONS_00254723	MG828812	204
TCONS_00254913	MG828813	607
TCONS_00255226	MG828814	1432
TCONS_00251509	MG828815	578
TCONS_00255668	MG828816	727
TCONS_00251809	MG828817	489
TCONS_00252170	MG828818	382
TCONS_00256063	MG828819	229
TCONS_00257157	MG828820	790
TCONS_00253575	MG828821	701
