# Supplementary material for: Preliminary RNA-Seq Analysis of Long Non-Coding RNAs Expressed in Human Term Placenta
Source: Int J Mol Sci. 2018 Jun 27;19(7):1894. doi: 10.3390/ijms19071894 (PMC6073670; doi:10.3390/ijms19071894)
Supplement: Supplementary file 1 [file ijms-19-01894-s001.zip › Tab.3S Majewska et. al..xlsx]

## Sheet: DEGs
gene_id	lncRNA variant id	Ensembl gene id	HGNC Symbol	Gene name	Biotype	Locus	Libraries		Expression level [FPKM]		log2FC
							Male	Female	Male	Female
XLOC_011786	3	ENSG00000008394	MGST1	MGST1	mRNA	12:16332368-16610594	Hs_p3,Hs_p9	Hs_p12, Hs_p14	1.51383	34.9105	4.52738
XLOC_019950	1	ENSG00000138615	CILP	CILP	mRNA	15:65194757-65211488	Hs_p3,Hs_p9	Hs_p12, Hs_p14	0.269862	5.56589	4.36632
XLOC_029602	12	ENSG00000125746	EML2	EML2	mRNA	19:45606993-45645629	Hs_p3,Hs_p9	Hs_p12, Hs_p14	46.5542	2904.24	5.96311
XLOC_031869	3	ENSG00000021826	CPS1	CPS1	mRNA	2:210477681-210679164	Hs_p3,Hs_p9	Hs_p12, Hs_p14	27.1314	1.0294	-4.72009
XLOC_033503	3	ENSG00000115221	ITGB6	ITGB6	mRNA	2:160099665-160271888	Hs_p3,Hs_p9	Hs_p12, Hs_p14	19.9321	1.95782	-3.34777
XLOC_040233	2	ENSG00000012223	LTF	LTF	mRNA	3:46435644-46485234	Hs_p3,Hs_p9	Hs_p12, Hs_p14	9.05719	0.656838	-3.78545
XLOC_040673	1	ENSG00000185565	LSAMP	LSAMP	mRNA	3:115802362-117139389	Hs_p3,Hs_p9	Hs_p12, Hs_p14	0.0158209	0.659618	5.38173
XLOC_042837	2	ENSG00000171509	RXFP1	RXFP1	mRNA	4:158315310-158653372	Hs_p3,Hs_p9	Hs_p12, Hs_p14	0.208632	7.02376	5.07321
XLOC_042868	1	ENSG00000248329	APELA	APELA	mRNA	4:164877003-164898965	Hs_p3,Hs_p9	Hs_p12, Hs_p14	0.574251	0	"-Inf"
XLOC_046399	2	ENSG00000164283	ESM1	ESM1	mRNA	5:54977863-55042844	Hs_p3,Hs_p9	Hs_p12, Hs_p14	0.121158	3.972	5.03491
XLOC_047012	4	ENSG00000152377	SPOCK1	SPOCK1	mRNA	5:136975297-137598379	Hs_p3,Hs_p9	Hs_p12, Hs_p14	0.937305	23.1929	4.62902
XLOC_053227	5	ENSG00000075213	SEMA3A	SEMA3A	mRNA	7:83955654-84492772	Hs_p3,Hs_p9	Hs_p12, Hs_p14	1.06513	11.1748	3.39115
XLOC_054525	3	ENSG00000175445	LPL	LPL	mRNA	8:19901716-19967258	Hs_p3,Hs_p9	Hs_p12, Hs_p14	5.3496	66.0032	3.62503
XLOC_058560	2	ENSG00000165092	ALDH1A1	ALDH1A1	mRNA	9:72900661-73080442	Hs_p3,Hs_p9	Hs_p12, Hs_p14	2.52897	41.9955	4.05361
XLOC_060956	1	ENSG00000007350	TKTL1	TKTL1	mRNA	X:154257537-154330350	Hs_p3,Hs_p9	Hs_p12, Hs_p14	0	1.69632	Inf
XLOC_062444	4	ENSG00000129824	RPS4Y1	RPS4Y1	mRNA	Y:2840696-2932000	Hs_p3,Hs_p9	Hs_p12, Hs_p14	112.841	0	"-Inf"
XLOC_062445	1	ENSG00000067646	ZFY	ZFY	mRNA	Y:2935280-3002626	Hs_p3,Hs_p9	Hs_p12, Hs_p14	4.55408	0	"-Inf"
XLOC_062529	4	ENSG00000114374	USP9Y	USP9Y	mRNA	Y:12701230-12861047	Hs_p3,Hs_p9	Hs_p12, Hs_p14	6.70755	0	"-Inf"
XLOC_062530	4	ENSG00000067048	DDX3Y	DDX3Y	mRNA	Y:12904107-12920537	Hs_p3,Hs_p9	Hs_p12, Hs_p14	22.782	0	"-Inf"
XLOC_062586	2	ENSG00000198692	EIF1AY	EIF1AY	mRNA	Y:20575724-20593189	Hs_p3,Hs_p9	Hs_p12, Hs_p14	25.7644	0	"-Inf"
XLOC_062795	2	ENSG00000183878	UTY	UTY	mRNA	Y:13234337-13480673	Hs_p3,Hs_p9	Hs_p12, Hs_p14	4.27044	0	"-Inf"
