# Supplementary material for: Preliminary RNA-Seq Analysis of Long Non-Coding RNAs Expressed in Human Term Placenta
Source: Int J Mol Sci. 2018 Jun 27;19(7):1894. doi: 10.3390/ijms19071894 (PMC6073670; doi:10.3390/ijms19071894)
Supplement: Supplementary file 1 [file ijms-19-01894-s001.zip › Tab.4S Majewska et. al..xlsx]

## Sheet: AS
gene_id	gene_short_name	locus	strand	mostSigID	Features(Exon/Known/Novel)	Sig
XLOC_001942	TOR1AIP1	1:179881441-179925000	+	J044	37/22/0	1/1/0
XLOC_002919	HSPG2	1:21812264-21937297	-	J226	136/105/1	0/1/0
XLOC_004662	REN	1:204154818-204196514	-	E021	21/14/1	1/0/0
XLOC_008157	IFITM2	11:307630-315272	+	J032	27/13/0	0/1/0
XLOC_008175	EPS8L2	11:644181-735860	+	E087	129/52/2	1/0/0
XLOC_008207	SYT8	11:1828306-1841680	+	J099	73/31/0	0/1/0
XLOC_009747	RNH1	11:494438-507300	-	E047	70/25/1	1/0/0
XLOC_009791	H19	11:1995149-2001470	-	E027	39/13/6	1/0/0
XLOC_009792	AC132217.4	11:2129081-2161341	-	E015	57/23/0	1/0/0
XLOC_009882	HBG1	11:5248082-5938619	-	E016	52/32/0	1/0/0
XLOC_014032	APPL2	12:105172470-105396097	-	E022	62/29/0	1/0/0
XLOC_015269	PSPC1	13:19633646-19783019	-	E001	32/16/0	1/0/0
XLOC_020030	PKM	15:72199028-72232436	-	E015	67/29/0	1/0/0
XLOC_023771	NAGLU	17:42536171-42566413	+	J149	113/52/3	0/1/0
XLOC_024366	ASPSCR1	17:81976806-82031473	+	E045	65/35/0	1/0/0
XLOC_027337	ARHGAP45	19:1065819-1095380	+	E005	57/33/0	4/0/0
XLOC_028357	ALDH16A1	19:49446297-49492308	+	E014	126/59/0	1/0/0
XLOC_029548	PSG4	19:42751333-43207299	-	E026	38/17/11	1/0/1
XLOC_029816	ZNF28	19:52796079-53103436	-	E002	241/114/0	1/0/0
XLOC_031543	PPIG	2:169583789-169641406	+	J045	42/23/0	1/1/0
XLOC_031719	SLC39A10	2:195575976-195737702	+	E009	27/17/0	1/0/0
XLOC_037634	PRR5	22:44668546-44862843	+	E077	89/51/0	1/0/0
XLOC_039090	OR5H15	3:98168699-98209653	+	E007	14/6/0	1/0/0
XLOC_039283	DIRC2	3:122794686-122892422	+	E014	15/9/0	1/0/0
XLOC_040164	CSRNP1	3:39051997-39154668	-	E011	14/6/0	1/1/0
XLOC_040573	ABI3BP	3:100709330-100993515	-	E106	110/96/0	1/0/0
XLOC_040774	GATA2	3:128479382-128539635	-	E025	32/15/0	2/0/0
XLOC_041335	MUC4	3:195614946-195812277	-	E002	46/38/0	1/0/0
XLOC_042925	RP11-440I14.3	4:174488838-174541369	+	E007	14/8/1	2/0/0
XLOC_048060	ZSCAN9	6:28212594-28233484	+	E004	26/11/0	1/0/0
XLOC_048282	CDKN1A	6:36676447-36687362	+	E009	23/12/0	1/0/0
XLOC_049596	TNXB	6:32008465-32128253	-	E081	121/86/0	1/0/0
XLOC_049608	HLA-DRB5	6:32517342-32589848	-	J032	29/23/1	1/1/0
XLOC_052776	AC005154.6	7:30496620-30634033	-	E013	113/56/0	1/0/0
XLOC_053620	C7orf49	7:134986507-135211534	-	E022	74/34/0	1/0/0
XLOC_056923	DOCK8	9:212823-746106	+	E043	88/69/0	1/0/0
XLOC_059024	WDR34	9:128552557-128656787	-	E011	21/9/0	1/0/0

## Sheet: AS lncRNA
tracking_id	class_code	nearest_ref_id	gene_id	gene_short_name
TCONS_00039657	=	ENST00000442037	XLOC_009791	H19
TCONS_00039666	=	ENST00000436715	XLOC_009791	H19
TCONS_00039668	=	ENST00000447298	XLOC_009791	H19
TCONS_00039678	=	ENST00000430034	XLOC_009792	AC132217.4
TCONS_00189006	=	ENST00000507483	XLOC_042925	RP11-440I14.3
TCONS_00225430	j	ENST00000426529	XLOC_052776	AC005154.6
TCONS_00225456	=	ENST00000581794	XLOC_052776	AC005154.6
TCONS_00225468	=	ENST00000579174	XLOC_052776	AC005154.6
TCONS_00225469	=	ENST00000454922	XLOC_052776	AC005154.6
TCONS_00225470	=	ENST00000580440	XLOC_052776	AC005154.6
TCONS_00225471	=	ENST00000578994	XLOC_052776	AC005154.6
TCONS_00225472	=	ENST00000578994	XLOC_052776	AC005154.6
