# Supplementary material for: Preliminary RNA-Seq Analysis of Long Non-Coding RNAs Expressed in Human Term Placenta
Source: Int J Mol Sci. 2018 Jun 27;19(7):1894. doi: 10.3390/ijms19071894 (PMC6073670; doi:10.3390/ijms19071894)
Supplement: Supplementary file 1 [file ijms-19-01894-s001.zip › Tab.5S Majewska et. al..xlsx]

## Sheet: Tab5S
p-value	background genes(B)	query genes(Q)	(B & Q)/B	GO/KEGG term	type term	description term	GO LEVEL	ENSEMBL ID
0.0466	195	40	0.205	GO:0051168	BP	nuclear export	1	ENSG00000008710,ENSG00000011243,ENSG00000014164,ENSG00000041802,ENSG00000063244,ENSG00000070366,ENSG00000082701,ENSG00000082898,ENSG00000093000,ENSG00000100614,ENSG00000108953,ENSG00000109111,ENSG00000111266,ENSG00000115137,ENSG00000119392,ENSG00000124788,ENSG00000124789,ENSG00000125755,ENSG00000135486,ENSG00000135679,ENSG00000136450,ENSG00000141510,ENSG00000141543,ENSG00000148737,ENSG00000162231…
0.0085	327	61	0.187	GO:0001701	BP	in utero embryonic development	1	ENSG00000008710,ENSG00000033170,ENSG00000036257,ENSG00000063245,ENSG00000071246,ENSG00000071655,ENSG00000077782,ENSG00000079999,ENSG00000083307,ENSG00000086598,ENSG00000103241,ENSG00000104067,ENSG00000104375,ENSG00000105656,ENSG00000107485,ENSG00000111596,ENSG00000112715,ENSG00000112893,ENSG00000113555,ENSG00000115170,ENSG00000115760,ENSG00000120063,ENSG00000121039,ENSG00000125686,ENSG00000131446…
0.0245	868	129	0.149	GO:0044419	BP	interspecies interaction between organisms	1	ENSG00000003402,ENSG00000020922,ENSG00000026025,ENSG00000055130,ENSG00000060069,ENSG00000065526,ENSG00000066135,ENSG00000067560,ENSG00000070831,ENSG00000071082,ENSG00000072694,ENSG00000073008,ENSG00000080603,ENSG00000082258,ENSG00000082898,ENSG00000085832,ENSG00000088986,ENSG00000089157,ENSG00000090382,ENSG00000093000,ENSG00000094916,ENSG00000100385,ENSG00000100393,ENSG00000100567,ENSG00000100804…
0.00577	828	127	0.153	GO:0044403	BP	symbiosis, encompassing mutualism through parasitism	2	ENSG00000003402,ENSG00000020922,ENSG00000026025,ENSG00000055130,ENSG00000060069,ENSG00000065526,ENSG00000066135,ENSG00000067560,ENSG00000070831,ENSG00000071082,ENSG00000072694,ENSG00000073008,ENSG00000080603,ENSG00000082258,ENSG00000082898,ENSG00000085832,ENSG00000088986,ENSG00000089157,ENSG00000093000,ENSG00000094916,ENSG00000100385,ENSG00000100393,ENSG00000100567,ENSG00000100804,ENSG00000102081…
0.0021	765	121	0.158	GO:0016032	BP	viral process	3	ENSG00000003402,ENSG00000020922,ENSG00000026025,ENSG00000055130,ENSG00000060069,ENSG00000065526,ENSG00000066135,ENSG00000067560,ENSG00000070831,ENSG00000071082,ENSG00000072694,ENSG00000073008,ENSG00000080603,ENSG00000082258,ENSG00000082898,ENSG00000085832,ENSG00000088986,ENSG00000089157,ENSG00000093000,ENSG00000094916,ENSG00000100385,ENSG00000100393,ENSG00000100567,ENSG00000100804,ENSG00000102081…
0.0305	2518	320	0.127	GO:0009653	BP	anatomical structure morphogenesis	1	ENSG00000001617,ENSG00000001631,ENSG00000003402,ENSG00000004776,ENSG00000005073,ENSG00000005884,ENSG00000006377,ENSG00000006740,ENSG00000007168,ENSG00000008710,ENSG00000012171,ENSG00000014216,ENSG00000016082,ENSG00000018408,ENSG00000025708,ENSG00000036257,ENSG00000044115,ENSG00000049245,ENSG00000053254,ENSG00000055130,ENSG00000057294,ENSG00000061273,ENSG00000064655,ENSG00000064989,ENSG00000065534…
0.00279	1010	151	0.15	GO:0072359	BP	circulatory system development	1	ENSG00000001631,ENSG00000003402,ENSG00000004776,ENSG00000005884,ENSG00000008083,ENSG00000008710,ENSG00000016082,ENSG00000025708,ENSG00000053918,ENSG00000057294,ENSG00000060069,ENSG00000061273,ENSG00000064989,ENSG00000065361,ENSG00000065534,ENSG00000067560,ENSG00000070831,ENSG00000071246,ENSG00000071655,ENSG00000077782,ENSG00000083307,ENSG00000086062,ENSG00000086598,ENSG00000088832,ENSG00000089225…
0.00425	673	108	0.16	GO:0072358	BP	cardiovascular system development	1	ENSG00000001631,ENSG00000003402,ENSG00000004776,ENSG00000008710,ENSG00000016082,ENSG00000025708,ENSG00000053918,ENSG00000061273,ENSG00000064989,ENSG00000065534,ENSG00000067560,ENSG00000070831,ENSG00000071246,ENSG00000077782,ENSG00000086062,ENSG00000086598,ENSG00000089225,ENSG00000092969,ENSG00000100219,ENSG00000102755,ENSG00000103148,ENSG00000103241,ENSG00000105287,ENSG00000106511,ENSG00000106991…
0.0102	1008	148	0.147	GO:0009887	BP	animal organ morphogenesis	1	ENSG00000003402,ENSG00000005073,ENSG00000006377,ENSG00000007168,ENSG00000008710,ENSG00000014216,ENSG00000016082,ENSG00000018408,ENSG00000036257,ENSG00000044115,ENSG00000053254,ENSG00000055130,ENSG00000057294,ENSG00000065534,ENSG00000067560,ENSG00000070413,ENSG00000070831,ENSG00000077782,ENSG00000083307,ENSG00000086062,ENSG00000086598,ENSG00000087460,ENSG00000088832,ENSG00000089225,ENSG00000091136…
0.00363	663	107	0.161	GO:0001944	BP	vasculature development	1	ENSG00000001631,ENSG00000003402,ENSG00000004776,ENSG00000008710,ENSG00000016082,ENSG00000025708,ENSG00000061273,ENSG00000064989,ENSG00000065534,ENSG00000067560,ENSG00000070831,ENSG00000071246,ENSG00000077782,ENSG00000086062,ENSG00000086598,ENSG00000089225,ENSG00000092969,ENSG00000100219,ENSG00000102755,ENSG00000103148,ENSG00000103241,ENSG00000105287,ENSG00000106511,ENSG00000106991,ENSG00000107796…
0.00696	633	102	0.161	GO:0001568	BP	blood vessel development	1	ENSG00000001631,ENSG00000003402,ENSG00000004776,ENSG00000008710,ENSG00000016082,ENSG00000025708,ENSG00000061273,ENSG00000064989,ENSG00000065534,ENSG00000067560,ENSG00000070831,ENSG00000071246,ENSG00000077782,ENSG00000086062,ENSG00000086598,ENSG00000089225,ENSG00000092969,ENSG00000100219,ENSG00000102755,ENSG00000103148,ENSG00000103241,ENSG00000105287,ENSG00000106511,ENSG00000106991,ENSG00000107796…
0.0429	549	88	0.16	GO:0048514	BP	blood vessel morphogenesis	2	ENSG00000001631,ENSG00000004776,ENSG00000016082,ENSG00000025708,ENSG00000061273,ENSG00000064989,ENSG00000065534,ENSG00000067560,ENSG00000070831,ENSG00000071246,ENSG00000077782,ENSG00000086062,ENSG00000089225,ENSG00000092969,ENSG00000100219,ENSG00000102755,ENSG00000103148,ENSG00000103241,ENSG00000105287,ENSG00000106511,ENSG00000106991,ENSG00000108839,ENSG00000112531,ENSG00000112715,ENSG00000112902…
0.0225	1006	146	0.145	GO:0007167	BP	enzyme linked receptor protein signaling pathway	1	ENSG00000004799,ENSG00000005884,ENSG00000006453,ENSG00000007384,ENSG00000013364,ENSG00000014164,ENSG00000018408,ENSG00000026025,ENSG00000033170,ENSG00000033627,ENSG00000039319,ENSG00000050820,ENSG00000061938,ENSG00000063245,ENSG00000065361,ENSG00000067560,ENSG00000067606,ENSG00000070423,ENSG00000070831,ENSG00000071553,ENSG00000077782,ENSG00000085832,ENSG00000088053,ENSG00000088832,ENSG00000089159…
0.00775	995	147	0.148	GO:0051338	BP	regulation of transferase activity	1	ENSG00000006432,ENSG00000008710,ENSG00000011566,ENSG00000013364,ENSG00000018280,ENSG00000018408,ENSG00000020922,ENSG00000039650,ENSG00000049769,ENSG00000050327,ENSG00000055130,ENSG00000065361,ENSG00000067560,ENSG00000067606,ENSG00000070366,ENSG00000070831,ENSG00000076604,ENSG00000076984,ENSG00000077782,ENSG00000082258,ENSG00000082701,ENSG00000083307,ENSG00000085511,ENSG00000089022,ENSG00000089248…
0.0286	37	14	0.378	GO:0042149	BP	cellular response to glucose starvation	1	ENSG00000080546,ENSG00000097033,ENSG00000100219,ENSG00000111203,ENSG00000116044,ENSG00000117394,ENSG00000118162,ENSG00000132275,ENSG00000135486,ENSG00000141510,ENSG00000149212,ENSG00000163874,ENSG00000171791,ENSG00000172071
0.0424	17315	1820	0.105	GO:0008150	BP	biological_process	1	ENSG00000000419,ENSG00000001084,ENSG00000001617,ENSG00000001631,ENSG00000002834,ENSG00000003147,ENSG00000003402,ENSG00000003436,ENSG00000003756,ENSG00000003989,ENSG00000004478,ENSG00000004776,ENSG00000004799,ENSG00000005073,ENSG00000005436,ENSG00000005469,ENSG00000005483,ENSG00000005884,ENSG00000006007,ENSG00000006194,ENSG00000006377,ENSG00000006432,ENSG00000006453,ENSG00000006459,ENSG00000006530…
0.0028	15714	1681	0.107	GO:0009987	BP	cellular process	2	ENSG00000000419,ENSG00000001084,ENSG00000001617,ENSG00000001631,ENSG00000002834,ENSG00000003147,ENSG00000003402,ENSG00000003436,ENSG00000003756,ENSG00000003989,ENSG00000004478,ENSG00000004776,ENSG00000004799,ENSG00000005073,ENSG00000005436,ENSG00000005469,ENSG00000005483,ENSG00000005884,ENSG00000006007,ENSG00000006194,ENSG00000006377,ENSG00000006432,ENSG00000006453,ENSG00000006459,ENSG00000006530…
0.000952	472	84	0.178	GO:0061919	BP	process utilizing autophagic mechanism	3	ENSG00000014216,ENSG00000033627,ENSG00000034713,ENSG00000038532,ENSG00000063244,ENSG00000066135,ENSG00000069329,ENSG00000085733,ENSG00000087470,ENSG00000088986,ENSG00000095787,ENSG00000097033,ENSG00000099940,ENSG00000100216,ENSG00000100219,ENSG00000100393,ENSG00000103148,ENSG00000103510,ENSG00000104081,ENSG00000104312,ENSG00000105723,ENSG00000106100,ENSG00000109670,ENSG00000110719,ENSG00000111640…
0.0112	2145	281	0.131	GO:0008219	BP	cell death	3	ENSG00000001084,ENSG00000001631,ENSG00000003402,ENSG00000003756,ENSG00000004776,ENSG00000004799,ENSG00000006432,ENSG00000006747,ENSG00000011566,ENSG00000014216,ENSG00000016082,ENSG00000020922,ENSG00000027075,ENSG00000036257,ENSG00000044115,ENSG00000050327,ENSG00000050748,ENSG00000050820,ENSG00000051108,ENSG00000052344,ENSG00000054967,ENSG00000055130,ENSG00000056972,ENSG00000057294,ENSG00000064655…
0.0375	2019	263	0.13	GO:0012501	BP	programmed cell death	4	ENSG00000001084,ENSG00000001631,ENSG00000003402,ENSG00000003756,ENSG00000004776,ENSG00000004799,ENSG00000006432,ENSG00000006747,ENSG00000011566,ENSG00000014216,ENSG00000016082,ENSG00000020922,ENSG00000027075,ENSG00000036257,ENSG00000044115,ENSG00000050327,ENSG00000050748,ENSG00000050820,ENSG00000051108,ENSG00000052344,ENSG00000054967,ENSG00000055130,ENSG00000056972,ENSG00000057294,ENSG00000064655…
0.0118	1893	252	0.133	GO:0006915	BP	apoptotic process	5	ENSG00000001084,ENSG00000001631,ENSG00000003402,ENSG00000003756,ENSG00000004776,ENSG00000004799,ENSG00000006432,ENSG00000006747,ENSG00000011566,ENSG00000016082,ENSG00000020922,ENSG00000027075,ENSG00000036257,ENSG00000044115,ENSG00000050327,ENSG00000050748,ENSG00000050820,ENSG00000051108,ENSG00000054967,ENSG00000055130,ENSG00000056972,ENSG00000064655,ENSG00000065361,ENSG00000067606,ENSG00000069329…
0.0399	1499	203	0.135	GO:0042981	BP	regulation of apoptotic process	6	ENSG00000001084,ENSG00000001631,ENSG00000003402,ENSG00000003756,ENSG00000004776,ENSG00000004799,ENSG00000006432,ENSG00000006747,ENSG00000011566,ENSG00000016082,ENSG00000020922,ENSG00000027075,ENSG00000044115,ENSG00000050327,ENSG00000050748,ENSG00000050820,ENSG00000051108,ENSG00000054967,ENSG00000064655,ENSG00000065361,ENSG00000067606,ENSG00000070444,ENSG00000070831,ENSG00000076604,ENSG00000076984…
0.00058	11914	1320	0.111	GO:0065007	BP	biological regulation	2	ENSG00000001084,ENSG00000001617,ENSG00000001631,ENSG00000002834,ENSG00000003147,ENSG00000003402,ENSG00000003436,ENSG00000003756,ENSG00000003989,ENSG00000004478,ENSG00000004776,ENSG00000004799,ENSG00000005073,ENSG00000005436,ENSG00000005483,ENSG00000005884,ENSG00000006194,ENSG00000006377,ENSG00000006432,ENSG00000006453,ENSG00000006459,ENSG00000006740,ENSG00000006747,ENSG00000007168,ENSG00000007384…
0.0269	3080	383	0.124	GO:0065009	BP	regulation of molecular function	3	ENSG00000001631,ENSG00000003402,ENSG00000003436,ENSG00000006432,ENSG00000006740,ENSG00000007168,ENSG00000008710,ENSG00000011454,ENSG00000011566,ENSG00000013364,ENSG00000014216,ENSG00000016082,ENSG00000017797,ENSG00000018280,ENSG00000018408,ENSG00000020922,ENSG00000026559,ENSG00000027075,ENSG00000031081,ENSG00000034713,ENSG00000035862,ENSG00000039650,ENSG00000049769,ENSG00000050327,ENSG00000050748…
8.39e-08	6291	774	0.123	GO:0071840	BP	cellular component organization or biogenesis	2	ENSG00000001084,ENSG00000001617,ENSG00000003402,ENSG00000003756,ENSG00000004478,ENSG00000005436,ENSG00000005483,ENSG00000005884,ENSG00000006453,ENSG00000006459,ENSG00000006740,ENSG00000006747,ENSG00000007168,ENSG00000008083,ENSG00000008710,ENSG00000011021,ENSG00000011243,ENSG00000011258,ENSG00000011295,ENSG00000011454,ENSG00000012171,ENSG00000014216,ENSG00000016082,ENSG00000018280,ENSG00000018408…
0.000593	3066	394	0.129	GO:0044085	BP	cellular component biogenesis	3	ENSG00000003402,ENSG00000003756,ENSG00000004478,ENSG00000005436,ENSG00000006453,ENSG00000006747,ENSG00000007168,ENSG00000011295,ENSG00000018408,ENSG00000026559,ENSG00000027075,ENSG00000033627,ENSG00000034713,ENSG00000036257,ENSG00000041802,ENSG00000044115,ENSG00000049245,ENSG00000049618,ENSG00000050327,ENSG00000050405,ENSG00000050748,ENSG00000055130,ENSG00000057294,ENSG00000061273,ENSG00000063046…
0.0196	1423	196	0.138	GO:0070271	BP	protein complex biogenesis	4	ENSG00000004478,ENSG00000006453,ENSG00000006747,ENSG00000011295,ENSG00000026559,ENSG00000033627,ENSG00000036257,ENSG00000044115,ENSG00000049245,ENSG00000050327,ENSG00000050748,ENSG00000055130,ENSG00000063046,ENSG00000067606,ENSG00000067715,ENSG00000069329,ENSG00000070087,ENSG00000070831,ENSG00000072201,ENSG00000072864,ENSG00000074054,ENSG00000082438,ENSG00000082701,ENSG00000085733,ENSG00000085832…
4.75e-08	6079	753	0.124	GO:0016043	BP	cellular component organization	3	ENSG00000001084,ENSG00000001617,ENSG00000003402,ENSG00000003756,ENSG00000004478,ENSG00000005436,ENSG00000005483,ENSG00000005884,ENSG00000006453,ENSG00000006459,ENSG00000006740,ENSG00000006747,ENSG00000007168,ENSG00000008083,ENSG00000008710,ENSG00000011021,ENSG00000011243,ENSG00000011258,ENSG00000011295,ENSG00000011454,ENSG00000012171,ENSG00000014216,ENSG00000016082,ENSG00000018280,ENSG00000018408…
0.00424	2094	278	0.133	GO:0043933	BP	macromolecular complex subunit organization	4	ENSG00000003756,ENSG00000004478,ENSG00000005436,ENSG00000006453,ENSG00000006747,ENSG00000011295,ENSG00000026559,ENSG00000033627,ENSG00000034713,ENSG00000036257,ENSG00000038532,ENSG00000044115,ENSG00000049245,ENSG00000050327,ENSG00000050405,ENSG00000050748,ENSG00000055130,ENSG00000063046,ENSG00000064687,ENSG00000067606,ENSG00000067715,ENSG00000069329,ENSG00000070087,ENSG00000070831,ENSG00000071127…
0.00939	1663	226	0.136	GO:0071822	BP	protein complex subunit organization	5	ENSG00000004478,ENSG00000006453,ENSG00000006747,ENSG00000011295,ENSG00000026559,ENSG00000033627,ENSG00000034713,ENSG00000036257,ENSG00000038532,ENSG00000044115,ENSG00000049245,ENSG00000050327,ENSG00000050405,ENSG00000050748,ENSG00000055130,ENSG00000063046,ENSG00000067606,ENSG00000067715,ENSG00000069329,ENSG00000070087,ENSG00000070831,ENSG00000071127,ENSG00000072201,ENSG00000072864,ENSG00000074054…
0.000116	960	151	0.157	GO:0061024	BP	membrane organization	4	ENSG00000006453,ENSG00000006740,ENSG00000007168,ENSG00000011243,ENSG00000011454,ENSG00000034713,ENSG00000036257,ENSG00000049245,ENSG00000054611,ENSG00000063245,ENSG00000064655,ENSG00000064687,ENSG00000065308,ENSG00000067560,ENSG00000067715,ENSG00000068650,ENSG00000069329,ENSG00000069974,ENSG00000072134,ENSG00000072694,ENSG00000081923,ENSG00000082701,ENSG00000084073,ENSG00000085733,ENSG00000085832…
1.58e-06	3688	481	0.13	GO:0006996	BP	organelle organization	4	ENSG00000001084,ENSG00000003402,ENSG00000004478,ENSG00000005483,ENSG00000006453,ENSG00000006459,ENSG00000006740,ENSG00000006747,ENSG00000007168,ENSG00000008083,ENSG00000008710,ENSG00000011243,ENSG00000011258,ENSG00000011295,ENSG00000011454,ENSG00000016082,ENSG00000018408,ENSG00000020922,ENSG00000025708,ENSG00000025770,ENSG00000026025,ENSG00000032219,ENSG00000033627,ENSG00000034713,ENSG00000036257…
0.000103	2799	369	0.132	GO:0022607	BP	cellular component assembly	4	ENSG00000003402,ENSG00000003756,ENSG00000004478,ENSG00000005436,ENSG00000006453,ENSG00000006747,ENSG00000007168,ENSG00000011295,ENSG00000018408,ENSG00000026559,ENSG00000027075,ENSG00000033627,ENSG00000034713,ENSG00000036257,ENSG00000044115,ENSG00000049245,ENSG00000049618,ENSG00000050327,ENSG00000050405,ENSG00000050748,ENSG00000055130,ENSG00000057294,ENSG00000061273,ENSG00000063046,ENSG00000064687…
0.0034	1803	245	0.136	GO:0065003	BP	macromolecular complex assembly	5	ENSG00000003756,ENSG00000004478,ENSG00000005436,ENSG00000006453,ENSG00000006747,ENSG00000011295,ENSG00000026559,ENSG00000033627,ENSG00000036257,ENSG00000044115,ENSG00000049245,ENSG00000050327,ENSG00000050748,ENSG00000055130,ENSG00000063046,ENSG00000064687,ENSG00000067606,ENSG00000067715,ENSG00000069329,ENSG00000070087,ENSG00000070831,ENSG00000072201,ENSG00000072864,ENSG00000074054,ENSG00000082438…
0.0187	1422	196	0.138	GO:0006461	BP	protein complex assembly	6	ENSG00000004478,ENSG00000006453,ENSG00000006747,ENSG00000011295,ENSG00000026559,ENSG00000033627,ENSG00000036257,ENSG00000044115,ENSG00000049245,ENSG00000050327,ENSG00000050748,ENSG00000055130,ENSG00000063046,ENSG00000067606,ENSG00000067715,ENSG00000069329,ENSG00000070087,ENSG00000070831,ENSG00000072201,ENSG00000072864,ENSG00000074054,ENSG00000082438,ENSG00000082701,ENSG00000085733,ENSG00000085832…
2.09e-09	11638	1333	0.115	GO:0008152	BP	metabolic process	2	ENSG00000000419,ENSG00000001084,ENSG00000003402,ENSG00000003436,ENSG00000003756,ENSG00000003989,ENSG00000004478,ENSG00000004799,ENSG00000005073,ENSG00000005436,ENSG00000005469,ENSG00000005483,ENSG00000005884,ENSG00000006007,ENSG00000006194,ENSG00000006377,ENSG00000006432,ENSG00000006459,ENSG00000006530,ENSG00000006756,ENSG00000007168,ENSG00000007384,ENSG00000008083,ENSG00000008283,ENSG00000008513…
1.72e-06	10753	1225	0.114	GO:0044238	BP	primary metabolic process	3	ENSG00000000419,ENSG00000001084,ENSG00000003402,ENSG00000003436,ENSG00000003756,ENSG00000003989,ENSG00000004478,ENSG00000004799,ENSG00000005073,ENSG00000005436,ENSG00000005469,ENSG00000005483,ENSG00000005884,ENSG00000006007,ENSG00000006194,ENSG00000006377,ENSG00000006432,ENSG00000006459,ENSG00000006530,ENSG00000006756,ENSG00000007168,ENSG00000007384,ENSG00000008083,ENSG00000008513,ENSG00000008516…
7.21e-08	6540	801	0.122	GO:0009058	BP	biosynthetic process	3	ENSG00000000419,ENSG00000001084,ENSG00000003402,ENSG00000003989,ENSG00000004799,ENSG00000005073,ENSG00000005436,ENSG00000005483,ENSG00000005884,ENSG00000006194,ENSG00000006377,ENSG00000006432,ENSG00000006459,ENSG00000006530,ENSG00000008083,ENSG00000008513,ENSG00000008710,ENSG00000009413,ENSG00000011007,ENSG00000011243,ENSG00000011258,ENSG00000012660,ENSG00000016082,ENSG00000018280,ENSG00000018408…
0.00698	2476	320	0.129	GO:0009056	BP	catabolic process	3	ENSG00000001084,ENSG00000005469,ENSG00000006007,ENSG00000007168,ENSG00000007384,ENSG00000008710,ENSG00000014216,ENSG00000018280,ENSG00000018408,ENSG00000025708,ENSG00000033170,ENSG00000033178,ENSG00000033627,ENSG00000034713,ENSG00000035862,ENSG00000036257,ENSG00000038358,ENSG00000038532,ENSG00000051108,ENSG00000055130,ENSG00000063046,ENSG00000063244,ENSG00000066135,ENSG00000069329,ENSG00000070366…
4.67e-07	11142	1268	0.114	GO:0071704	BP	organic substance metabolic process	3	ENSG00000000419,ENSG00000001084,ENSG00000003402,ENSG00000003436,ENSG00000003756,ENSG00000003989,ENSG00000004478,ENSG00000004799,ENSG00000005073,ENSG00000005436,ENSG00000005469,ENSG00000005483,ENSG00000005884,ENSG00000006007,ENSG00000006194,ENSG00000006377,ENSG00000006432,ENSG00000006459,ENSG00000006530,ENSG00000006756,ENSG00000007168,ENSG00000007384,ENSG00000008083,ENSG00000008513,ENSG00000008516…
2.69e-11	9485	1130	0.119	GO:0043170	BP	macromolecule metabolic process	4	ENSG00000000419,ENSG00000001084,ENSG00000003402,ENSG00000003436,ENSG00000003756,ENSG00000004478,ENSG00000004799,ENSG00000005073,ENSG00000005436,ENSG00000005483,ENSG00000005884,ENSG00000006194,ENSG00000006377,ENSG00000006432,ENSG00000006459,ENSG00000006756,ENSG00000007168,ENSG00000007384,ENSG00000008083,ENSG00000008513,ENSG00000008516,ENSG00000008710,ENSG00000009413,ENSG00000011007,ENSG00000011243…
1.97e-07	4354	561	0.129	GO:0043412	BP	macromolecule modification	5	ENSG00000000419,ENSG00000001084,ENSG00000003402,ENSG00000004478,ENSG00000004799,ENSG00000005483,ENSG00000006432,ENSG00000006459,ENSG00000006756,ENSG00000007168,ENSG00000008083,ENSG00000008513,ENSG00000008710,ENSG00000011243,ENSG00000011258,ENSG00000011566,ENSG00000013364,ENSG00000016082,ENSG00000018280,ENSG00000018408,ENSG00000020922,ENSG00000027075,ENSG00000027847,ENSG00000032219,ENSG00000033170…
8.17e-07	1309	204	0.156	GO:0009057	BP	macromolecule catabolic process	5	ENSG00000001084,ENSG00000007384,ENSG00000008710,ENSG00000014216,ENSG00000018280,ENSG00000018408,ENSG00000033178,ENSG00000034713,ENSG00000035862,ENSG00000036257,ENSG00000038358,ENSG00000038532,ENSG00000051108,ENSG00000055130,ENSG00000063046,ENSG00000069329,ENSG00000070366,ENSG00000070423,ENSG00000070831,ENSG00000071082,ENSG00000072201,ENSG00000072609,ENSG00000076201,ENSG00000078304,ENSG00000078618…
1.75e-06	5595	690	0.123	GO:0010467	BP	gene expression	5	ENSG00000001084,ENSG00000003402,ENSG00000003756,ENSG00000005073,ENSG00000005436,ENSG00000005483,ENSG00000005884,ENSG00000006194,ENSG00000006377,ENSG00000006432,ENSG00000006459,ENSG00000008083,ENSG00000008710,ENSG00000011007,ENSG00000011243,ENSG00000011258,ENSG00000014164,ENSG00000016082,ENSG00000018280,ENSG00000018408,ENSG00000018869,ENSG00000026025,ENSG00000027075,ENSG00000030419,ENSG00000032219…
6.08e-06	6343	766	0.121	GO:1901360	BP	organic cyclic compound metabolic process	4	ENSG00000000419,ENSG00000001084,ENSG00000003402,ENSG00000003756,ENSG00000005073,ENSG00000005436,ENSG00000005469,ENSG00000005483,ENSG00000005884,ENSG00000006194,ENSG00000006377,ENSG00000006432,ENSG00000006459,ENSG00000008083,ENSG00000008710,ENSG00000009413,ENSG00000011007,ENSG00000011243,ENSG00000011258,ENSG00000014164,ENSG00000016082,ENSG00000018280,ENSG00000018408,ENSG00000018869,ENSG00000020922…
4.14e-08	6468	795	0.123	GO:1901576	BP	organic substance biosynthetic process	4	ENSG00000000419,ENSG00000001084,ENSG00000003402,ENSG00000004799,ENSG00000005073,ENSG00000005436,ENSG00000005483,ENSG00000005884,ENSG00000006194,ENSG00000006377,ENSG00000006432,ENSG00000006459,ENSG00000006530,ENSG00000008083,ENSG00000008513,ENSG00000008710,ENSG00000009413,ENSG00000011007,ENSG00000011243,ENSG00000011258,ENSG00000012660,ENSG00000016082,ENSG00000018280,ENSG00000018408,ENSG00000018510…
1.31e-08	4558	591	0.13	GO:1901362	BP	organic cyclic compound biosynthetic process	5	ENSG00000001084,ENSG00000003402,ENSG00000005073,ENSG00000005436,ENSG00000005483,ENSG00000005884,ENSG00000006194,ENSG00000006377,ENSG00000006432,ENSG00000006459,ENSG00000008083,ENSG00000008710,ENSG00000009413,ENSG00000011007,ENSG00000011243,ENSG00000011258,ENSG00000016082,ENSG00000018280,ENSG00000018408,ENSG00000018869,ENSG00000020922,ENSG00000025708,ENSG00000027075,ENSG00000030419,ENSG00000032219…
9.17e-09	5369	681	0.127	GO:0009059	BP	macromolecule biosynthetic process	5	ENSG00000000419,ENSG00000001084,ENSG00000003402,ENSG00000005073,ENSG00000005436,ENSG00000005483,ENSG00000005884,ENSG00000006194,ENSG00000006377,ENSG00000006432,ENSG00000006459,ENSG00000008083,ENSG00000008513,ENSG00000008710,ENSG00000009413,ENSG00000011007,ENSG00000011243,ENSG00000011258,ENSG00000016082,ENSG00000018280,ENSG00000018408,ENSG00000018869,ENSG00000020922,ENSG00000027075,ENSG00000027847…
3.68e-08	10233	1185	0.116	GO:0006807	BP	nitrogen compound metabolic process	3	ENSG00000000419,ENSG00000001084,ENSG00000003402,ENSG00000003436,ENSG00000003756,ENSG00000003989,ENSG00000004478,ENSG00000004799,ENSG00000005073,ENSG00000005436,ENSG00000005469,ENSG00000005483,ENSG00000005884,ENSG00000006007,ENSG00000006194,ENSG00000006377,ENSG00000006432,ENSG00000006459,ENSG00000006530,ENSG00000006756,ENSG00000007168,ENSG00000007384,ENSG00000008083,ENSG00000008513,ENSG00000008516…
0.0424	7001	801	0.114	GO:1901564	BP	organonitrogen compound metabolic process	4	ENSG00000000419,ENSG00000001084,ENSG00000003402,ENSG00000003436,ENSG00000003989,ENSG00000004478,ENSG00000004799,ENSG00000005469,ENSG00000005483,ENSG00000006007,ENSG00000006432,ENSG00000006459,ENSG00000006530,ENSG00000006756,ENSG00000007168,ENSG00000007384,ENSG00000008083,ENSG00000008513,ENSG00000008516,ENSG00000008710,ENSG00000011007,ENSG00000011243,ENSG00000011566,ENSG00000012660,ENSG00000013364…
4.49e-05	5928	715	0.121	GO:0019538	BP	protein metabolic process	5	ENSG00000000419,ENSG00000001084,ENSG00000003402,ENSG00000003436,ENSG00000004478,ENSG00000004799,ENSG00000005483,ENSG00000006432,ENSG00000006459,ENSG00000006756,ENSG00000007168,ENSG00000007384,ENSG00000008083,ENSG00000008513,ENSG00000008516,ENSG00000008710,ENSG00000011007,ENSG00000011243,ENSG00000011566,ENSG00000013364,ENSG00000014216,ENSG00000016082,ENSG00000018280,ENSG00000018408,ENSG00000020922…
2.96e-07	4094	531	0.13	GO:0036211	BP	protein modification process	6	ENSG00000000419,ENSG00000001084,ENSG00000003402,ENSG00000004478,ENSG00000004799,ENSG00000005483,ENSG00000006432,ENSG00000006459,ENSG00000006756,ENSG00000007168,ENSG00000008083,ENSG00000008513,ENSG00000008710,ENSG00000011243,ENSG00000011566,ENSG00000013364,ENSG00000016082,ENSG00000018280,ENSG00000018408,ENSG00000020922,ENSG00000027075,ENSG00000027847,ENSG00000032219,ENSG00000033170,ENSG00000033178…
4.2e-12	10751	1262	0.117	GO:0044237	BP	cellular metabolic process	3	ENSG00000000419,ENSG00000001084,ENSG00000003402,ENSG00000003436,ENSG00000003756,ENSG00000003989,ENSG00000004478,ENSG00000004799,ENSG00000005073,ENSG00000005436,ENSG00000005469,ENSG00000005483,ENSG00000005884,ENSG00000006007,ENSG00000006194,ENSG00000006377,ENSG00000006432,ENSG00000006459,ENSG00000006530,ENSG00000006756,ENSG00000007168,ENSG00000007384,ENSG00000008083,ENSG00000008283,ENSG00000008513…
0.000541	2097	284	0.135	GO:0044248	BP	cellular catabolic process	4	ENSG00000001084,ENSG00000005469,ENSG00000006007,ENSG00000007384,ENSG00000008710,ENSG00000014216,ENSG00000018280,ENSG00000018408,ENSG00000025708,ENSG00000033178,ENSG00000033627,ENSG00000034713,ENSG00000035862,ENSG00000036257,ENSG00000038358,ENSG00000038532,ENSG00000051108,ENSG00000055130,ENSG00000063046,ENSG00000063244,ENSG00000066135,ENSG00000069329,ENSG00000070366,ENSG00000070423,ENSG00000071082…
0.000952	472	84	0.178	GO:0006914	BP	autophagy	5	ENSG00000014216,ENSG00000033627,ENSG00000034713,ENSG00000038532,ENSG00000063244,ENSG00000066135,ENSG00000069329,ENSG00000085733,ENSG00000087470,ENSG00000088986,ENSG00000095787,ENSG00000097033,ENSG00000099940,ENSG00000100216,ENSG00000100219,ENSG00000100393,ENSG00000103148,ENSG00000103510,ENSG00000104081,ENSG00000104312,ENSG00000105723,ENSG00000106100,ENSG00000109670,ENSG00000110719,ENSG00000111640…
3.36e-14	8721	1069	0.123	GO:0044260	BP	cellular macromolecule metabolic process	4	ENSG00000000419,ENSG00000001084,ENSG00000003402,ENSG00000003436,ENSG00000003756,ENSG00000004478,ENSG00000004799,ENSG00000005073,ENSG00000005436,ENSG00000005483,ENSG00000005884,ENSG00000006194,ENSG00000006377,ENSG00000006432,ENSG00000006459,ENSG00000006756,ENSG00000007168,ENSG00000007384,ENSG00000008083,ENSG00000008513,ENSG00000008710,ENSG00000009413,ENSG00000011007,ENSG00000011243,ENSG00000011258…
1.01e-05	1083	171	0.158	GO:0044265	BP	cellular macromolecule catabolic process	5	ENSG00000001084,ENSG00000007384,ENSG00000008710,ENSG00000018280,ENSG00000018408,ENSG00000033178,ENSG00000034713,ENSG00000036257,ENSG00000038358,ENSG00000038532,ENSG00000051108,ENSG00000055130,ENSG00000063046,ENSG00000069329,ENSG00000070366,ENSG00000070423,ENSG00000071082,ENSG00000072201,ENSG00000072609,ENSG00000076201,ENSG00000078304,ENSG00000079999,ENSG00000082701,ENSG00000082898,ENSG00000084073…
0.0265	597	95	0.159	GO:0043632	BP	modification-dependent macromolecule catabolic process	6	ENSG00000001084,ENSG00000018408,ENSG00000033178,ENSG00000036257,ENSG00000038532,ENSG00000051108,ENSG00000055130,ENSG00000070423,ENSG00000072201,ENSG00000072609,ENSG00000076201,ENSG00000078304,ENSG00000079999,ENSG00000082701,ENSG00000084073,ENSG00000087448,ENSG00000090316,ENSG00000095787,ENSG00000099341,ENSG00000099364,ENSG00000100219,ENSG00000100567,ENSG00000100628,ENSG00000100804,ENSG00000103266…
2.45e-07	5244	658	0.125	GO:0044267	BP	cellular protein metabolic process	5	ENSG00000000419,ENSG00000001084,ENSG00000003402,ENSG00000003436,ENSG00000004478,ENSG00000004799,ENSG00000005483,ENSG00000006432,ENSG00000006459,ENSG00000006756,ENSG00000007168,ENSG00000007384,ENSG00000008083,ENSG00000008513,ENSG00000008710,ENSG00000011007,ENSG00000011243,ENSG00000011566,ENSG00000013364,ENSG00000016082,ENSG00000018280,ENSG00000018408,ENSG00000020922,ENSG00000027075,ENSG00000027847…
2.96e-07	4094	531	0.13	GO:0006464	BP	cellular protein modification process	6	ENSG00000000419,ENSG00000001084,ENSG00000003402,ENSG00000004478,ENSG00000004799,ENSG00000005483,ENSG00000006432,ENSG00000006459,ENSG00000006756,ENSG00000007168,ENSG00000008083,ENSG00000008513,ENSG00000008710,ENSG00000011243,ENSG00000011566,ENSG00000013364,ENSG00000016082,ENSG00000018280,ENSG00000018408,ENSG00000020922,ENSG00000027075,ENSG00000027847,ENSG00000032219,ENSG00000033170,ENSG00000033178…
0.00266	1132	166	0.147	GO:0070647	BP	protein modification by small protein conjugation or removal	7	ENSG00000001084,ENSG00000018408,ENSG00000033178,ENSG00000036257,ENSG00000051108,ENSG00000055130,ENSG00000059145,ENSG00000061273,ENSG00000063244,ENSG00000067560,ENSG00000068308,ENSG00000070423,ENSG00000070831,ENSG00000072201,ENSG00000072609,ENSG00000079999,ENSG00000087448,ENSG00000088832,ENSG00000090316,ENSG00000093000,ENSG00000095787,ENSG00000099341,ENSG00000099364,ENSG00000100393,ENSG00000100567…
0.0342	1240	173	0.14	GO:0018193	BP	peptidyl-amino acid modification	7	ENSG00000000419,ENSG00000004478,ENSG00000005483,ENSG00000006432,ENSG00000008083,ENSG00000008513,ENSG00000008710,ENSG00000013364,ENSG00000016082,ENSG00000027075,ENSG00000032219,ENSG00000033170,ENSG00000050748,ENSG00000061273,ENSG00000061938,ENSG00000064225,ENSG00000065361,ENSG00000066135,ENSG00000067606,ENSG00000067992,ENSG00000069020,ENSG00000070087,ENSG00000070731,ENSG00000070831,ENSG00000071655…
0.00263	424	76	0.179	GO:0009100	BP	glycoprotein metabolic process	5	ENSG00000000419,ENSG00000008513,ENSG00000027847,ENSG00000033170,ENSG00000039650,ENSG00000064225,ENSG00000064687,ENSG00000070731,ENSG00000086062,ENSG00000090581,ENSG00000101126,ENSG00000103227,ENSG00000103489,ENSG00000107854,ENSG00000110075,ENSG00000110080,ENSG00000110328,ENSG00000112893,ENSG00000113384,ENSG00000115339,ENSG00000117643,ENSG00000125430,ENSG00000125967,ENSG00000128228,ENSG00000128268…
0.0196	36	14	0.389	GO:0006517	BP	protein deglycosylation	6	ENSG00000112893,ENSG00000117643,ENSG00000134109,ENSG00000135506,ENSG00000138942,ENSG00000140400,ENSG00000145495,ENSG00000170315,ENSG00000170881,ENSG00000177239,ENSG00000196547,ENSG00000198162,ENSG00000204977,ENSG00000239305
0.0307	24	11	0.458	GO:0036507	BP	protein demannosylation	7	ENSG00000117643,ENSG00000134109,ENSG00000135506,ENSG00000138942,ENSG00000145495,ENSG00000170315,ENSG00000170881,ENSG00000177239,ENSG00000198162,ENSG00000204977,ENSG00000239305
0.0307	24	11	0.458	GO:0036508	BP	protein alpha-1,2-demannosylation	8	ENSG00000117643,ENSG00000134109,ENSG00000135506,ENSG00000138942,ENSG00000145495,ENSG00000170315,ENSG00000170881,ENSG00000177239,ENSG00000198162,ENSG00000204977,ENSG00000239305
2.31e-06	6088	742	0.122	GO:0046483	BP	heterocycle metabolic process	4	ENSG00000000419,ENSG00000001084,ENSG00000003402,ENSG00000003756,ENSG00000005073,ENSG00000005436,ENSG00000005469,ENSG00000005483,ENSG00000005884,ENSG00000006194,ENSG00000006377,ENSG00000006432,ENSG00000006459,ENSG00000008083,ENSG00000008710,ENSG00000009413,ENSG00000011007,ENSG00000011243,ENSG00000011258,ENSG00000014164,ENSG00000016082,ENSG00000018280,ENSG00000018408,ENSG00000018869,ENSG00000020922…
2.35e-06	6126	746	0.122	GO:0006725	BP	cellular aromatic compound metabolic process	4	ENSG00000000419,ENSG00000001084,ENSG00000003402,ENSG00000003756,ENSG00000005073,ENSG00000005436,ENSG00000005469,ENSG00000005483,ENSG00000005884,ENSG00000006194,ENSG00000006377,ENSG00000006432,ENSG00000006459,ENSG00000008083,ENSG00000008710,ENSG00000009413,ENSG00000011007,ENSG00000011243,ENSG00000011258,ENSG00000014164,ENSG00000016082,ENSG00000018280,ENSG00000018408,ENSG00000018869,ENSG00000020922…
6.1e-06	6711	805	0.12	GO:0034641	BP	cellular nitrogen compound metabolic process	4	ENSG00000000419,ENSG00000001084,ENSG00000003402,ENSG00000003756,ENSG00000003989,ENSG00000005073,ENSG00000005436,ENSG00000005469,ENSG00000005483,ENSG00000005884,ENSG00000006007,ENSG00000006194,ENSG00000006377,ENSG00000006432,ENSG00000006459,ENSG00000006530,ENSG00000008083,ENSG00000008710,ENSG00000009413,ENSG00000011007,ENSG00000011243,ENSG00000011258,ENSG00000014164,ENSG00000016082,ENSG00000018280…
4.91e-07	5921	729	0.123	GO:0006139	BP	nucleobase-containing compound metabolic process	5	ENSG00000000419,ENSG00000001084,ENSG00000003402,ENSG00000003756,ENSG00000005073,ENSG00000005436,ENSG00000005469,ENSG00000005483,ENSG00000005884,ENSG00000006194,ENSG00000006377,ENSG00000006432,ENSG00000006459,ENSG00000008083,ENSG00000008710,ENSG00000009413,ENSG00000011007,ENSG00000011243,ENSG00000011258,ENSG00000014164,ENSG00000016082,ENSG00000018280,ENSG00000018408,ENSG00000018869,ENSG00000020922…
6.72e-08	5237	661	0.126	GO:0090304	BP	nucleic acid metabolic process	6	ENSG00000001084,ENSG00000003402,ENSG00000003756,ENSG00000005073,ENSG00000005436,ENSG00000005483,ENSG00000005884,ENSG00000006194,ENSG00000006377,ENSG00000006432,ENSG00000006459,ENSG00000008083,ENSG00000008710,ENSG00000009413,ENSG00000011007,ENSG00000011243,ENSG00000011258,ENSG00000014164,ENSG00000016082,ENSG00000018280,ENSG00000018408,ENSG00000018869,ENSG00000020922,ENSG00000027075,ENSG00000030419…
8.87e-07	4720	597	0.126	GO:0016070	BP	RNA metabolic process	7	ENSG00000001084,ENSG00000003402,ENSG00000003756,ENSG00000005073,ENSG00000005436,ENSG00000005483,ENSG00000005884,ENSG00000006194,ENSG00000006377,ENSG00000006432,ENSG00000006459,ENSG00000008083,ENSG00000008710,ENSG00000011007,ENSG00000011243,ENSG00000011258,ENSG00000014164,ENSG00000016082,ENSG00000018280,ENSG00000018408,ENSG00000018869,ENSG00000027075,ENSG00000030419,ENSG00000032219,ENSG00000036257…
3.96e-08	6373	785	0.123	GO:0044249	BP	cellular biosynthetic process	4	ENSG00000000419,ENSG00000001084,ENSG00000003402,ENSG00000003989,ENSG00000004799,ENSG00000005073,ENSG00000005436,ENSG00000005483,ENSG00000005884,ENSG00000006194,ENSG00000006377,ENSG00000006432,ENSG00000006459,ENSG00000006530,ENSG00000008083,ENSG00000008513,ENSG00000008710,ENSG00000009413,ENSG00000011007,ENSG00000011243,ENSG00000011258,ENSG00000012660,ENSG00000016082,ENSG00000018280,ENSG00000018408…
1.07e-08	4409	575	0.13	GO:0018130	BP	heterocycle biosynthetic process	5	ENSG00000001084,ENSG00000003402,ENSG00000005073,ENSG00000005436,ENSG00000005483,ENSG00000005884,ENSG00000006194,ENSG00000006377,ENSG00000006432,ENSG00000006459,ENSG00000008083,ENSG00000008710,ENSG00000009413,ENSG00000011007,ENSG00000011243,ENSG00000011258,ENSG00000016082,ENSG00000018280,ENSG00000018408,ENSG00000018869,ENSG00000020922,ENSG00000025708,ENSG00000027075,ENSG00000030419,ENSG00000032219…
1.56e-08	5135	654	0.127	GO:0044271	BP	cellular nitrogen compound biosynthetic process	5	ENSG00000001084,ENSG00000003402,ENSG00000003989,ENSG00000005073,ENSG00000005436,ENSG00000005483,ENSG00000005884,ENSG00000006194,ENSG00000006377,ENSG00000006432,ENSG00000006459,ENSG00000006530,ENSG00000008083,ENSG00000008710,ENSG00000009413,ENSG00000011007,ENSG00000011243,ENSG00000011258,ENSG00000016082,ENSG00000018280,ENSG00000018408,ENSG00000018869,ENSG00000020922,ENSG00000025708,ENSG00000027075…
4.04e-09	4413	578	0.131	GO:0019438	BP	aromatic compound biosynthetic process	5	ENSG00000001084,ENSG00000003402,ENSG00000005073,ENSG00000005436,ENSG00000005483,ENSG00000005884,ENSG00000006194,ENSG00000006377,ENSG00000006432,ENSG00000006459,ENSG00000008083,ENSG00000008710,ENSG00000009413,ENSG00000011007,ENSG00000011243,ENSG00000011258,ENSG00000016082,ENSG00000018280,ENSG00000018408,ENSG00000018869,ENSG00000020922,ENSG00000025708,ENSG00000027075,ENSG00000030419,ENSG00000032219…
2.01e-08	4343	566	0.13	GO:0034654	BP	nucleobase-containing compound biosynthetic process	6	ENSG00000001084,ENSG00000003402,ENSG00000005073,ENSG00000005436,ENSG00000005483,ENSG00000005884,ENSG00000006194,ENSG00000006377,ENSG00000006432,ENSG00000006459,ENSG00000008083,ENSG00000008710,ENSG00000009413,ENSG00000011007,ENSG00000011243,ENSG00000011258,ENSG00000016082,ENSG00000018280,ENSG00000018408,ENSG00000018869,ENSG00000020922,ENSG00000025708,ENSG00000027075,ENSG00000030419,ENSG00000032219…
5.01e-07	3874	505	0.13	GO:0032774	BP	RNA biosynthetic process	7	ENSG00000001084,ENSG00000003402,ENSG00000005073,ENSG00000005436,ENSG00000005483,ENSG00000005884,ENSG00000006194,ENSG00000006377,ENSG00000006432,ENSG00000006459,ENSG00000008083,ENSG00000008710,ENSG00000011007,ENSG00000011243,ENSG00000011258,ENSG00000016082,ENSG00000018280,ENSG00000018408,ENSG00000018869,ENSG00000027075,ENSG00000030419,ENSG00000032219,ENSG00000036257,ENSG00000039319,ENSG00000048405…
5.19e-07	3857	503	0.13	GO:0097659	BP	nucleic acid-templated transcription	8	ENSG00000001084,ENSG00000003402,ENSG00000005073,ENSG00000005436,ENSG00000005483,ENSG00000005884,ENSG00000006194,ENSG00000006377,ENSG00000006432,ENSG00000006459,ENSG00000008083,ENSG00000008710,ENSG00000011007,ENSG00000011243,ENSG00000011258,ENSG00000016082,ENSG00000018280,ENSG00000018408,ENSG00000018869,ENSG00000027075,ENSG00000030419,ENSG00000032219,ENSG00000036257,ENSG00000039319,ENSG00000048405…
3.39e-09	5234	669	0.128	GO:0034645	BP	cellular macromolecule biosynthetic process	5	ENSG00000000419,ENSG00000001084,ENSG00000003402,ENSG00000005073,ENSG00000005436,ENSG00000005483,ENSG00000005884,ENSG00000006194,ENSG00000006377,ENSG00000006432,ENSG00000006459,ENSG00000008083,ENSG00000008513,ENSG00000008710,ENSG00000009413,ENSG00000011007,ENSG00000011243,ENSG00000011258,ENSG00000016082,ENSG00000018280,ENSG00000018408,ENSG00000018869,ENSG00000020922,ENSG00000027075,ENSG00000027847…
1.15e-06	3841	499	0.13	GO:0006351	BP	transcription, DNA-templated	6	ENSG00000001084,ENSG00000003402,ENSG00000005073,ENSG00000005436,ENSG00000005483,ENSG00000005884,ENSG00000006194,ENSG00000006377,ENSG00000006432,ENSG00000006459,ENSG00000008083,ENSG00000008710,ENSG00000011007,ENSG00000011243,ENSG00000011258,ENSG00000016082,ENSG00000018280,ENSG00000018408,ENSG00000018869,ENSG00000027075,ENSG00000030419,ENSG00000032219,ENSG00000036257,ENSG00000039319,ENSG00000048405…
0.00768	2179	286	0.131	GO:0006366	BP	transcription from RNA polymerase II promoter	7	ENSG00000005436,ENSG00000005884,ENSG00000006194,ENSG00000008083,ENSG00000008710,ENSG00000011007,ENSG00000011243,ENSG00000016082,ENSG00000018280,ENSG00000018408,ENSG00000030419,ENSG00000032219,ENSG00000036257,ENSG00000039319,ENSG00000050344,ENSG00000058272,ENSG00000060069,ENSG00000061273,ENSG00000063244,ENSG00000065526,ENSG00000070444,ENSG00000071655,ENSG00000072736,ENSG00000073584,ENSG00000075426…
0.00154	11299	1255	0.111	GO:0050789	BP	regulation of biological process	2	ENSG00000001084,ENSG00000001617,ENSG00000001631,ENSG00000002834,ENSG00000003147,ENSG00000003402,ENSG00000003436,ENSG00000003756,ENSG00000003989,ENSG00000004478,ENSG00000004776,ENSG00000004799,ENSG00000005073,ENSG00000005436,ENSG00000005483,ENSG00000005884,ENSG00000006194,ENSG00000006377,ENSG00000006432,ENSG00000006453,ENSG00000006459,ENSG00000006740,ENSG00000006747,ENSG00000007168,ENSG00000007384…
7.27e-05	5059	620	0.123	GO:0048519	BP	negative regulation of biological process	3	ENSG00000001084,ENSG00000001617,ENSG00000001631,ENSG00000003402,ENSG00000003436,ENSG00000003756,ENSG00000004478,ENSG00000004776,ENSG00000004799,ENSG00000005436,ENSG00000005483,ENSG00000005884,ENSG00000006194,ENSG00000006740,ENSG00000006747,ENSG00000007168,ENSG00000007384,ENSG00000008083,ENSG00000008710,ENSG00000013364,ENSG00000016082,ENSG00000018280,ENSG00000018408,ENSG00000020922,ENSG00000026025…
0.0106	5605	660	0.118	GO:0048518	BP	positive regulation of biological process	3	ENSG00000001084,ENSG00000002834,ENSG00000003402,ENSG00000003756,ENSG00000004776,ENSG00000005073,ENSG00000005884,ENSG00000006377,ENSG00000006432,ENSG00000006453,ENSG00000006459,ENSG00000006747,ENSG00000007168,ENSG00000008083,ENSG00000008710,ENSG00000011243,ENSG00000011566,ENSG00000012660,ENSG00000014164,ENSG00000014216,ENSG00000016082,ENSG00000018280,ENSG00000018408,ENSG00000020922,ENSG00000026025…
1.94e-11	6718	843	0.125	GO:0019222	BP	regulation of metabolic process	3	ENSG00000001084,ENSG00000003402,ENSG00000003436,ENSG00000003756,ENSG00000004799,ENSG00000005073,ENSG00000005436,ENSG00000005483,ENSG00000005884,ENSG00000006194,ENSG00000006377,ENSG00000006432,ENSG00000006459,ENSG00000007168,ENSG00000007384,ENSG00000008083,ENSG00000008710,ENSG00000011007,ENSG00000011243,ENSG00000011258,ENSG00000011566,ENSG00000012660,ENSG00000013364,ENSG00000014164,ENSG00000014216…
1.98e-08	6167	765	0.124	GO:0080090	BP	regulation of primary metabolic process	4	ENSG00000001084,ENSG00000003402,ENSG00000003436,ENSG00000003756,ENSG00000004799,ENSG00000005073,ENSG00000005436,ENSG00000005483,ENSG00000005884,ENSG00000006194,ENSG00000006377,ENSG00000006432,ENSG00000006459,ENSG00000007168,ENSG00000007384,ENSG00000008083,ENSG00000008710,ENSG00000011007,ENSG00000011243,ENSG00000011258,ENSG00000011566,ENSG00000012660,ENSG00000013364,ENSG00000016082,ENSG00000018280…
7.39e-11	6200	784	0.126	GO:0060255	BP	regulation of macromolecule metabolic process	4	ENSG00000001084,ENSG00000003402,ENSG00000003436,ENSG00000003756,ENSG00000005073,ENSG00000005436,ENSG00000005483,ENSG00000005884,ENSG00000006194,ENSG00000006377,ENSG00000006432,ENSG00000006459,ENSG00000007168,ENSG00000007384,ENSG00000008083,ENSG00000008710,ENSG00000011007,ENSG00000011243,ENSG00000011258,ENSG00000011566,ENSG00000013364,ENSG00000014164,ENSG00000016082,ENSG00000018280,ENSG00000018408…
9.47e-09	4713	609	0.129	GO:0010468	BP	regulation of gene expression	5	ENSG00000001084,ENSG00000003402,ENSG00000003756,ENSG00000005073,ENSG00000005436,ENSG00000005483,ENSG00000005884,ENSG00000006194,ENSG00000006377,ENSG00000006432,ENSG00000006459,ENSG00000008083,ENSG00000008710,ENSG00000011007,ENSG00000011243,ENSG00000011258,ENSG00000014164,ENSG00000016082,ENSG00000018280,ENSG00000018408,ENSG00000018869,ENSG00000026025,ENSG00000027075,ENSG00000030419,ENSG00000032219…
0.0123	905	135	0.149	GO:0009894	BP	regulation of catabolic process	4	ENSG00000001084,ENSG00000007384,ENSG00000008710,ENSG00000014216,ENSG00000018280,ENSG00000033627,ENSG00000034713,ENSG00000035862,ENSG00000038532,ENSG00000051108,ENSG00000055130,ENSG00000063244,ENSG00000066135,ENSG00000069329,ENSG00000070366,ENSG00000070831,ENSG00000072609,ENSG00000078618,ENSG00000079999,ENSG00000082701,ENSG00000082898,ENSG00000085733,ENSG00000087470,ENSG00000093000,ENSG00000095787…
4.22e-07	4591	585	0.127	GO:0009889	BP	regulation of biosynthetic process	4	ENSG00000001084,ENSG00000003402,ENSG00000004799,ENSG00000005073,ENSG00000005436,ENSG00000005483,ENSG00000005884,ENSG00000006194,ENSG00000006377,ENSG00000006432,ENSG00000006459,ENSG00000008083,ENSG00000008710,ENSG00000011007,ENSG00000011243,ENSG00000011258,ENSG00000012660,ENSG00000016082,ENSG00000018280,ENSG00000018408,ENSG00000018869,ENSG00000020922,ENSG00000027075,ENSG00000030419,ENSG00000032219…
1.75e-07	4324	558	0.129	GO:0010556	BP	regulation of macromolecule biosynthetic process	5	ENSG00000001084,ENSG00000003402,ENSG00000005073,ENSG00000005436,ENSG00000005483,ENSG00000005884,ENSG00000006194,ENSG00000006377,ENSG00000006432,ENSG00000006459,ENSG00000008083,ENSG00000008710,ENSG00000011007,ENSG00000011243,ENSG00000011258,ENSG00000016082,ENSG00000018280,ENSG00000018408,ENSG00000018869,ENSG00000020922,ENSG00000027075,ENSG00000030419,ENSG00000032219,ENSG00000036257,ENSG00000039319…
7.2e-05	3277	424	0.129	GO:0009893	BP	positive regulation of metabolic process	4	ENSG00000001084,ENSG00000003402,ENSG00000005073,ENSG00000005884,ENSG00000006432,ENSG00000006459,ENSG00000008083,ENSG00000008710,ENSG00000011243,ENSG00000011566,ENSG00000012660,ENSG00000016082,ENSG00000018280,ENSG00000018408,ENSG00000020922,ENSG00000026025,ENSG00000030419,ENSG00000032219,ENSG00000035862,ENSG00000038532,ENSG00000039650,ENSG00000049245,ENSG00000049618,ENSG00000050327,ENSG00000050344…
2.29e-06	3042	407	0.134	GO:0010604	BP	positive regulation of macromolecule metabolic process	5	ENSG00000001084,ENSG00000003402,ENSG00000005073,ENSG00000005884,ENSG00000006432,ENSG00000006459,ENSG00000008083,ENSG00000008710,ENSG00000011243,ENSG00000011566,ENSG00000016082,ENSG00000018280,ENSG00000018408,ENSG00000020922,ENSG00000026025,ENSG00000030419,ENSG00000032219,ENSG00000035862,ENSG00000039650,ENSG00000049245,ENSG00000049618,ENSG00000050327,ENSG00000050344,ENSG00000050748,ENSG00000051108…
0.0354	1825	241	0.132	GO:0010628	BP	positive regulation of gene expression	6	ENSG00000005073,ENSG00000005884,ENSG00000006459,ENSG00000008710,ENSG00000011243,ENSG00000016082,ENSG00000018280,ENSG00000018408,ENSG00000026025,ENSG00000030419,ENSG00000032219,ENSG00000049618,ENSG00000050344,ENSG00000050748,ENSG00000053254,ENSG00000058272,ENSG00000063244,ENSG00000064666,ENSG00000065361,ENSG00000066135,ENSG00000069329,ENSG00000069974,ENSG00000070831,ENSG00000072736,ENSG00000075426…
3.64e-07	6015	740	0.123	GO:0051171	BP	regulation of nitrogen compound metabolic process	4	ENSG00000001084,ENSG00000003402,ENSG00000003436,ENSG00000003756,ENSG00000005073,ENSG00000005436,ENSG00000005483,ENSG00000005884,ENSG00000006194,ENSG00000006377,ENSG00000006432,ENSG00000006459,ENSG00000007168,ENSG00000007384,ENSG00000008083,ENSG00000008710,ENSG00000011007,ENSG00000011243,ENSG00000011258,ENSG00000011566,ENSG00000013364,ENSG00000016082,ENSG00000018280,ENSG00000018408,ENSG00000018869…
0.00015	2923	382	0.131	GO:0051173	BP	positive regulation of nitrogen compound metabolic process	5	ENSG00000001084,ENSG00000003402,ENSG00000005073,ENSG00000006432,ENSG00000006459,ENSG00000008083,ENSG00000008710,ENSG00000011243,ENSG00000011566,ENSG00000016082,ENSG00000018280,ENSG00000018408,ENSG00000020922,ENSG00000030419,ENSG00000032219,ENSG00000035862,ENSG00000039650,ENSG00000049618,ENSG00000050327,ENSG00000050344,ENSG00000051108,ENSG00000053254,ENSG00000055130,ENSG00000058272,ENSG00000061938…
0.0138	2870	362	0.126	GO:0051246	BP	regulation of protein metabolic process	5	ENSG00000001084,ENSG00000003402,ENSG00000003436,ENSG00000006432,ENSG00000007168,ENSG00000007384,ENSG00000008083,ENSG00000008710,ENSG00000011243,ENSG00000011566,ENSG00000013364,ENSG00000016082,ENSG00000018280,ENSG00000018408,ENSG00000020922,ENSG00000034713,ENSG00000035862,ENSG00000038532,ENSG00000039650,ENSG00000050327,ENSG00000051108,ENSG00000055130,ENSG00000058272,ENSG00000061938,ENSG00000063046…
0.00267	1601	222	0.139	GO:0051247	BP	positive regulation of protein metabolic process	6	ENSG00000001084,ENSG00000003402,ENSG00000006432,ENSG00000008083,ENSG00000008710,ENSG00000011243,ENSG00000011566,ENSG00000016082,ENSG00000018280,ENSG00000020922,ENSG00000035862,ENSG00000050327,ENSG00000051108,ENSG00000055130,ENSG00000058272,ENSG00000061938,ENSG00000064687,ENSG00000065361,ENSG00000067560,ENSG00000067606,ENSG00000069329,ENSG00000070087,ENSG00000070831,ENSG00000071553,ENSG00000072609…
0.000139	10647	1199	0.113	GO:0050794	BP	regulation of cellular process	3	ENSG00000001084,ENSG00000001617,ENSG00000001631,ENSG00000002834,ENSG00000003147,ENSG00000003402,ENSG00000003436,ENSG00000003756,ENSG00000003989,ENSG00000004478,ENSG00000004776,ENSG00000004799,ENSG00000005073,ENSG00000005436,ENSG00000005483,ENSG00000005884,ENSG00000006194,ENSG00000006377,ENSG00000006432,ENSG00000006453,ENSG00000006459,ENSG00000006740,ENSG00000006747,ENSG00000007168,ENSG00000007384…
0.000654	4954	601	0.121	GO:0048522	BP	positive regulation of cellular process	4	ENSG00000001084,ENSG00000002834,ENSG00000003402,ENSG00000003756,ENSG00000005073,ENSG00000005884,ENSG00000006377,ENSG00000006432,ENSG00000006453,ENSG00000006459,ENSG00000006747,ENSG00000007168,ENSG00000008083,ENSG00000008710,ENSG00000011243,ENSG00000011566,ENSG00000012660,ENSG00000014164,ENSG00000014216,ENSG00000016082,ENSG00000018280,ENSG00000018408,ENSG00000020922,ENSG00000027075,ENSG00000030419…
0.0395	1628	218	0.134	GO:0010941	BP	regulation of cell death	4	ENSG00000001084,ENSG00000001631,ENSG00000003402,ENSG00000003756,ENSG00000004776,ENSG00000004799,ENSG00000006432,ENSG00000006747,ENSG00000011566,ENSG00000016082,ENSG00000020922,ENSG00000027075,ENSG00000044115,ENSG00000050327,ENSG00000050748,ENSG00000050820,ENSG00000051108,ENSG00000054967,ENSG00000064655,ENSG00000065361,ENSG00000066135,ENSG00000067606,ENSG00000069329,ENSG00000070444,ENSG00000070831…
0.000123	4587	567	0.124	GO:0048523	BP	negative regulation of cellular process	4	ENSG00000001084,ENSG00000001617,ENSG00000001631,ENSG00000003402,ENSG00000003436,ENSG00000003756,ENSG00000004478,ENSG00000004776,ENSG00000004799,ENSG00000005436,ENSG00000005483,ENSG00000005884,ENSG00000006194,ENSG00000006740,ENSG00000006747,ENSG00000007168,ENSG00000007384,ENSG00000008083,ENSG00000008710,ENSG00000013364,ENSG00000016082,ENSG00000018280,ENSG00000018408,ENSG00000020922,ENSG00000026025…
0.0124	2306	299	0.13	GO:0051128	BP	regulation of cellular component organization	4	ENSG00000001617,ENSG00000003402,ENSG00000004478,ENSG00000005884,ENSG00000006453,ENSG00000006740,ENSG00000006747,ENSG00000007168,ENSG00000008083,ENSG00000008710,ENSG00000011243,ENSG00000011454,ENSG00000016082,ENSG00000018280,ENSG00000020922,ENSG00000026025,ENSG00000027075,ENSG00000036257,ENSG00000038532,ENSG00000039319,ENSG00000039650,ENSG00000050327,ENSG00000050405,ENSG00000050748,ENSG00000050820…
0.00242	1188	173	0.146	GO:0033043	BP	regulation of organelle organization	5	ENSG00000004478,ENSG00000006453,ENSG00000006740,ENSG00000006747,ENSG00000007168,ENSG00000008083,ENSG00000008710,ENSG00000011243,ENSG00000011454,ENSG00000016082,ENSG00000020922,ENSG00000036257,ENSG00000038532,ENSG00000039650,ENSG00000050327,ENSG00000050405,ENSG00000050748,ENSG00000054611,ENSG00000063244,ENSG00000066135,ENSG00000067560,ENSG00000067715,ENSG00000069329,ENSG00000070087,ENSG00000070366…
3.56e-11	6238	790	0.127	GO:0031323	BP	regulation of cellular metabolic process	4	ENSG00000001084,ENSG00000003402,ENSG00000003436,ENSG00000003756,ENSG00000004799,ENSG00000005073,ENSG00000005436,ENSG00000005483,ENSG00000005884,ENSG00000006194,ENSG00000006377,ENSG00000006432,ENSG00000006459,ENSG00000007168,ENSG00000007384,ENSG00000008083,ENSG00000008710,ENSG00000011007,ENSG00000011243,ENSG00000011258,ENSG00000011566,ENSG00000012660,ENSG00000013364,ENSG00000014216,ENSG00000016082…
0.00574	772	120	0.155	GO:0031329	BP	regulation of cellular catabolic process	5	ENSG00000001084,ENSG00000007384,ENSG00000008710,ENSG00000014216,ENSG00000018280,ENSG00000033627,ENSG00000034713,ENSG00000035862,ENSG00000038532,ENSG00000051108,ENSG00000055130,ENSG00000063244,ENSG00000066135,ENSG00000069329,ENSG00000070366,ENSG00000072609,ENSG00000078618,ENSG00000079999,ENSG00000082701,ENSG00000082898,ENSG00000085733,ENSG00000087470,ENSG00000095787,ENSG00000097033,ENSG00000099341…
0.0442	300	55	0.183	GO:0010506	BP	regulation of autophagy	6	ENSG00000014216,ENSG00000033627,ENSG00000038532,ENSG00000063244,ENSG00000066135,ENSG00000069329,ENSG00000085733,ENSG00000087470,ENSG00000095787,ENSG00000097033,ENSG00000100219,ENSG00000100393,ENSG00000103148,ENSG00000103510,ENSG00000104081,ENSG00000104312,ENSG00000105723,ENSG00000106100,ENSG00000109670,ENSG00000111640,ENSG00000111725,ENSG00000112977,ENSG00000116954,ENSG00000123395,ENSG00000126247…
1e-06	4523	575	0.127	GO:0031326	BP	regulation of cellular biosynthetic process	5	ENSG00000001084,ENSG00000003402,ENSG00000004799,ENSG00000005073,ENSG00000005436,ENSG00000005483,ENSG00000005884,ENSG00000006194,ENSG00000006377,ENSG00000006432,ENSG00000006459,ENSG00000008083,ENSG00000008710,ENSG00000011007,ENSG00000011243,ENSG00000011258,ENSG00000012660,ENSG00000016082,ENSG00000018280,ENSG00000018408,ENSG00000018869,ENSG00000020922,ENSG00000027075,ENSG00000030419,ENSG00000032219…
3.56e-08	4222	551	0.131	GO:2000112	BP	regulation of cellular macromolecule biosynthetic process	6	ENSG00000001084,ENSG00000003402,ENSG00000005073,ENSG00000005436,ENSG00000005483,ENSG00000005884,ENSG00000006194,ENSG00000006377,ENSG00000006432,ENSG00000006459,ENSG00000008083,ENSG00000008710,ENSG00000011007,ENSG00000011243,ENSG00000011258,ENSG00000016082,ENSG00000018280,ENSG00000018408,ENSG00000018869,ENSG00000020922,ENSG00000027075,ENSG00000030419,ENSG00000032219,ENSG00000036257,ENSG00000039319…
3.08e-07	4266	550	0.129	GO:0019219	BP	regulation of nucleobase-containing compound metabolic process	5	ENSG00000001084,ENSG00000003402,ENSG00000003756,ENSG00000005073,ENSG00000005436,ENSG00000005483,ENSG00000005884,ENSG00000006194,ENSG00000006377,ENSG00000006432,ENSG00000006459,ENSG00000008083,ENSG00000008710,ENSG00000011007,ENSG00000011243,ENSG00000011258,ENSG00000016082,ENSG00000018280,ENSG00000018408,ENSG00000018869,ENSG00000020922,ENSG00000027075,ENSG00000030419,ENSG00000032219,ENSG00000035862…
4.93e-08	3881	512	0.132	GO:0051252	BP	regulation of RNA metabolic process	6	ENSG00000001084,ENSG00000003402,ENSG00000003756,ENSG00000005073,ENSG00000005436,ENSG00000005483,ENSG00000005884,ENSG00000006194,ENSG00000006377,ENSG00000006432,ENSG00000006459,ENSG00000008083,ENSG00000008710,ENSG00000011007,ENSG00000011243,ENSG00000011258,ENSG00000016082,ENSG00000018280,ENSG00000018408,ENSG00000018869,ENSG00000027075,ENSG00000030419,ENSG00000032219,ENSG00000036257,ENSG00000039319…
0.0175	1285	180	0.14	GO:0051253	BP	negative regulation of RNA metabolic process	7	ENSG00000001084,ENSG00000005436,ENSG00000006194,ENSG00000008083,ENSG00000016082,ENSG00000018280,ENSG00000018408,ENSG00000030419,ENSG00000032219,ENSG00000036257,ENSG00000050344,ENSG00000053254,ENSG00000061273,ENSG00000063244,ENSG00000065526,ENSG00000066135,ENSG00000070444,ENSG00000071655,ENSG00000072736,ENSG00000073584,ENSG00000077782,ENSG00000081923,ENSG00000082898,ENSG00000094916,ENSG00000095794…
9.79e-07	3694	483	0.131	GO:2001141	BP	regulation of RNA biosynthetic process	7	ENSG00000001084,ENSG00000003402,ENSG00000005073,ENSG00000005436,ENSG00000005483,ENSG00000005884,ENSG00000006194,ENSG00000006377,ENSG00000006432,ENSG00000006459,ENSG00000008083,ENSG00000008710,ENSG00000011007,ENSG00000011243,ENSG00000011258,ENSG00000016082,ENSG00000018280,ENSG00000018408,ENSG00000018869,ENSG00000027075,ENSG00000030419,ENSG00000032219,ENSG00000036257,ENSG00000039319,ENSG00000048405…
9.75e-07	3685	482	0.131	GO:1903506	BP	regulation of nucleic acid-templated transcription	8	ENSG00000001084,ENSG00000003402,ENSG00000005073,ENSG00000005436,ENSG00000005483,ENSG00000005884,ENSG00000006194,ENSG00000006377,ENSG00000006432,ENSG00000006459,ENSG00000008083,ENSG00000008710,ENSG00000011007,ENSG00000011243,ENSG00000011258,ENSG00000016082,ENSG00000018280,ENSG00000018408,ENSG00000018869,ENSG00000027075,ENSG00000030419,ENSG00000032219,ENSG00000036257,ENSG00000039319,ENSG00000048405…
1.7e-06	3663	478	0.13	GO:0006355	BP	regulation of transcription, DNA-templated	9	ENSG00000001084,ENSG00000003402,ENSG00000005073,ENSG00000005436,ENSG00000005483,ENSG00000005884,ENSG00000006194,ENSG00000006377,ENSG00000006432,ENSG00000006459,ENSG00000008083,ENSG00000008710,ENSG00000011007,ENSG00000011243,ENSG00000011258,ENSG00000016082,ENSG00000018280,ENSG00000018408,ENSG00000018869,ENSG00000027075,ENSG00000030419,ENSG00000032219,ENSG00000036257,ENSG00000039319,ENSG00000048405…
0.00706	1976	263	0.133	GO:0006357	BP	regulation of transcription from RNA polymerase II promoter	10	ENSG00000005436,ENSG00000005884,ENSG00000006194,ENSG00000008083,ENSG00000008710,ENSG00000011007,ENSG00000011243,ENSG00000016082,ENSG00000018280,ENSG00000018408,ENSG00000030419,ENSG00000032219,ENSG00000036257,ENSG00000039319,ENSG00000050344,ENSG00000058272,ENSG00000060069,ENSG00000061273,ENSG00000065526,ENSG00000070444,ENSG00000071655,ENSG00000072736,ENSG00000073584,ENSG00000075426,ENSG00000077782…
0.000154	3030	394	0.13	GO:0031325	BP	positive regulation of cellular metabolic process	5	ENSG00000001084,ENSG00000003402,ENSG00000005073,ENSG00000006432,ENSG00000006459,ENSG00000008083,ENSG00000008710,ENSG00000011243,ENSG00000011566,ENSG00000012660,ENSG00000016082,ENSG00000018280,ENSG00000018408,ENSG00000020922,ENSG00000030419,ENSG00000032219,ENSG00000035862,ENSG00000038532,ENSG00000039650,ENSG00000049245,ENSG00000049618,ENSG00000050327,ENSG00000050344,ENSG00000051108,ENSG00000053254…
0.00103	2637	344	0.13	GO:0032268	BP	regulation of cellular protein metabolic process	5	ENSG00000001084,ENSG00000003402,ENSG00000003436,ENSG00000006432,ENSG00000007168,ENSG00000007384,ENSG00000008083,ENSG00000008710,ENSG00000011243,ENSG00000011566,ENSG00000013364,ENSG00000016082,ENSG00000018280,ENSG00000018408,ENSG00000020922,ENSG00000034713,ENSG00000035862,ENSG00000038532,ENSG00000039650,ENSG00000050327,ENSG00000051108,ENSG00000055130,ENSG00000058272,ENSG00000061938,ENSG00000063046…
0.00336	1734	237	0.137	GO:0031399	BP	regulation of protein modification process	6	ENSG00000001084,ENSG00000003402,ENSG00000006432,ENSG00000007168,ENSG00000008083,ENSG00000008710,ENSG00000011243,ENSG00000011566,ENSG00000013364,ENSG00000016082,ENSG00000018280,ENSG00000018408,ENSG00000020922,ENSG00000035862,ENSG00000039650,ENSG00000050327,ENSG00000051108,ENSG00000055130,ENSG00000058272,ENSG00000061938,ENSG00000063244,ENSG00000064687,ENSG00000065361,ENSG00000066135,ENSG00000067560…
0.00241	1514	212	0.14	GO:0032270	BP	positive regulation of cellular protein metabolic process	6	ENSG00000001084,ENSG00000003402,ENSG00000006432,ENSG00000008083,ENSG00000008710,ENSG00000011243,ENSG00000011566,ENSG00000016082,ENSG00000018280,ENSG00000020922,ENSG00000035862,ENSG00000050327,ENSG00000051108,ENSG00000055130,ENSG00000058272,ENSG00000061938,ENSG00000064687,ENSG00000065361,ENSG00000067560,ENSG00000067606,ENSG00000069329,ENSG00000070087,ENSG00000070831,ENSG00000071553,ENSG00000072609…
8.54e-05	3228	418	0.129	GO:0023051	BP	regulation of signaling	1	ENSG00000001084,ENSG00000002834,ENSG00000003147,ENSG00000003402,ENSG00000005884,ENSG00000006432,ENSG00000006453,ENSG00000006740,ENSG00000007168,ENSG00000007384,ENSG00000008853,ENSG00000011566,ENSG00000013364,ENSG00000014164,ENSG00000016082,ENSG00000017797,ENSG00000018408,ENSG00000020922,ENSG00000025708,ENSG00000027075,ENSG00000031081,ENSG00000035862,ENSG00000036257,ENSG00000038532,ENSG00000044115…
0.000319	3174	408	0.129	GO:0010646	BP	regulation of cell communication	1	ENSG00000001084,ENSG00000002834,ENSG00000003147,ENSG00000003402,ENSG00000005884,ENSG00000006432,ENSG00000006453,ENSG00000006740,ENSG00000007168,ENSG00000007384,ENSG00000008853,ENSG00000011566,ENSG00000014164,ENSG00000016082,ENSG00000017797,ENSG00000018408,ENSG00000020922,ENSG00000025708,ENSG00000027075,ENSG00000031081,ENSG00000035862,ENSG00000036257,ENSG00000038532,ENSG00000044115,ENSG00000050327…
0.000505	2866	372	0.13	GO:0009966	BP	regulation of signal transduction	2	ENSG00000001084,ENSG00000002834,ENSG00000003402,ENSG00000005884,ENSG00000006432,ENSG00000006453,ENSG00000006740,ENSG00000007168,ENSG00000007384,ENSG00000008853,ENSG00000011566,ENSG00000014164,ENSG00000016082,ENSG00000017797,ENSG00000018408,ENSG00000020922,ENSG00000027075,ENSG00000031081,ENSG00000035862,ENSG00000036257,ENSG00000038532,ENSG00000044115,ENSG00000050327,ENSG00000050748,ENSG00000051108…
5.47e-06	864	144	0.167	GO:0030163	BP	protein catabolic process	1	ENSG00000001084,ENSG00000007384,ENSG00000008710,ENSG00000018408,ENSG00000033178,ENSG00000034713,ENSG00000035862,ENSG00000036257,ENSG00000038532,ENSG00000051108,ENSG00000055130,ENSG00000069329,ENSG00000070423,ENSG00000070831,ENSG00000072201,ENSG00000072609,ENSG00000076201,ENSG00000078304,ENSG00000078618,ENSG00000079999,ENSG00000082701,ENSG00000082898,ENSG00000084073,ENSG00000087448,ENSG00000090316…
0.00112	717	116	0.162	GO:0044257	BP	cellular protein catabolic process	2	ENSG00000001084,ENSG00000007384,ENSG00000008710,ENSG00000018408,ENSG00000033178,ENSG00000034713,ENSG00000036257,ENSG00000038532,ENSG00000051108,ENSG00000055130,ENSG00000069329,ENSG00000070423,ENSG00000072201,ENSG00000072609,ENSG00000076201,ENSG00000078304,ENSG00000079999,ENSG00000082701,ENSG00000084073,ENSG00000087448,ENSG00000090316,ENSG00000095787,ENSG00000099341,ENSG00000099364,ENSG00000100219…
0.00055	669	111	0.166	GO:0051603	BP	proteolysis involved in cellular protein catabolic process	3	ENSG00000001084,ENSG00000007384,ENSG00000008710,ENSG00000018408,ENSG00000033178,ENSG00000034713,ENSG00000036257,ENSG00000038532,ENSG00000051108,ENSG00000055130,ENSG00000070423,ENSG00000072201,ENSG00000072609,ENSG00000076201,ENSG00000078304,ENSG00000079999,ENSG00000082701,ENSG00000084073,ENSG00000087448,ENSG00000090316,ENSG00000095787,ENSG00000099341,ENSG00000099364,ENSG00000100219,ENSG00000100567…
0.0139	588	95	0.162	GO:0019941	BP	modification-dependent protein catabolic process	4	ENSG00000001084,ENSG00000018408,ENSG00000033178,ENSG00000036257,ENSG00000038532,ENSG00000051108,ENSG00000055130,ENSG00000070423,ENSG00000072201,ENSG00000072609,ENSG00000076201,ENSG00000078304,ENSG00000079999,ENSG00000082701,ENSG00000084073,ENSG00000087448,ENSG00000090316,ENSG00000095787,ENSG00000099341,ENSG00000099364,ENSG00000100219,ENSG00000100567,ENSG00000100628,ENSG00000100804,ENSG00000103266…
0.0278	582	93	0.16	GO:0006511	BP	ubiquitin-dependent protein catabolic process	5	ENSG00000001084,ENSG00000018408,ENSG00000033178,ENSG00000036257,ENSG00000038532,ENSG00000051108,ENSG00000055130,ENSG00000070423,ENSG00000072201,ENSG00000072609,ENSG00000076201,ENSG00000078304,ENSG00000079999,ENSG00000082701,ENSG00000087448,ENSG00000090316,ENSG00000095787,ENSG00000099341,ENSG00000099364,ENSG00000100219,ENSG00000100567,ENSG00000100628,ENSG00000100804,ENSG00000103266,ENSG00000103275…
0.047	1911	250	0.131	GO:0010629	BP	negative regulation of gene expression	1	ENSG00000001084,ENSG00000005436,ENSG00000006194,ENSG00000008083,ENSG00000016082,ENSG00000018280,ENSG00000018408,ENSG00000030419,ENSG00000032219,ENSG00000036257,ENSG00000038358,ENSG00000050344,ENSG00000053254,ENSG00000053918,ENSG00000061273,ENSG00000063046,ENSG00000063244,ENSG00000065526,ENSG00000066135,ENSG00000069329,ENSG00000070366,ENSG00000070444,ENSG00000070831,ENSG00000071082,ENSG00000071655…
0.00327	592	98	0.166	GO:0097190	BP	apoptotic signaling pathway	1	ENSG00000001084,ENSG00000003402,ENSG00000036257,ENSG00000044115,ENSG00000050748,ENSG00000051108,ENSG00000054967,ENSG00000055130,ENSG00000064655,ENSG00000065361,ENSG00000070444,ENSG00000077782,ENSG00000082701,ENSG00000085733,ENSG00000087470,ENSG00000088986,ENSG00000089248,ENSG00000091409,ENSG00000092969,ENSG00000097033,ENSG00000100219,ENSG00000100393,ENSG00000101191,ENSG00000102572,ENSG00000104081…
0.000109	386	75	0.194	GO:2001233	BP	regulation of apoptotic signaling pathway	2	ENSG00000001084,ENSG00000003402,ENSG00000044115,ENSG00000050748,ENSG00000051108,ENSG00000064655,ENSG00000070444,ENSG00000077782,ENSG00000082701,ENSG00000085733,ENSG00000087470,ENSG00000088986,ENSG00000089248,ENSG00000091409,ENSG00000097033,ENSG00000100219,ENSG00000104081,ENSG00000104375,ENSG00000104689,ENSG00000105723,ENSG00000106144,ENSG00000108387,ENSG00000108443,ENSG00000108953,ENSG00000109062…
0.00961	1484	205	0.138	GO:0009967	BP	positive regulation of signal transduction	1	ENSG00000002834,ENSG00000003402,ENSG00000006432,ENSG00000007168,ENSG00000011566,ENSG00000014164,ENSG00000016082,ENSG00000027075,ENSG00000035862,ENSG00000038532,ENSG00000044115,ENSG00000050327,ENSG00000050748,ENSG00000056972,ENSG00000064687,ENSG00000065361,ENSG00000067560,ENSG00000067606,ENSG00000069329,ENSG00000070831,ENSG00000071553,ENSG00000072694,ENSG00000076604,ENSG00000076984,ENSG00000077782…
0.00594	180	40	0.222	GO:2001235	BP	positive regulation of apoptotic signaling pathway	2	ENSG00000044115,ENSG00000050748,ENSG00000082701,ENSG00000087470,ENSG00000088986,ENSG00000097033,ENSG00000104081,ENSG00000104375,ENSG00000104689,ENSG00000105723,ENSG00000106144,ENSG00000108387,ENSG00000108953,ENSG00000109062,ENSG00000109670,ENSG00000120889,ENSG00000120910,ENSG00000122641,ENSG00000130770,ENSG00000131653,ENSG00000134452,ENSG00000137801,ENSG00000141510,ENSG00000142168,ENSG00000148180…
0.0149	2320	300	0.129	GO:0071705	BP	nitrogen compound transport	1	ENSG00000003147,ENSG00000003989,ENSG00000006740,ENSG00000007168,ENSG00000007384,ENSG00000008710,ENSG00000008952,ENSG00000011243,ENSG00000011454,ENSG00000013364,ENSG00000014164,ENSG00000016082,ENSG00000018280,ENSG00000018408,ENSG00000025796,ENSG00000033627,ENSG00000034713,ENSG00000039319,ENSG00000040531,ENSG00000041802,ENSG00000049245,ENSG00000050327,ENSG00000051108,ENSG00000054611,ENSG00000056736…
0.0112	2040	269	0.132	GO:0042886	BP	amide transport	2	ENSG00000003147,ENSG00000006740,ENSG00000007168,ENSG00000007384,ENSG00000008710,ENSG00000008952,ENSG00000011243,ENSG00000011454,ENSG00000013364,ENSG00000014164,ENSG00000016082,ENSG00000018408,ENSG00000025796,ENSG00000033627,ENSG00000034713,ENSG00000039319,ENSG00000041802,ENSG00000049245,ENSG00000050327,ENSG00000051108,ENSG00000054611,ENSG00000056736,ENSG00000056972,ENSG00000062725,ENSG00000063244…
0.00691	2019	268	0.133	GO:0015833	BP	peptide transport	3	ENSG00000003147,ENSG00000006740,ENSG00000007168,ENSG00000007384,ENSG00000008710,ENSG00000008952,ENSG00000011243,ENSG00000011454,ENSG00000013364,ENSG00000014164,ENSG00000016082,ENSG00000018408,ENSG00000025796,ENSG00000033627,ENSG00000034713,ENSG00000039319,ENSG00000041802,ENSG00000049245,ENSG00000050327,ENSG00000051108,ENSG00000054611,ENSG00000056736,ENSG00000056972,ENSG00000062725,ENSG00000063244…
0.00026	2893	377	0.13	GO:0033036	BP	macromolecule localization	1	ENSG00000003147,ENSG00000004478,ENSG00000005469,ENSG00000006740,ENSG00000006747,ENSG00000007168,ENSG00000007384,ENSG00000008710,ENSG00000008952,ENSG00000011243,ENSG00000011454,ENSG00000013364,ENSG00000014164,ENSG00000016082,ENSG00000018408,ENSG00000025796,ENSG00000027075,ENSG00000033627,ENSG00000034713,ENSG00000039319,ENSG00000041802,ENSG00000044115,ENSG00000049245,ENSG00000050327,ENSG00000050748…
5.33e-06	2573	351	0.136	GO:0008104	BP	protein localization	2	ENSG00000003147,ENSG00000004478,ENSG00000006740,ENSG00000006747,ENSG00000007168,ENSG00000007384,ENSG00000008710,ENSG00000008952,ENSG00000011243,ENSG00000011454,ENSG00000013364,ENSG00000014164,ENSG00000016082,ENSG00000018408,ENSG00000025796,ENSG00000027075,ENSG00000033627,ENSG00000034713,ENSG00000039319,ENSG00000041802,ENSG00000044115,ENSG00000049245,ENSG00000050327,ENSG00000050748,ENSG00000051108…
5.35e-05	2739	364	0.133	GO:0051641	BP	cellular localization	1	ENSG00000006740,ENSG00000006747,ENSG00000007168,ENSG00000008710,ENSG00000008952,ENSG00000011243,ENSG00000011454,ENSG00000014164,ENSG00000018408,ENSG00000025796,ENSG00000027075,ENSG00000036257,ENSG00000039319,ENSG00000041802,ENSG00000044115,ENSG00000049245,ENSG00000051108,ENSG00000054611,ENSG00000058272,ENSG00000062725,ENSG00000063244,ENSG00000064655,ENSG00000064687,ENSG00000065308,ENSG00000067560…
0.000146	1719	243	0.141	GO:0070727	BP	cellular macromolecule localization	2	ENSG00000006740,ENSG00000006747,ENSG00000008710,ENSG00000008952,ENSG00000011243,ENSG00000011454,ENSG00000014164,ENSG00000018408,ENSG00000025796,ENSG00000027075,ENSG00000039319,ENSG00000044115,ENSG00000049245,ENSG00000051108,ENSG00000054611,ENSG00000062725,ENSG00000063244,ENSG00000064687,ENSG00000065308,ENSG00000067560,ENSG00000067606,ENSG00000069329,ENSG00000069849,ENSG00000069974,ENSG00000070366…
8.37e-05	1708	243	0.142	GO:0034613	BP	cellular protein localization	3	ENSG00000006740,ENSG00000006747,ENSG00000008710,ENSG00000008952,ENSG00000011243,ENSG00000011454,ENSG00000014164,ENSG00000018408,ENSG00000025796,ENSG00000027075,ENSG00000039319,ENSG00000044115,ENSG00000049245,ENSG00000051108,ENSG00000054611,ENSG00000062725,ENSG00000063244,ENSG00000064687,ENSG00000065308,ENSG00000067560,ENSG00000067606,ENSG00000069329,ENSG00000069849,ENSG00000069974,ENSG00000070366…
0.000403	2194	296	0.135	GO:0051649	BP	establishment of localization in cell	1	ENSG00000006740,ENSG00000007168,ENSG00000008710,ENSG00000008952,ENSG00000011243,ENSG00000011454,ENSG00000014164,ENSG00000018408,ENSG00000025796,ENSG00000036257,ENSG00000039319,ENSG00000041802,ENSG00000049245,ENSG00000051108,ENSG00000054611,ENSG00000058272,ENSG00000062725,ENSG00000063244,ENSG00000064655,ENSG00000067560,ENSG00000067606,ENSG00000067715,ENSG00000069329,ENSG00000069974,ENSG00000070087…
0.000832	2081	281	0.135	GO:0045184	BP	establishment of protein localization	1	ENSG00000003147,ENSG00000006740,ENSG00000007168,ENSG00000007384,ENSG00000008710,ENSG00000008952,ENSG00000011243,ENSG00000011454,ENSG00000013364,ENSG00000014164,ENSG00000016082,ENSG00000018408,ENSG00000025796,ENSG00000033627,ENSG00000034713,ENSG00000039319,ENSG00000041802,ENSG00000049245,ENSG00000050327,ENSG00000051108,ENSG00000054611,ENSG00000056736,ENSG00000056972,ENSG00000062725,ENSG00000063244…
0.00224	1983	267	0.135	GO:0015031	BP	protein transport	2	ENSG00000003147,ENSG00000006740,ENSG00000007168,ENSG00000007384,ENSG00000008710,ENSG00000008952,ENSG00000011243,ENSG00000011454,ENSG00000013364,ENSG00000014164,ENSG00000016082,ENSG00000018408,ENSG00000025796,ENSG00000033627,ENSG00000034713,ENSG00000039319,ENSG00000041802,ENSG00000049245,ENSG00000050327,ENSG00000051108,ENSG00000054611,ENSG00000056736,ENSG00000056972,ENSG00000062725,ENSG00000063244…
1.36e-05	1900	270	0.142	GO:0046907	BP	intracellular transport	1	ENSG00000006740,ENSG00000007168,ENSG00000008710,ENSG00000008952,ENSG00000011243,ENSG00000011454,ENSG00000014164,ENSG00000018408,ENSG00000025796,ENSG00000036257,ENSG00000039319,ENSG00000041802,ENSG00000049245,ENSG00000051108,ENSG00000054611,ENSG00000058272,ENSG00000062725,ENSG00000063244,ENSG00000064655,ENSG00000067560,ENSG00000067606,ENSG00000067715,ENSG00000069329,ENSG00000069974,ENSG00000070087…
0.0481	1146	161	0.14	GO:0006886	BP	intracellular protein transport	2	ENSG00000006740,ENSG00000008710,ENSG00000008952,ENSG00000011243,ENSG00000011454,ENSG00000014164,ENSG00000018408,ENSG00000025796,ENSG00000039319,ENSG00000051108,ENSG00000054611,ENSG00000062725,ENSG00000063244,ENSG00000067560,ENSG00000069329,ENSG00000069974,ENSG00000070366,ENSG00000070831,ENSG00000071082,ENSG00000071189,ENSG00000079999,ENSG00000082701,ENSG00000082898,ENSG00000085733,ENSG00000085872…
0.0309	1900	250	0.132	GO:0033554	BP	cellular response to stress	1	ENSG00000003402,ENSG00000004478,ENSG00000004799,ENSG00000006432,ENSG00000007168,ENSG00000008952,ENSG00000009413,ENSG00000011566,ENSG00000016082,ENSG00000020922,ENSG00000025796,ENSG00000033170,ENSG00000033178,ENSG00000034713,ENSG00000036257,ENSG00000038532,ENSG00000039650,ENSG00000044115,ENSG00000050327,ENSG00000050748,ENSG00000051108,ENSG00000053254,ENSG00000055130,ENSG00000057757,ENSG00000064655…
1.43e-05	1208	186	0.154	GO:0030054	CC	cell junction	1	ENSG00000001631,ENSG00000002834,ENSG00000003147,ENSG00000003989,ENSG00000005884,ENSG00000006453,ENSG00000006740,ENSG00000006747,ENSG00000011677,ENSG00000014216,ENSG00000025770,ENSG00000026025,ENSG00000027075,ENSG00000031081,ENSG00000044115,ENSG00000049245,ENSG00000050327,ENSG00000050405,ENSG00000050820,ENSG00000057294,ENSG00000058272,ENSG00000061938,ENSG00000064666,ENSG00000064687,ENSG00000067560…
2.11e-09	517	107	0.207	GO:0070161	CC	anchoring junction	2	ENSG00000002834,ENSG00000005884,ENSG00000006453,ENSG00000014216,ENSG00000026025,ENSG00000031081,ENSG00000044115,ENSG00000050405,ENSG00000050820,ENSG00000057294,ENSG00000058272,ENSG00000061938,ENSG00000064666,ENSG00000067560,ENSG00000070831,ENSG00000071082,ENSG00000073008,ENSG00000074054,ENSG00000085733,ENSG00000086062,ENSG00000089157,ENSG00000089159,ENSG00000091409,ENSG00000091972,ENSG00000092531…
3.25e-09	500	104	0.208	GO:0005912	CC	adherens junction	3	ENSG00000002834,ENSG00000005884,ENSG00000006453,ENSG00000014216,ENSG00000026025,ENSG00000031081,ENSG00000044115,ENSG00000050405,ENSG00000050820,ENSG00000057294,ENSG00000058272,ENSG00000061938,ENSG00000064666,ENSG00000067560,ENSG00000070831,ENSG00000071082,ENSG00000073008,ENSG00000074054,ENSG00000085733,ENSG00000089157,ENSG00000089159,ENSG00000091409,ENSG00000091972,ENSG00000092531,ENSG00000096696…
0.00118	423	77	0.182	GO:0005911	CC	cell-cell junction	2	ENSG00000001631,ENSG00000006453,ENSG00000027075,ENSG00000044115,ENSG00000057294,ENSG00000064666,ENSG00000067560,ENSG00000067606,ENSG00000070831,ENSG00000071127,ENSG00000073008,ENSG00000076604,ENSG00000083307,ENSG00000086062,ENSG00000091409,ENSG00000091972,ENSG00000092531,ENSG00000096696,ENSG00000102879,ENSG00000104067,ENSG00000105699,ENSG00000111679,ENSG00000113555,ENSG00000115808,ENSG00000116539…
2.04e-06	401	82	0.204	GO:0030055	CC	cell-substrate junction	2	ENSG00000002834,ENSG00000005884,ENSG00000014216,ENSG00000026025,ENSG00000031081,ENSG00000044115,ENSG00000050405,ENSG00000050820,ENSG00000058272,ENSG00000064666,ENSG00000067560,ENSG00000070831,ENSG00000071082,ENSG00000073008,ENSG00000074054,ENSG00000085733,ENSG00000089157,ENSG00000089159,ENSG00000091409,ENSG00000092531,ENSG00000102755,ENSG00000106991,ENSG00000108953,ENSG00000111077,ENSG00000115641…
1.23e-06	397	82	0.207	GO:0005924	CC	cell-substrate adherens junction	3	ENSG00000002834,ENSG00000005884,ENSG00000014216,ENSG00000026025,ENSG00000031081,ENSG00000044115,ENSG00000050405,ENSG00000050820,ENSG00000058272,ENSG00000064666,ENSG00000067560,ENSG00000070831,ENSG00000071082,ENSG00000073008,ENSG00000074054,ENSG00000085733,ENSG00000089157,ENSG00000089159,ENSG00000091409,ENSG00000092531,ENSG00000102755,ENSG00000106991,ENSG00000108953,ENSG00000111077,ENSG00000115641…
8.32e-07	394	82	0.208	GO:0005925	CC	focal adhesion	4	ENSG00000002834,ENSG00000005884,ENSG00000014216,ENSG00000026025,ENSG00000031081,ENSG00000044115,ENSG00000050405,ENSG00000050820,ENSG00000058272,ENSG00000064666,ENSG00000067560,ENSG00000070831,ENSG00000071082,ENSG00000073008,ENSG00000074054,ENSG00000085733,ENSG00000089157,ENSG00000089159,ENSG00000091409,ENSG00000092531,ENSG00000102755,ENSG00000106991,ENSG00000108953,ENSG00000111077,ENSG00000115641…
6.57e-05	16597	1772	0.107	GO:0005623	CC	cell	1	ENSG00000000419,ENSG00000001084,ENSG00000001631,ENSG00000002834,ENSG00000003147,ENSG00000003402,ENSG00000003436,ENSG00000003756,ENSG00000003989,ENSG00000004478,ENSG00000004776,ENSG00000004799,ENSG00000005073,ENSG00000005436,ENSG00000005469,ENSG00000005483,ENSG00000005884,ENSG00000006007,ENSG00000006194,ENSG00000006377,ENSG00000006432,ENSG00000006453,ENSG00000006459,ENSG00000006530,ENSG00000006740…
3.06e-09	5058	650	0.129	GO:0031974	CC	membrane-enclosed lumen	1	ENSG00000003756,ENSG00000004478,ENSG00000004799,ENSG00000005073,ENSG00000005436,ENSG00000005469,ENSG00000005483,ENSG00000006453,ENSG00000006459,ENSG00000006756,ENSG00000008083,ENSG00000009413,ENSG00000011007,ENSG00000011243,ENSG00000013364,ENSG00000014164,ENSG00000014216,ENSG00000016082,ENSG00000018408,ENSG00000018510,ENSG00000020922,ENSG00000025770,ENSG00000032219,ENSG00000033627,ENSG00000035862…
5.14e-05	1590	230	0.145	GO:0098805	CC	whole membrane	1	ENSG00000003147,ENSG00000003402,ENSG00000006530,ENSG00000008283,ENSG00000008516,ENSG00000008710,ENSG00000011021,ENSG00000018280,ENSG00000018510,ENSG00000033627,ENSG00000034713,ENSG00000038532,ENSG00000039319,ENSG00000040531,ENSG00000044115,ENSG00000049245,ENSG00000053918,ENSG00000061938,ENSG00000063245,ENSG00000064687,ENSG00000064763,ENSG00000065923,ENSG00000067560,ENSG00000067606,ENSG00000067715…
1.56e-08	4998	639	0.128	GO:0032991	CC	macromolecular complex	1	ENSG00000000419,ENSG00000001084,ENSG00000001631,ENSG00000003402,ENSG00000003756,ENSG00000004478,ENSG00000005073,ENSG00000005436,ENSG00000005884,ENSG00000006747,ENSG00000007168,ENSG00000008083,ENSG00000008710,ENSG00000009413,ENSG00000011007,ENSG00000011454,ENSG00000011677,ENSG00000013364,ENSG00000014164,ENSG00000018408,ENSG00000020922,ENSG00000026559,ENSG00000032219,ENSG00000033627,ENSG00000036257…
7.04e-07	3173	425	0.134	GO:0043234	CC	protein complex	2	ENSG00000001631,ENSG00000003402,ENSG00000004478,ENSG00000005073,ENSG00000005884,ENSG00000006747,ENSG00000007168,ENSG00000008083,ENSG00000008710,ENSG00000011007,ENSG00000011454,ENSG00000013364,ENSG00000014164,ENSG00000018408,ENSG00000020922,ENSG00000033627,ENSG00000044115,ENSG00000049245,ENSG00000050327,ENSG00000058272,ENSG00000059691,ENSG00000060069,ENSG00000061938,ENSG00000062725,ENSG00000063046…
0.000101	1362	201	0.148	GO:1902494	CC	catalytic complex	2	ENSG00000000419,ENSG00000001084,ENSG00000003402,ENSG00000008083,ENSG00000009413,ENSG00000036257,ENSG00000049618,ENSG00000055130,ENSG00000058272,ENSG00000060069,ENSG00000061273,ENSG00000064687,ENSG00000069849,ENSG00000070366,ENSG00000071655,ENSG00000073584,ENSG00000078304,ENSG00000079999,ENSG00000082258,ENSG00000087448,ENSG00000087460,ENSG00000088986,ENSG00000090266,ENSG00000094916,ENSG00000096070…
7.29e-24	13308	1562	0.117	GO:0043226	CC	organelle	1	ENSG00000000419,ENSG00000001631,ENSG00000002834,ENSG00000003147,ENSG00000003436,ENSG00000003756,ENSG00000004478,ENSG00000004776,ENSG00000004799,ENSG00000005073,ENSG00000005436,ENSG00000005469,ENSG00000005483,ENSG00000005884,ENSG00000006007,ENSG00000006194,ENSG00000006377,ENSG00000006453,ENSG00000006459,ENSG00000006530,ENSG00000006740,ENSG00000006747,ENSG00000006756,ENSG00000007168,ENSG00000007384…
0.002	4024	496	0.123	GO:0043228	CC	non-membrane-bounded organelle	2	ENSG00000001631,ENSG00000002834,ENSG00000004478,ENSG00000005436,ENSG00000006453,ENSG00000006459,ENSG00000006747,ENSG00000007168,ENSG00000009413,ENSG00000010295,ENSG00000011243,ENSG00000011295,ENSG00000011454,ENSG00000013364,ENSG00000018510,ENSG00000020922,ENSG00000025770,ENSG00000026025,ENSG00000036257,ENSG00000037757,ENSG00000038358,ENSG00000039650,ENSG00000040531,ENSG00000044115,ENSG00000049618…
5.09e-19	9040	1127	0.125	GO:0044422	CC	organelle part	2	ENSG00000000419,ENSG00000001631,ENSG00000002834,ENSG00000003147,ENSG00000003436,ENSG00000003756,ENSG00000004478,ENSG00000004799,ENSG00000005073,ENSG00000005436,ENSG00000005469,ENSG00000005483,ENSG00000006007,ENSG00000006453,ENSG00000006459,ENSG00000006530,ENSG00000006747,ENSG00000006756,ENSG00000007168,ENSG00000007384,ENSG00000008083,ENSG00000008283,ENSG00000008513,ENSG00000008516,ENSG00000008710…
3.06e-09	5058	650	0.129	GO:0043233	CC	organelle lumen	3	ENSG00000003756,ENSG00000004478,ENSG00000004799,ENSG00000005073,ENSG00000005436,ENSG00000005469,ENSG00000005483,ENSG00000006453,ENSG00000006459,ENSG00000006756,ENSG00000008083,ENSG00000009413,ENSG00000011007,ENSG00000011243,ENSG00000013364,ENSG00000014164,ENSG00000014216,ENSG00000016082,ENSG00000018408,ENSG00000018510,ENSG00000020922,ENSG00000025770,ENSG00000032219,ENSG00000033627,ENSG00000035862…
5.17e-24	12337	1473	0.119	GO:0043227	CC	membrane-bounded organelle	2	ENSG00000000419,ENSG00000002834,ENSG00000003147,ENSG00000003436,ENSG00000003756,ENSG00000004478,ENSG00000004776,ENSG00000004799,ENSG00000005073,ENSG00000005436,ENSG00000005469,ENSG00000005483,ENSG00000005884,ENSG00000006007,ENSG00000006194,ENSG00000006377,ENSG00000006453,ENSG00000006459,ENSG00000006530,ENSG00000006740,ENSG00000006747,ENSG00000006756,ENSG00000007168,ENSG00000007384,ENSG00000008083…
0.000642	4244	524	0.123	GO:0031982	CC	vesicle	3	ENSG00000002834,ENSG00000003147,ENSG00000004478,ENSG00000005884,ENSG00000006007,ENSG00000006453,ENSG00000006740,ENSG00000006747,ENSG00000006756,ENSG00000007168,ENSG00000008513,ENSG00000008516,ENSG00000008710,ENSG00000011021,ENSG00000012171,ENSG00000013364,ENSG00000013583,ENSG00000014216,ENSG00000018280,ENSG00000026025,ENSG00000027075,ENSG00000033170,ENSG00000033627,ENSG00000034713,ENSG00000035862…
0.000204	2869	375	0.131	GO:0031090	CC	organelle membrane	3	ENSG00000003147,ENSG00000003436,ENSG00000004799,ENSG00000006007,ENSG00000006530,ENSG00000007168,ENSG00000007384,ENSG00000008283,ENSG00000008513,ENSG00000008516,ENSG00000008710,ENSG00000011021,ENSG00000011295,ENSG00000018280,ENSG00000018510,ENSG00000027847,ENSG00000033170,ENSG00000033627,ENSG00000034713,ENSG00000036257,ENSG00000038532,ENSG00000039319,ENSG00000040531,ENSG00000049245,ENSG00000051825…
5.37e-06	1958	279	0.142	GO:0098588	CC	bounding membrane of organelle	4	ENSG00000003147,ENSG00000006530,ENSG00000007384,ENSG00000008283,ENSG00000008513,ENSG00000008516,ENSG00000008710,ENSG00000011021,ENSG00000018280,ENSG00000018510,ENSG00000027847,ENSG00000033170,ENSG00000033627,ENSG00000034713,ENSG00000036257,ENSG00000038532,ENSG00000039319,ENSG00000040531,ENSG00000049245,ENSG00000051825,ENSG00000064225,ENSG00000064270,ENSG00000064687,ENSG00000064763,ENSG00000065923…
2.1e-05	16567	1772	0.107	GO:0044464	CC	cell part	1	ENSG00000000419,ENSG00000001084,ENSG00000001631,ENSG00000002834,ENSG00000003147,ENSG00000003402,ENSG00000003436,ENSG00000003756,ENSG00000003989,ENSG00000004478,ENSG00000004776,ENSG00000004799,ENSG00000005073,ENSG00000005436,ENSG00000005469,ENSG00000005483,ENSG00000005884,ENSG00000006007,ENSG00000006194,ENSG00000006377,ENSG00000006432,ENSG00000006453,ENSG00000006459,ENSG00000006530,ENSG00000006740…
3.6e-30	14446	1684	0.117	GO:0005622	CC	intracellular	2	ENSG00000000419,ENSG00000001084,ENSG00000001631,ENSG00000002834,ENSG00000003147,ENSG00000003402,ENSG00000003436,ENSG00000003756,ENSG00000004478,ENSG00000004776,ENSG00000004799,ENSG00000005073,ENSG00000005436,ENSG00000005469,ENSG00000005483,ENSG00000005884,ENSG00000006007,ENSG00000006194,ENSG00000006377,ENSG00000006432,ENSG00000006453,ENSG00000006459,ENSG00000006530,ENSG00000006740,ENSG00000006747…
5.51e-29	14094	1650	0.117	GO:0044424	CC	intracellular part	3	ENSG00000000419,ENSG00000001084,ENSG00000001631,ENSG00000002834,ENSG00000003147,ENSG00000003402,ENSG00000003436,ENSG00000003756,ENSG00000004478,ENSG00000004776,ENSG00000004799,ENSG00000005073,ENSG00000005436,ENSG00000005469,ENSG00000005483,ENSG00000005884,ENSG00000006007,ENSG00000006194,ENSG00000006377,ENSG00000006432,ENSG00000006453,ENSG00000006459,ENSG00000006530,ENSG00000006740,ENSG00000006747…
1.05e-12	11222	1312	0.117	GO:0005737	CC	cytoplasm	4	ENSG00000000419,ENSG00000001084,ENSG00000001631,ENSG00000002834,ENSG00000003147,ENSG00000003402,ENSG00000003436,ENSG00000004478,ENSG00000004776,ENSG00000004799,ENSG00000005436,ENSG00000005469,ENSG00000005483,ENSG00000005884,ENSG00000006007,ENSG00000006432,ENSG00000006453,ENSG00000006530,ENSG00000006740,ENSG00000006747,ENSG00000006756,ENSG00000007168,ENSG00000007384,ENSG00000008083,ENSG00000008283…
7.52e-17	9344	1147	0.123	GO:0044444	CC	cytoplasmic part	5	ENSG00000000419,ENSG00000001084,ENSG00000002834,ENSG00000003147,ENSG00000003402,ENSG00000003436,ENSG00000004478,ENSG00000004799,ENSG00000005436,ENSG00000005469,ENSG00000005884,ENSG00000006007,ENSG00000006453,ENSG00000006530,ENSG00000006740,ENSG00000006747,ENSG00000006756,ENSG00000007168,ENSG00000007384,ENSG00000008083,ENSG00000008283,ENSG00000008513,ENSG00000008516,ENSG00000008710,ENSG00000008853…
3.39e-16	4897	670	0.137	GO:0005829	CC	cytosol	6	ENSG00000001084,ENSG00000003147,ENSG00000003402,ENSG00000004478,ENSG00000005436,ENSG00000006453,ENSG00000006530,ENSG00000006740,ENSG00000007168,ENSG00000008853,ENSG00000008952,ENSG00000011454,ENSG00000013364,ENSG00000013523,ENSG00000014216,ENSG00000017797,ENSG00000018408,ENSG00000020922,ENSG00000025708,ENSG00000025796,ENSG00000026025,ENSG00000027075,ENSG00000031081,ENSG00000032219,ENSG00000033170…
5.57e-27	12330	1484	0.12	GO:0043229	CC	intracellular organelle	4	ENSG00000000419,ENSG00000001631,ENSG00000002834,ENSG00000003147,ENSG00000003436,ENSG00000003756,ENSG00000004478,ENSG00000004776,ENSG00000004799,ENSG00000005073,ENSG00000005436,ENSG00000005469,ENSG00000005483,ENSG00000006007,ENSG00000006194,ENSG00000006377,ENSG00000006453,ENSG00000006459,ENSG00000006530,ENSG00000006740,ENSG00000006747,ENSG00000006756,ENSG00000007168,ENSG00000007384,ENSG00000008083…
0.002	4024	496	0.123	GO:0043232	CC	intracellular non-membrane-bounded organelle	5	ENSG00000001631,ENSG00000002834,ENSG00000004478,ENSG00000005436,ENSG00000006453,ENSG00000006459,ENSG00000006747,ENSG00000007168,ENSG00000009413,ENSG00000010295,ENSG00000011243,ENSG00000011295,ENSG00000011454,ENSG00000013364,ENSG00000018510,ENSG00000020922,ENSG00000025770,ENSG00000026025,ENSG00000036257,ENSG00000037757,ENSG00000038358,ENSG00000039650,ENSG00000040531,ENSG00000044115,ENSG00000049618…
0.0386	2055	267	0.13	GO:0005856	CC	cytoskeleton	6	ENSG00000001631,ENSG00000002834,ENSG00000004478,ENSG00000006453,ENSG00000006747,ENSG00000007168,ENSG00000010295,ENSG00000011295,ENSG00000011454,ENSG00000013364,ENSG00000026025,ENSG00000036257,ENSG00000040531,ENSG00000044115,ENSG00000050327,ENSG00000050405,ENSG00000050820,ENSG00000051825,ENSG00000057294,ENSG00000058272,ENSG00000060069,ENSG00000062725,ENSG00000064666,ENSG00000065534,ENSG00000066933…
0.0481	1104	156	0.141	GO:0015630	CC	microtubule cytoskeleton	7	ENSG00000001631,ENSG00000004478,ENSG00000007168,ENSG00000011295,ENSG00000011454,ENSG00000036257,ENSG00000051825,ENSG00000058272,ENSG00000060069,ENSG00000062725,ENSG00000067606,ENSG00000070831,ENSG00000072864,ENSG00000074054,ENSG00000076201,ENSG00000079616,ENSG00000079999,ENSG00000082701,ENSG00000084693,ENSG00000085733,ENSG00000086300,ENSG00000087448,ENSG00000087470,ENSG00000088970,ENSG00000088986…
0.00012	458	85	0.186	GO:0015629	CC	actin cytoskeleton	7	ENSG00000002834,ENSG00000006453,ENSG00000006747,ENSG00000044115,ENSG00000050327,ENSG00000050405,ENSG00000050820,ENSG00000058272,ENSG00000060069,ENSG00000064666,ENSG00000065534,ENSG00000066933,ENSG00000067606,ENSG00000071127,ENSG00000079999,ENSG00000085733,ENSG00000089159,ENSG00000090316,ENSG00000092841,ENSG00000101608,ENSG00000102755,ENSG00000102786,ENSG00000102879,ENSG00000104081,ENSG00000104671…
3.06e-09	5058	650	0.129	GO:0070013	CC	intracellular organelle lumen	5	ENSG00000003756,ENSG00000004478,ENSG00000004799,ENSG00000005073,ENSG00000005436,ENSG00000005469,ENSG00000005483,ENSG00000006453,ENSG00000006459,ENSG00000006756,ENSG00000008083,ENSG00000009413,ENSG00000011007,ENSG00000011243,ENSG00000013364,ENSG00000014164,ENSG00000014216,ENSG00000016082,ENSG00000018408,ENSG00000018510,ENSG00000020922,ENSG00000025770,ENSG00000032219,ENSG00000033627,ENSG00000035862…
6.31e-21	8833	1115	0.126	GO:0044446	CC	intracellular organelle part	5	ENSG00000000419,ENSG00000001631,ENSG00000002834,ENSG00000003147,ENSG00000003756,ENSG00000004478,ENSG00000004799,ENSG00000005073,ENSG00000005436,ENSG00000005469,ENSG00000005483,ENSG00000006007,ENSG00000006453,ENSG00000006459,ENSG00000006530,ENSG00000006747,ENSG00000006756,ENSG00000007168,ENSG00000007384,ENSG00000008083,ENSG00000008283,ENSG00000008513,ENSG00000008516,ENSG00000008710,ENSG00000008952…
0.00119	1584	222	0.14	GO:0031984	CC	organelle subcompartment	6	ENSG00000000419,ENSG00000003147,ENSG00000007384,ENSG00000008513,ENSG00000008710,ENSG00000008952,ENSG00000012660,ENSG00000025796,ENSG00000027847,ENSG00000033170,ENSG00000034713,ENSG00000036257,ENSG00000049245,ENSG00000051108,ENSG00000051825,ENSG00000064225,ENSG00000064270,ENSG00000064687,ENSG00000065923,ENSG00000067560,ENSG00000069943,ENSG00000070731,ENSG00000070831,ENSG00000071553,ENSG00000084073…
0.043	1561	210	0.135	GO:0044430	CC	cytoskeletal part	6	ENSG00000001631,ENSG00000002834,ENSG00000004478,ENSG00000006747,ENSG00000007168,ENSG00000010295,ENSG00000011295,ENSG00000011454,ENSG00000026025,ENSG00000036257,ENSG00000050327,ENSG00000050405,ENSG00000051825,ENSG00000057294,ENSG00000058272,ENSG00000060069,ENSG00000062725,ENSG00000064666,ENSG00000065534,ENSG00000066933,ENSG00000067606,ENSG00000070831,ENSG00000071127,ENSG00000072864,ENSG00000074054…
0.0435	29	12	0.414	GO:0002102	CC	podosome	7	ENSG00000006747,ENSG00000050327,ENSG00000071127,ENSG00000085733,ENSG00000107957,ENSG00000116584,ENSG00000136279,ENSG00000141985,ENSG00000148180,ENSG00000165119,ENSG00000167460,ENSG00000197321
3.67e-25	10628	1314	0.124	GO:0043231	CC	intracellular membrane-bounded organelle	5	ENSG00000000419,ENSG00000003147,ENSG00000003436,ENSG00000003756,ENSG00000004478,ENSG00000004776,ENSG00000004799,ENSG00000005073,ENSG00000005436,ENSG00000005469,ENSG00000005483,ENSG00000006194,ENSG00000006377,ENSG00000006453,ENSG00000006459,ENSG00000006530,ENSG00000006756,ENSG00000007168,ENSG00000007384,ENSG00000008083,ENSG00000008283,ENSG00000008513,ENSG00000008710,ENSG00000008952,ENSG00000009413…
3.91e-10	7086	874	0.123	GO:0005634	CC	nucleus	6	ENSG00000000419,ENSG00000003756,ENSG00000004478,ENSG00000004776,ENSG00000005073,ENSG00000005436,ENSG00000005483,ENSG00000006194,ENSG00000006377,ENSG00000006453,ENSG00000006459,ENSG00000007168,ENSG00000008083,ENSG00000008710,ENSG00000009413,ENSG00000011007,ENSG00000011114,ENSG00000011243,ENSG00000011258,ENSG00000013364,ENSG00000013523,ENSG00000014164,ENSG00000016082,ENSG00000018408,ENSG00000018510…
1.35e-10	4301	574	0.133	GO:0044428	CC	nuclear part	7	ENSG00000003756,ENSG00000004478,ENSG00000005073,ENSG00000005436,ENSG00000005483,ENSG00000006453,ENSG00000006459,ENSG00000007168,ENSG00000008083,ENSG00000009413,ENSG00000011007,ENSG00000011243,ENSG00000013364,ENSG00000014164,ENSG00000016082,ENSG00000018408,ENSG00000018510,ENSG00000020922,ENSG00000025770,ENSG00000032219,ENSG00000033627,ENSG00000036257,ENSG00000037757,ENSG00000038358,ENSG00000039650…
8.45e-11	3954	536	0.136	GO:0031981	CC	nuclear lumen	8	ENSG00000003756,ENSG00000004478,ENSG00000005073,ENSG00000005436,ENSG00000005483,ENSG00000006453,ENSG00000006459,ENSG00000008083,ENSG00000009413,ENSG00000011007,ENSG00000011243,ENSG00000014164,ENSG00000016082,ENSG00000018408,ENSG00000018510,ENSG00000020922,ENSG00000025770,ENSG00000032219,ENSG00000033627,ENSG00000036257,ENSG00000037757,ENSG00000038358,ENSG00000039650,ENSG00000041802,ENSG00000049618…
2.21e-12	3343	474	0.142	GO:0005654	CC	nucleoplasm	8	ENSG00000003756,ENSG00000004478,ENSG00000005073,ENSG00000005436,ENSG00000005483,ENSG00000006453,ENSG00000006459,ENSG00000008083,ENSG00000009413,ENSG00000011007,ENSG00000011243,ENSG00000014164,ENSG00000016082,ENSG00000018408,ENSG00000020922,ENSG00000025770,ENSG00000032219,ENSG00000033627,ENSG00000036257,ENSG00000037757,ENSG00000038358,ENSG00000039650,ENSG00000041802,ENSG00000049618,ENSG00000050327…
0.00441	1067	157	0.147	GO:0044451	CC	nucleoplasm part	9	ENSG00000005483,ENSG00000008083,ENSG00000011007,ENSG00000011243,ENSG00000014164,ENSG00000018408,ENSG00000020922,ENSG00000033627,ENSG00000041802,ENSG00000060069,ENSG00000061273,ENSG00000063244,ENSG00000071655,ENSG00000072609,ENSG00000076201,ENSG00000079313,ENSG00000079616,ENSG00000080603,ENSG00000082258,ENSG00000082898,ENSG00000094916,ENSG00000095787,ENSG00000096070,ENSG00000100109,ENSG00000100211…
0.00419	2181	288	0.132	GO:0097708	CC	intracellular vesicle	5	ENSG00000003147,ENSG00000006007,ENSG00000006740,ENSG00000008516,ENSG00000008710,ENSG00000011021,ENSG00000013364,ENSG00000014216,ENSG00000018280,ENSG00000033627,ENSG00000034713,ENSG00000035862,ENSG00000038532,ENSG00000039319,ENSG00000040531,ENSG00000044115,ENSG00000049245,ENSG00000053918,ENSG00000061938,ENSG00000062725,ENSG00000064270,ENSG00000064666,ENSG00000064687,ENSG00000064989,ENSG00000065923…
0.00525	2178	287	0.132	GO:0031410	CC	cytoplasmic vesicle	6	ENSG00000003147,ENSG00000006007,ENSG00000006740,ENSG00000008516,ENSG00000008710,ENSG00000011021,ENSG00000013364,ENSG00000014216,ENSG00000018280,ENSG00000033627,ENSG00000034713,ENSG00000035862,ENSG00000038532,ENSG00000039319,ENSG00000040531,ENSG00000044115,ENSG00000049245,ENSG00000053918,ENSG00000061938,ENSG00000062725,ENSG00000064270,ENSG00000064666,ENSG00000064687,ENSG00000064989,ENSG00000065923…
0.00149	105	29	0.276	GO:0048770	CC	pigment granule	7	ENSG00000033627,ENSG00000040531,ENSG00000069849,ENSG00000069974,ENSG00000089248,ENSG00000100321,ENSG00000101444,ENSG00000104388,ENSG00000105281,ENSG00000108774,ENSG00000108953,ENSG00000111737,ENSG00000117394,ENSG00000117984,ENSG00000120063,ENSG00000122359,ENSG00000133392,ENSG00000135404,ENSG00000137312,ENSG00000141258,ENSG00000141367,ENSG00000148175,ENSG00000164733,ENSG00000166340,ENSG00000170248…
0.00149	105	29	0.276	GO:0042470	CC	melanosome	8	ENSG00000033627,ENSG00000040531,ENSG00000069849,ENSG00000069974,ENSG00000089248,ENSG00000100321,ENSG00000101444,ENSG00000104388,ENSG00000105281,ENSG00000108774,ENSG00000108953,ENSG00000111737,ENSG00000117394,ENSG00000117984,ENSG00000120063,ENSG00000122359,ENSG00000133392,ENSG00000135404,ENSG00000137312,ENSG00000141258,ENSG00000141367,ENSG00000148175,ENSG00000164733,ENSG00000166340,ENSG00000170248…
1.75e-05	4283	540	0.126	GO:0012505	CC	endomembrane system	2	ENSG00000000419,ENSG00000003147,ENSG00000003436,ENSG00000006740,ENSG00000006756,ENSG00000007168,ENSG00000007384,ENSG00000008513,ENSG00000008516,ENSG00000008710,ENSG00000008952,ENSG00000011021,ENSG00000011454,ENSG00000012171,ENSG00000012660,ENSG00000013364,ENSG00000013523,ENSG00000014216,ENSG00000018280,ENSG00000025796,ENSG00000027847,ENSG00000033170,ENSG00000033627,ENSG00000034713,ENSG00000035862…
0.00122	1475	209	0.142	GO:0005794	CC	Golgi apparatus	3	ENSG00000003147,ENSG00000007384,ENSG00000008513,ENSG00000008710,ENSG00000027847,ENSG00000033170,ENSG00000033627,ENSG00000034713,ENSG00000036257,ENSG00000038532,ENSG00000044115,ENSG00000049245,ENSG00000051825,ENSG00000064225,ENSG00000064270,ENSG00000064687,ENSG00000065923,ENSG00000067715,ENSG00000069974,ENSG00000070731,ENSG00000070831,ENSG00000074054,ENSG00000078304,ENSG00000080603,ENSG00000081923…
0.0162	918	136	0.148	GO:0044431	CC	Golgi apparatus part	4	ENSG00000003147,ENSG00000007384,ENSG00000008513,ENSG00000008710,ENSG00000027847,ENSG00000033170,ENSG00000034713,ENSG00000036257,ENSG00000049245,ENSG00000051825,ENSG00000064225,ENSG00000064270,ENSG00000064687,ENSG00000065923,ENSG00000070731,ENSG00000070831,ENSG00000085365,ENSG00000086062,ENSG00000086598,ENSG00000087460,ENSG00000087470,ENSG00000090581,ENSG00000097033,ENSG00000099940,ENSG00000100211…
0.000876	784	125	0.159	GO:0098791	CC	Golgi subcompartment	5	ENSG00000003147,ENSG00000007384,ENSG00000008513,ENSG00000008710,ENSG00000027847,ENSG00000033170,ENSG00000034713,ENSG00000036257,ENSG00000049245,ENSG00000051825,ENSG00000064225,ENSG00000064270,ENSG00000064687,ENSG00000065923,ENSG00000070731,ENSG00000070831,ENSG00000085365,ENSG00000086062,ENSG00000086598,ENSG00000087460,ENSG00000087470,ENSG00000090581,ENSG00000097033,ENSG00000099940,ENSG00000100211…
0.000931	699	114	0.163	GO:0000139	CC	Golgi membrane	5	ENSG00000003147,ENSG00000007384,ENSG00000008513,ENSG00000008710,ENSG00000027847,ENSG00000033170,ENSG00000034713,ENSG00000036257,ENSG00000049245,ENSG00000051825,ENSG00000064225,ENSG00000064270,ENSG00000064687,ENSG00000065923,ENSG00000070731,ENSG00000070831,ENSG00000086062,ENSG00000086598,ENSG00000087460,ENSG00000087470,ENSG00000090581,ENSG00000097033,ENSG00000099940,ENSG00000100522,ENSG00000102531…
0.000468	838	133	0.159	GO:0005768	CC	endosome	3	ENSG00000006740,ENSG00000011021,ENSG00000018280,ENSG00000033627,ENSG00000038532,ENSG00000039319,ENSG00000040531,ENSG00000049245,ENSG00000053918,ENSG00000061938,ENSG00000064687,ENSG00000064989,ENSG00000065923,ENSG00000067560,ENSG00000067606,ENSG00000068650,ENSG00000069329,ENSG00000069974,ENSG00000071189,ENSG00000071553,ENSG00000076201,ENSG00000076513,ENSG00000085365,ENSG00000085832,ENSG00000086300…
0.000368	462	84	0.182	GO:0044440	CC	endosomal part	4	ENSG00000011021,ENSG00000018280,ENSG00000033627,ENSG00000038532,ENSG00000039319,ENSG00000049245,ENSG00000064687,ENSG00000065923,ENSG00000069329,ENSG00000069974,ENSG00000071189,ENSG00000071553,ENSG00000085365,ENSG00000085832,ENSG00000086300,ENSG00000100139,ENSG00000100242,ENSG00000100365,ENSG00000100522,ENSG00000103043,ENSG00000105355,ENSG00000108389,ENSG00000108433,ENSG00000108576,ENSG00000108774…
0.000972	421	77	0.183	GO:0010008	CC	endosome membrane	5	ENSG00000011021,ENSG00000018280,ENSG00000033627,ENSG00000038532,ENSG00000039319,ENSG00000049245,ENSG00000064687,ENSG00000065923,ENSG00000069329,ENSG00000069974,ENSG00000071189,ENSG00000071553,ENSG00000085365,ENSG00000085832,ENSG00000086300,ENSG00000100139,ENSG00000100242,ENSG00000100365,ENSG00000100522,ENSG00000103043,ENSG00000105355,ENSG00000108389,ENSG00000108433,ENSG00000108576,ENSG00000108774…
0.0313	392	68	0.173	GO:0005774	CC	vacuolar membrane	1	ENSG00000008283,ENSG00000011021,ENSG00000033627,ENSG00000034713,ENSG00000038532,ENSG00000040531,ENSG00000068650,ENSG00000069329,ENSG00000086062,ENSG00000097033,ENSG00000099940,ENSG00000100284,ENSG00000100321,ENSG00000101294,ENSG00000103043,ENSG00000103148,ENSG00000103249,ENSG00000104388,ENSG00000105402,ENSG00000105514,ENSG00000105700,ENSG00000108774,ENSG00000110719,ENSG00000111203,ENSG00000112697…
0.0034	17277	1823	0.106	GO:0003674	MF	molecular_function	1	ENSG00000000419,ENSG00000001084,ENSG00000001617,ENSG00000001631,ENSG00000002834,ENSG00000003147,ENSG00000003402,ENSG00000003436,ENSG00000003756,ENSG00000003989,ENSG00000004478,ENSG00000004776,ENSG00000004799,ENSG00000005073,ENSG00000005436,ENSG00000005469,ENSG00000005483,ENSG00000005884,ENSG00000006007,ENSG00000006194,ENSG00000006377,ENSG00000006432,ENSG00000006453,ENSG00000006459,ENSG00000006530…
0.000617	6017	715	0.119	GO:0003824	MF	catalytic activity	2	ENSG00000000419,ENSG00000001084,ENSG00000003402,ENSG00000004478,ENSG00000004799,ENSG00000005469,ENSG00000005483,ENSG00000006007,ENSG00000006432,ENSG00000006459,ENSG00000006530,ENSG00000006756,ENSG00000007168,ENSG00000007384,ENSG00000008283,ENSG00000008513,ENSG00000008516,ENSG00000008853,ENSG00000009413,ENSG00000011243,ENSG00000011566,ENSG00000012660,ENSG00000014164,ENSG00000014216,ENSG00000017797…
0.0113	2392	309	0.129	GO:0140096	MF	catalytic activity, acting on a protein	3	ENSG00000003402,ENSG00000004478,ENSG00000004799,ENSG00000005483,ENSG00000006432,ENSG00000006459,ENSG00000007384,ENSG00000008516,ENSG00000011566,ENSG00000014216,ENSG00000027075,ENSG00000027847,ENSG00000032219,ENSG00000033170,ENSG00000036257,ENSG00000050748,ENSG00000052344,ENSG00000055130,ENSG00000059145,ENSG00000060069,ENSG00000061273,ENSG00000061938,ENSG00000064655,ENSG00000065361,ENSG00000065534…
5.32e-13	14673	1640	0.112	GO:0005488	MF	binding	2	ENSG00000000419,ENSG00000001084,ENSG00000001617,ENSG00000001631,ENSG00000002834,ENSG00000003147,ENSG00000003402,ENSG00000003756,ENSG00000004478,ENSG00000004776,ENSG00000004799,ENSG00000005073,ENSG00000005436,ENSG00000005469,ENSG00000005483,ENSG00000005884,ENSG00000006007,ENSG00000006194,ENSG00000006377,ENSG00000006432,ENSG00000006453,ENSG00000006459,ENSG00000006530,ENSG00000006740,ENSG00000006747…
2.07e-05	6100	736	0.121	GO:1901363	MF	heterocyclic compound binding	3	ENSG00000001084,ENSG00000003756,ENSG00000004478,ENSG00000004799,ENSG00000005073,ENSG00000005436,ENSG00000006194,ENSG00000006377,ENSG00000006432,ENSG00000006530,ENSG00000008083,ENSG00000008853,ENSG00000009413,ENSG00000011007,ENSG00000011021,ENSG00000011243,ENSG00000011566,ENSG00000013583,ENSG00000014164,ENSG00000016082,ENSG00000018510,ENSG00000018869,ENSG00000020922,ENSG00000025796,ENSG00000026025…
0.000257	6184	736	0.119	GO:0097159	MF	organic cyclic compound binding	3	ENSG00000001084,ENSG00000003756,ENSG00000004478,ENSG00000004799,ENSG00000005073,ENSG00000005436,ENSG00000006194,ENSG00000006377,ENSG00000006432,ENSG00000006530,ENSG00000008083,ENSG00000008853,ENSG00000009413,ENSG00000011007,ENSG00000011021,ENSG00000011243,ENSG00000011566,ENSG00000013583,ENSG00000014164,ENSG00000016082,ENSG00000018510,ENSG00000018869,ENSG00000020922,ENSG00000025796,ENSG00000026025…
0.00568	4196	511	0.122	GO:0003676	MF	nucleic acid binding	4	ENSG00000003756,ENSG00000004478,ENSG00000005073,ENSG00000005436,ENSG00000006194,ENSG00000006377,ENSG00000008083,ENSG00000009413,ENSG00000011007,ENSG00000011243,ENSG00000014164,ENSG00000016082,ENSG00000018869,ENSG00000020922,ENSG00000025796,ENSG00000026025,ENSG00000030419,ENSG00000032219,ENSG00000039650,ENSG00000044115,ENSG00000048405,ENSG00000049618,ENSG00000050344,ENSG00000053254,ENSG00000059691…
3.53e-22	11129	1350	0.121	GO:0005515	MF	protein binding	3	ENSG00000000419,ENSG00000001084,ENSG00000001617,ENSG00000001631,ENSG00000002834,ENSG00000003147,ENSG00000003402,ENSG00000003756,ENSG00000004478,ENSG00000004776,ENSG00000005436,ENSG00000005469,ENSG00000005483,ENSG00000005884,ENSG00000006194,ENSG00000006432,ENSG00000006453,ENSG00000006459,ENSG00000006740,ENSG00000006747,ENSG00000007168,ENSG00000007202,ENSG00000007384,ENSG00000008083,ENSG00000008283…
2.25e-06	2144	303	0.141	GO:0019899	MF	enzyme binding	4	ENSG00000003402,ENSG00000005884,ENSG00000006740,ENSG00000007168,ENSG00000008710,ENSG00000011243,ENSG00000011454,ENSG00000013364,ENSG00000017797,ENSG00000027075,ENSG00000033627,ENSG00000034713,ENSG00000035862,ENSG00000036257,ENSG00000049769,ENSG00000050327,ENSG00000050820,ENSG00000053918,ENSG00000054611,ENSG00000055130,ENSG00000057294,ENSG00000058272,ENSG00000061273,ENSG00000061938,ENSG00000063244…
0.00151	690	112	0.162	GO:0019904	MF	protein domain specific binding	4	ENSG00000003147,ENSG00000005884,ENSG00000008710,ENSG00000013523,ENSG00000031081,ENSG00000033170,ENSG00000036257,ENSG00000050820,ENSG00000061938,ENSG00000063244,ENSG00000067606,ENSG00000069974,ENSG00000070831,ENSG00000070961,ENSG00000072201,ENSG00000072864,ENSG00000076604,ENSG00000079999,ENSG00000082898,ENSG00000085832,ENSG00000087470,ENSG00000088986,ENSG00000093167,ENSG00000100697,ENSG00000100852…
2.03e-08	460	96	0.209	GO:0050839	MF	cell adhesion molecule binding	4	ENSG00000002834,ENSG00000005884,ENSG00000006453,ENSG00000020922,ENSG00000035862,ENSG00000044115,ENSG00000050405,ENSG00000057294,ENSG00000064666,ENSG00000072071,ENSG00000072134,ENSG00000073008,ENSG00000076662,ENSG00000082438,ENSG00000085733,ENSG00000085832,ENSG00000089159,ENSG00000091409,ENSG00000091972,ENSG00000096696,ENSG00000097033,ENSG00000100139,ENSG00000100664,ENSG00000101367,ENSG00000102572…
1.02e-06	303	68	0.224	GO:0045296	MF	cadherin binding	5	ENSG00000002834,ENSG00000006453,ENSG00000020922,ENSG00000044115,ENSG00000050405,ENSG00000057294,ENSG00000064666,ENSG00000072134,ENSG00000082438,ENSG00000085733,ENSG00000085832,ENSG00000091409,ENSG00000097033,ENSG00000100139,ENSG00000100664,ENSG00000101367,ENSG00000102572,ENSG00000103353,ENSG00000104067,ENSG00000104529,ENSG00000105355,ENSG00000108953,ENSG00000110367,ENSG00000114391,ENSG00000117519…
0.00783	857	130	0.152	GO:0008092	MF	cytoskeletal protein binding	4	ENSG00000001631,ENSG00000002834,ENSG00000004478,ENSG00000006453,ENSG00000006747,ENSG00000007168,ENSG00000011454,ENSG00000034713,ENSG00000044115,ENSG00000050405,ENSG00000064666,ENSG00000065534,ENSG00000066933,ENSG00000067560,ENSG00000069974,ENSG00000070087,ENSG00000071127,ENSG00000072864,ENSG00000074054,ENSG00000079616,ENSG00000082438,ENSG00000084693,ENSG00000086062,ENSG00000087470,ENSG00000088986…
0.00116	6134	725	0.118	GO:0043167	MF	ion binding	3	ENSG00000001084,ENSG00000001631,ENSG00000002834,ENSG00000003756,ENSG00000004478,ENSG00000004799,ENSG00000005483,ENSG00000005884,ENSG00000006007,ENSG00000006194,ENSG00000006432,ENSG00000006459,ENSG00000006530,ENSG00000006740,ENSG00000006747,ENSG00000006756,ENSG00000007168,ENSG00000008283,ENSG00000008516,ENSG00000008853,ENSG00000009413,ENSG00000011021,ENSG00000011243,ENSG00000011258,ENSG00000011566…
0.00623	4190	510	0.122	GO:0043169	MF	cation binding	4	ENSG00000001084,ENSG00000002834,ENSG00000003756,ENSG00000005483,ENSG00000005884,ENSG00000006007,ENSG00000006194,ENSG00000006459,ENSG00000006747,ENSG00000006756,ENSG00000008283,ENSG00000008516,ENSG00000009413,ENSG00000011243,ENSG00000011258,ENSG00000014164,ENSG00000014216,ENSG00000016082,ENSG00000018869,ENSG00000020922,ENSG00000027075,ENSG00000027847,ENSG00000030419,ENSG00000035862,ENSG00000039319…
0.00298	4101	503	0.123	GO:0046872	MF	metal ion binding	5	ENSG00000001084,ENSG00000002834,ENSG00000003756,ENSG00000005483,ENSG00000005884,ENSG00000006007,ENSG00000006194,ENSG00000006459,ENSG00000006747,ENSG00000006756,ENSG00000008283,ENSG00000008516,ENSG00000009413,ENSG00000011243,ENSG00000011258,ENSG00000014164,ENSG00000014216,ENSG00000016082,ENSG00000018869,ENSG00000020922,ENSG00000027075,ENSG00000027847,ENSG00000030419,ENSG00000035862,ENSG00000039319…
0.0194	864	129	0.149	GO:0016817	MF	hydrolase activity, acting on acid anhydrides	1	ENSG00000008853,ENSG00000017797,ENSG00000020922,ENSG00000033627,ENSG00000041802,ENSG00000062725,ENSG00000063046,ENSG00000064270,ENSG00000064687,ENSG00000066933,ENSG00000067560,ENSG00000068650,ENSG00000069849,ENSG00000069974,ENSG00000070087,ENSG00000070831,ENSG00000070961,ENSG00000071553,ENSG00000079616,ENSG00000080603,ENSG00000081923,ENSG00000084092,ENSG00000087460,ENSG00000087470,ENSG00000088986…
0.0162	861	129	0.15	GO:0016818	MF	hydrolase activity, acting on acid anhydrides, in phosphorus-containing anhydrides	2	ENSG00000008853,ENSG00000017797,ENSG00000020922,ENSG00000033627,ENSG00000041802,ENSG00000062725,ENSG00000063046,ENSG00000064270,ENSG00000064687,ENSG00000066933,ENSG00000067560,ENSG00000068650,ENSG00000069849,ENSG00000069974,ENSG00000070087,ENSG00000070831,ENSG00000070961,ENSG00000071553,ENSG00000079616,ENSG00000080603,ENSG00000081923,ENSG00000084092,ENSG00000087460,ENSG00000087470,ENSG00000088986…
0.022	858	128	0.149	GO:0016462	MF	pyrophosphatase activity	3	ENSG00000008853,ENSG00000017797,ENSG00000020922,ENSG00000033627,ENSG00000041802,ENSG00000062725,ENSG00000063046,ENSG00000064270,ENSG00000064687,ENSG00000066933,ENSG00000067560,ENSG00000068650,ENSG00000069849,ENSG00000069974,ENSG00000070087,ENSG00000070831,ENSG00000070961,ENSG00000071553,ENSG00000079616,ENSG00000080603,ENSG00000081923,ENSG00000084092,ENSG00000087460,ENSG00000087470,ENSG00000088986…
0.0346	817	122	0.149	GO:0017111	MF	nucleoside-triphosphatase activity	4	ENSG00000008853,ENSG00000017797,ENSG00000020922,ENSG00000033627,ENSG00000041802,ENSG00000062725,ENSG00000063046,ENSG00000064270,ENSG00000064687,ENSG00000066933,ENSG00000067560,ENSG00000068650,ENSG00000069849,ENSG00000069974,ENSG00000070087,ENSG00000070831,ENSG00000070961,ENSG00000071553,ENSG00000079616,ENSG00000080603,ENSG00000081923,ENSG00000084092,ENSG00000087460,ENSG00000087470,ENSG00000088986…
