# Supplementary material for: Preliminary RNA-Seq Analysis of Long Non-Coding RNAs Expressed in Human Term Placenta
Source: Int J Mol Sci. 2018 Jun 27;19(7):1894. doi: 10.3390/ijms19071894 (PMC6073670; doi:10.3390/ijms19071894)
Supplement: Supplementary file 1 [file ijms-19-01894-s001.zip › Tab.6S Majewska et. al..xlsx]

## Sheet: FPKM_novel_lncRNA
FPKM SUMMARY
	SRR3647483	SRR3647497	SRR4370049	SRR4370050	SRR6324443	SRR6324444	SRR6324445	Hs_p3	Hs_p9	Hs_p12	Hs_p14
Min.	0	0	0	0	0	0	0	0	0	0	0
1st Qu.	0.047	0	0.0646	0	0.0822	0.1291	0.0686	0.353	0.2142	0.359	0.3594
Median	0.312	0.363	0.6964	0.6309	0.8811	0.9059	0.7714	1.042	1.2159	1.248	1.4759
Mean	8.86	8.994	6.8934	6.6073	7.3703	7.6225	7.2983	12.466	8.3588	13.484	8.6111
3rd Qu.	1.61	1.668	2.3234	2.273	3.1254	3.0922	2.9899	2.6	3.9286	4.04	4.091
Max.	3265.63	3223.33	1295.01	1031.28	782.495	666.26	534.186	3681.64	1096.9	4316.07	691.158
FPKM VALUES
	SRR3647483	SRR3647497	SRR4370049	SRR4370050	SRR6324443	SRR6324444	SRR6324445	Hs_p3	Hs_p9	Hs_p12	Hs_p14
XLOC_000024	5.55425	4.33	3.63438	2.73114	4.76461	2.64336	2.3959	3.31498	7.60645	2.42945	1.0621
XLOC_000049	3.34236	2.63186	4.62695	5.17855	6.16096	5.24836	5.01226	9.15492	4.34833	3.28957	6.57591
XLOC_000071	0.27992	0.304535	0.316707	0.0428736	0.060831	0.0672941	0.143542	1.16257	0	0.530858	0.0949051
XLOC_000341	0.441423	0.105064	0	0.467856	0.479338	0.553402	0	1.40567	0.189897	5.19154	0.189741
XLOC_000376	0.15423	0.203163	1.60145	1.30576	1.23277	1.72582	1.81721	0.977063	1.44845	3.42094	4.20434
XLOC_000407	0.131248	0.14367	0.258339	1.27912	0.506294	0.435192	0.715244	0.250194	2.39217	0.66397	2.79887
XLOC_000497	0.0521489	0	1.03247	0.660671	1.25454	0.865327	0.261376	0	1.08758	1.58452	0
XLOC_000498	0.89612	1.28619	1.3544	0.92663	1.07445	0.417283	0.39647	3.47035	1.80911	1.54192	1.55615
XLOC_000646	0.055087	0.422255	0	0.291101	0	0	0	1.73849	0	0	0
XLOC_000890	8.25929	8.69617	7.09948	18.93	9.10578	20.2511	21.0699	5.45771	18.8613	14.6915	22.4394
XLOC_000936	0.104201	0.106515	0.0988084	0	0	0	0.103663	1.38292	0	0	0
XLOC_000951	0.281875	0.621054	0.143713	0.392393	0.550236	1.81454	0	0.0889791	0.258578	0.932215	0.444821
XLOC_001024	0.685963	0.722474	0.67129	1.23106	0.226837	0.916389	0.400691	0.171326	0.724159	0.685099	1.41328e-207
XLOC_001140	0.945476	0.924153	0.510249	0	0.670227	4.01055	3.12578	1.62024	8.71119	1.07502	7.76528
XLOC_001228	4.55431	4.93437	4.99081	7.241	15.7497	18.7628	15.9413	4.1829	8.16137	5.04053	6.58055
XLOC_001265	0.150706	0.192714	0	0.433593	0	0	0	0.78126	0	1.07844	0
XLOC_001310	0.275365	0	0	0	0	0	0	1.03978	0	0	0
XLOC_001414	10.7036	10.6761	8.92617	8.38228	8.65921	7.46071	6.36317	8.06493	7.43699	6.97462	4.96474
XLOC_001489	0.438702	0.412302	0.865598	0.449834	0.300217	0.541212	0.473835	0.363169	1.47634	0.574018	2.21967
XLOC_001490	0.641945	0.544443	2.16009	1.60376	1.00947	1.00439	0.813588	0.379715	1.95441	1.0057	3.50292
XLOC_001745	102.392	101.846	140.725	108.838	66.5836	85.0351	66.622	104.417	101.993	72.189	89.4778
XLOC_001828	0.17627	0.312127	0.372975	0.825843	2.31138	1.6952	2.68853	1.33293	0.955169	1.36994	2.41112
XLOC_001979	0.16491	0	0	0	0	0	0	0	0	6.97155	0
XLOC_002093	0	0	0	0	0	0	0	2.82789	0	0	0
XLOC_002172	0.0225692	0.0584793	2.32221	1.27552	0.0698576	0.195631	0.110268	0.990053	0.0611829	2.52436	1.47453
XLOC_002214	8.91821	8.65703	10.8412	7.98065	16.2425	9.77122	8.09654	47.3047	8.5394	1.41161	8.54986
XLOC_002251	0.159699	0.0833612	4.21504	0.689072	2.99918	4.5116	0.938401	1.301	0.864863	0.878852	3.94699
XLOC_002392	0.217499	0.189045	0.65865	0	0.302684	1.49366	0.679728	0.350699	3.07928	1.2046	0.867356
XLOC_002547	2.52866	2.15697	3.04255	3.14918	6.27684	3.73499	3.88229	3.31327	1.28887	1.33746	5.45143
XLOC_002612	1.01061	1.01485	1.97597	0.0333197	3.09131	2.1786	1.30293	0.221243	0.499476	2.30493	4.9119
XLOC_002879	0	0.0799218	0	0.0928811	0.263488	0.0992566	0.0936246	0.12134	0	4.72188	0.128539
XLOC_002975	77.7914	85.3461	38.659	50.1012	39.6637	37.9158	34.8855	56.0124	59.6926	111.81	44.0252
XLOC_003166	4.04247	4.72805	3.21632	3.39842	1.6748	2.30464	1.48834	2.05699	3.04964	5.60111	0.931105
XLOC_003167	0.753747	0.943509	2.23133	1.08334	0.161444	1.1137	0.707126	0.589265	2.42905	2.43076	0.296013
XLOC_003206	0	0	0	0	0.940538	1.20361	2.19418	0.504256	5.17788	1.54911	2.57767
XLOC_003221	0.772927	0.541507	1.05329	0.389163	0.682259	1.00772	0.910908	0.171199	2.70655	0.689363	2.72748
XLOC_003247	0.0420274	0.0537294	0.494343	0.112347	1.02305	1.02372	0.625064	0.18721	1.63374	0.388934	1.52116
XLOC_003389	0.0768103	0.140949	2.92097	4.23289	21.6784	27.5883	29.5982	2.35591	5.19869	3.41082	14.4639
XLOC_003393	0.312118	0.492809	4.10612	2.78197	10.1265	15.9586	13.7008	2.05951	6.43582	2.09435	8.59829
XLOC_003632	0.0600123	0	0	0	0	0	0	0.474919	0	0.663727	0.156162
XLOC_003654	6.53849	6.87427	13.6541	16.0088	14.1535	18.9987	17.7216	7.84505	15.5206	13.5645	16.1351
XLOC_003675	1.13902	1.68971	1.30663	0.447136	2.99089	6.86226	7.2497	3.90022	1.21592	4.327	1.91277
XLOC_003717	0	0	0	1.60079	0	0	0	0.636338	0	2.51219	0
XLOC_003722	0.0786029	0.0335488	0.291835	0	0.410226	0.226962	0.276564	0.433775	0.882431	0.217018	1.36658
XLOC_003846	1.56886	1.80467	3.51488	2.39693	5.75624	6.02258	5.97568	2.40414	2.80895	2.81271	3.33236
XLOC_003901	1.7359	1.65661	4.53481	5.80544	0.142189	0.167326	0	10.899	3.62819	1.49082	0.614763
XLOC_003903	0	0	0	0	0	0	0	0	0	0	1.59485
XLOC_003924	0.85159	0	0	0	0	0	3.07729	0	0	2.93193	2.29571
XLOC_003954	1.74629	1.37412	0.746106	0.370031	1.44118	0.179043	0.143538	1.10846	1.00469	1.55318	1.00317
XLOC_003959	0.424455	0.352104	0.0770196	0.0647034	0.209081	0.0676928	0.158107	0.203592	0.241681	0.526931	0.167517
XLOC_004000	0.178272	1.11519	1.83946	5.36581	16.452	8.72307	13.4767	3.62928	2.39996	2.62825	6.21792
XLOC_004043	0.542079	0.726044	2.26557	1.3066	0.458712	0.969566	0.666032	0.250358	3.07947	1.44429	4.22719
XLOC_004052	0.106631	0	0.859366	0.619796	0.866794	2.31902	1.23988	0.604644	1.1694	0.314496	2.84589
XLOC_004424	77.9323	84.6409	45.7405	49.4716	41.3622	32.4037	31.4951	90.0944	108.19	54.2766	57.9059
XLOC_004455	4.39358	5.39404	4.24217	3.24943	2.57881	1.77287	2.0884	2.52709	3.2759	2.27198	1.61305
XLOC_004484	0.119298	0.260516	0.225948	0	0.614851	0.251821	0.450038	1.7667	1.21763	1.15798	0
XLOC_004523	0	0	1.04437	0	0	0	0	2.42384	0	0	1.69901
XLOC_004739	0.839161	1.00712	0.92296	1.44161	1.92952	2.56488	2.53487	0.60826	1.49889	0.942077	0.745279
XLOC_004754	0.236332	0	0.521216	0	0	0	0	1.41647	0	4.37499	2.39401
XLOC_004755	0.121428	0.126729	0.343817	0	0	0.243793	0.150317	1.71096	0.0550437	1.76881	0.731046
XLOC_005032	0	0	0	0	1.86333	0	2.14489	0	2.52647	0	0
XLOC_005089	18.9386	17.4974	21.2077	18.372	11.8116	10.2775	9.56942	6.45978	21.1298	16.9293	22.5187
XLOC_005784	0.311532	0.271865	0.0730801	0.481529	0.177427	0.154725	0.38917	0.65541	0.571482	0.380894	0.764374
XLOC_005833	15.6713	16.5272	16.8693	13.4193	19.0842	20.1208	19.1415	10.9894	16.6542	16.8453	19.1632
XLOC_006259	0	0	0	0	0	0	0	2.0424	0	0	0
XLOC_006312	1.99753	2.69329	3.54649	2.76731	2.4308	3.30438	2.9148	1.83887	2.8207	2.08163	3.94172
XLOC_006355	0.248353	0.117956	0.4489	0.828323	1.19592	0.805564	0.837063	1.11656	0.936927	0.305297	0.829972
XLOC_006437	0.488622	0.680352	3.57811	2.77681	2.76924	4.63602	2.20419	1.18487	2.68823	1.7449	3.27431
XLOC_006476	23.0401	23.4602	30.3892	35.8406	51.3025	81.752	85.2655	25.9538	60.6819	49.6248	63.1102
XLOC_006592	5.51115	5.91575	12.2162	14.5124	10.6369	10.5194	10.93	8.67559	22.848	9.17017	19.8918
XLOC_006742	0.420706	0.605797	0	0.635208	0.501189	0.403771	0.397223	0.244387	0.523776	0.210364	0.771478
XLOC_006853	0.196731	0.220971	0.321832	0.305051	0.371886	0.537443	0.69292	0.204999	0.210125	19.135	0.271887
XLOC_006877	0.119116	0.157241	0.119196	0.050499	0.599892	1.27323	1.2265	0.495326	0.0929263	0.485779	0.19629
XLOC_007017	0.3236	0.557526	0	0	0	0.699422	1.30354	0.984331	0.594092	0.921253	0.64305
XLOC_007044	0.330196	0	0	0	0	0	0	1.246	0	16.9946	0
XLOC_007082	0	0	0	0	0	0	0	0	0	11.7907	0
XLOC_007099	0	0	0	0	0	0	0	0	0	5.28877	0
XLOC_007224	0.777151	0.903235	0.930601	0.769982	0.379837	0.254003	0.494344	3.74298	10.1407	0.275684	1.59242
XLOC_007280	0.845675	0.646088	0.584985	1.07173	0	0.203772	1.00412	1.80054	3.08414	0.10764	1.46819
XLOC_007408	4.21542	4.55352	5.00662	2.45631	4.4321	6.61978	5.60313	1.95745	5.29839	3.59961	6.27428
XLOC_007415	0	0	0	0	0	0.351339	0.336398	0.911774	0.817846	0.701171	1.16375
XLOC_007512	19.1891	17.7591	49.2181	52.8357	39.4282	39.5123	33.405	37.0442	20.8864	14.9574	61.4901
XLOC_007711	0.174316	0	0.23519	0	0.747976	0	0	0	1.74519	0	0
XLOC_007786	0.148994	0	0	0	0	0	0	0	0	0	2.21987
XLOC_007851	1.45151	1.79444	1.24161	1.1082	0.623894	0.833208	0.448018	0.930622	0.8181	0.593759	1.26062
XLOC_008259	0	0.546389	0	0	0	0	0.451444	0.445675	0.665964	0.456066	2.05538
XLOC_008562	1.7968	1.30677	2.88728	3.62858	6.67669	3.40602	5.36442	2.6992	4.59399	1.06452	2.49728
XLOC_008710	0.224217	1.97373	0.366537	1.36961	5.84071	0.702552	4.10193	1.42677	1.77756	0.44682	0.820653
XLOC_008991	0.474077	0.11224	1.27223	1.37859	0.881074	1.0164	0.269284	1.54547	1.0112	0.725589	1.02182
XLOC_009099	0.134284	0.175177	1.98634	1.79085	1.76972	2.77177	2.12406	1.05008	1.821	1.08742	2.73187
XLOC_009149	0	0	0	0	0.858972	0	0	0	2.5627	0	0
XLOC_009151	1.20739	1.41374	4.64704	3.74006	5.28267	9.91099	10.9962	0.602144	10.3622	3.34346	5.74148
XLOC_009342	0.471194	1.38327	0.691372	2.34541	12.0233	9.71498	15.0955	1.1513	10.7312	2.12696	5.53036
XLOC_009388	0	0	0.207735	0.311968	0.45511	0.259643	0.241765	0.944589	0.228637	0	0.252543
XLOC_009403	10.8914	10.5673	17.6501	20.035	45.5089	44.5708	43.7974	8.23009	20.1497	4.54341	6.11432
XLOC_009577	0	0.187964	0	0	0	0.210377	0.411903	0	0.800446	0.204106	1.57717
XLOC_009791	3265.63	3223.33	1295.01	1031.28	782.495	666.26	534.186	3681.64	1096.9	4316.07	691.158
XLOC_009796	0.200357	0.127864	0.0712421	0.0207407	0	0	0	0.194877	0	13.6064	0.0148274
XLOC_009813	0	0	2.53654	0.397482	0.285646	0.652593	0.662044	0.400397	2.11115	0.992293	0.31833
XLOC_009827	0.226669	0.167904	0	0.194947	0.148978	1.03641	0.164246	0.337112	5.28111	0.245486	1.54062
XLOC_009930	0.272788	0.368867	0.415564	0.676308	1.08348	0.824336	0.462703	1.38941	0.980181	1.9554	0.582997
XLOC_010009	0	0	1.35025	0	0	0	0	0	4.20543	0.769829	0.592357
XLOC_010332	0.20067	0.437313	1.51056	0.272967	1.08918	0.662523	0.656893	0.443264	0.961686	0.396875	2.84885
XLOC_010333	0.147282	0	0.303053	0	0.151211	0.18926	0	0.949489	0.145579	0.369521	0
XLOC_010469	31.7431	33.0145	32.3732	32.7231	159.199	34.4293	77.3435	26.9566	38.294	26.5758	33.9552
XLOC_010791	2.14622	2.43962	5.71108	4.91783	2.87938	7.07666	7.57556	1.84382	5.95614	2.08964	2.25515
XLOC_010906	0.0214476	0.0181554	0.833137	1.63237	1.97813	1.44268	1.86029	0.574148	0.164489	0.132663	8.62498
XLOC_011153	3.31663	3.18167	22.3145	25.7801	91.7252	132.477	143.583	11.1373	70.1467	32.7867	51.4043
XLOC_011973	0.0481759	0	0	0	1.3919	0.963728	2.09128	0	0	0	1.44952
XLOC_012191	12.9065	14.081	9.79277	8.43865	5.19111	3.45046	2.9775	5.90269	11.1433	8.01052	11.3898
XLOC_012313	0	0	0	0	1.06673	0	0	0.718923	1.82307	0	10.5865
XLOC_012436	0.467885	0.803791	1.43806	1.85307	6.49395	1.33674	2.08181	0.520472	4.08898	2.49671	3.12135
XLOC_012474	0.294313	0.152446	3.91221e-05	1.39462e-08	8.01615e-06	8.07765e-08	1.13771e-06	3.87954e-06	0.98796	0.00973311	0.733259
XLOC_012571	0.393537	0	0.542378	0	1.65067	0	0	1.20384	6.90931	0.947877	0.744846
XLOC_012942	0	0	0	0	0	0	0	0	0	3.26663	0
XLOC_012987	0.552245	0.504381	0.899175	5.91523e-221	3.82383	3.02952	1.51344	1.79505	1.19069	3.36483	1.78092
XLOC_013029	8.97436	9.97555	7.57048	5.40012	1.92757	2.10764	0.6995	9.39942	7.53787	9.83504	8.57923
XLOC_013068	0.47759	0.314967	0.0546672	0.0672599	0.162627	0.158544	0.0451644	1.1202	0.190007	5.46586	2.41306e-07
XLOC_013082	0.232727	0.202358	0.343496	3.5049	0.735509	1.74918	1.22999	0.531543	1.69932	0.615743	1.33247
XLOC_013322	0	0	0	0	0	0.576169	0	0	3.93097	0	0.278688
XLOC_013406	2.02008	2.82469	1.49427	0.630861	1.50607	0.683999	0.571899	2.38185	3.35201	1.93651	2.06924
XLOC_013422	6.78332	7.14921	5.40577	1.76635	1.83177	2.05555	0.988329	5.19642	5.25571	5.38257	3.15001
XLOC_013908	0.607039	0.382107	1.41226	0	4.51175	3.18665	4.93354	0.725272	5.702	1.19416	0.940209
XLOC_013924	1.95341	2.07708	2.35668	2.39359	0.863708	1.83464	1.26998	1.82251	1.47511	0.728219	1.90269
XLOC_014143	7.49931	7.68717	8.72674	9.59275	26.2749	30.3042	35.6072	6.35143	7.8309	17.8514	11.6808
XLOC_014316	1.17083	0.920651	4.10157	4.93334	5.37502	4.64573	5.03601	7.48657	6.49999	2.05519	7.26585
XLOC_014632	1.36218	1.38	1.61256	1.60588	1.50912	2.8649	2.76684	2.37444	0.787198	4.76361	1.1148
XLOC_014706	0.295337	0.336298	0.0203914	0.0127673	0.0903208	0.131421	0.224102	0.0900867	0.0167971	3.59958	0.0969045
XLOC_014830	5.61526	6.03969	7.06486	4.55305	9.18179	12.4924	8.69079	7.31917	14.6158	10.4912	15.2105
XLOC_014922	0	0.269468	0.696384	1.51607	7.59257	3.06896	2.36543	0.631001	2.53778	0	2.68386
XLOC_015023	0.363493	0.759266	0.164836	0	0.188062	0.428965	0	0.847185	1.69125	0.482979	0.35635
XLOC_015024	0.345461	1.75838	0.503819	0.635918	1.00611	3.74889	0.570513	1.27135	4.81281	3.6545	3.32183
XLOC_015025	0.168027	0.0601106	0.764499	0.272195	0	0.626333	0.219444	0.043617	1.46948	0.155156	1.66818
XLOC_015473	1.75133	2.05454	2.93666	2.38557	7.13146	6.73481	6.69903	0.938632	5.22104	4.31441	4.37093
XLOC_015494	0.267641	0.280431	0.247993	0	0	0	0	0.915545	0	2.34636	0.640451
XLOC_015513	0	0	0	0	0	0	0	0	0	3.14899	0
XLOC_015575	1.03398	1.00434	3.89222	2.06805	3.96625	1.27452	1.34357	1.30536	2.28641	0.727713	4.07412
XLOC_015606	0	0	0	0	0	0	0	1.05918	0	0	0.891159
XLOC_015609	0	0	0	0	0.542949	0.669408	0	1.36037	0.639263	0	0.702627
XLOC_015769	0.077685	0.180257	0.0348355	0	0	0	0	0.0931554	0.0275043	2.55357	0
XLOC_015770	0	0	0	0	0	0	0	1.2424	0	8.20188	0
XLOC_015792	0.813504	0.774851	0.612258	0.399356	0.585534	0.525001	0.58974	0.808957	1.01339	0.507187	0.72623
XLOC_016028	0.70062	0.667415	0.182383	0.304074	0.230953	0.225569	0.497646	0.975726	0.829866	3.19093	1.1957
XLOC_016252	0.757964	0.634078	1.98999	0	1.11392	0	1.28729	0	4.7987	0	0
XLOC_016482	0.470952	0.587108	0.662517	1.44397	4.68538	6.07971	5.24389	1.05269	3.39757	1.11781	2.05874
XLOC_016574	26.7646	24.423	30.5647	33.7318	107.836	121.209	119.444	26.2285	39.7952	23.9086	41.2823
XLOC_016577	0.154648	0.15952	0.256219	0.223826	0.93681	1.17087	1.0918	0.166995	2.22393	1.03494	1.49279
XLOC_016627	14.0098	15.4022	147.12	98.0799	91.5527	137.953	126.628	186.581	75.5857	61.9778	419.275
XLOC_016852	10.3022	56.0666	26.3066	37.5169	54.5706	65.9954	68.257	41.4682	74.3887	33.6855	48.9692
XLOC_017015	20.6507	21.6289	16.1459	14.3316	17.138	16.7957	14.8542	12.5684	19.4845	17.119	14.9339
XLOC_017056	0.313671	0.267824	0.32627	0.147693	0.198231	0.230308	0.250678	0.780238	0	3.50539	0.68993
XLOC_017076	16.2969	16.2743	71.9504	45.4555	18.8313	22.6273	21.4816	469.117	29.7065	61.9042	122.903
XLOC_017078	0.0371194	0.0320179	0.527848	0.207204	1.14403	1.9797	1.8626	0.38487	0.554007	0.958271	1.39232
XLOC_017079	0	0.058002	1.15139	0.535865	0.277878	1.43999	0.91129	0.864901	0.292428	0.921843	2.01095
XLOC_017162	165.209	184.262	133.112	166.695	200.943	198.066	207.755	248.817	316.15	231.597	274.541
XLOC_017262	0.346038	0.350789	0.300369	1.12706	1.15912	0.930606	1.24566	0.838255	0.649421	0.452474	0.421731
XLOC_017384	2.31109	4.89189	0.875132	4.88532	4.41979	5.4138	3.95945	5.04322	11.9424	0	14.6065
XLOC_017385	0.236904	0.294589	0	0	0	0	0	0.369045	0	9.45115	0
XLOC_017457	0.21507	0	0	0.64809	0	0	0	1.41342	0	0	0.589644
XLOC_017468	0	0	0	0	0	0	0	3.81251	0	0	0
XLOC_017589	0.0917053	0.237303	0.215396	0	0.26053	0.302826	0	1.21416	0.22397	0.660519	0
XLOC_017630	0.0498923	0.121813	0.657273	0	0.354245	0.448743	1.1699	1.84229	0.234195	1.2676	1.00324
XLOC_017830	0.0210226	0.0271	0.445665	0	0.626345	0.238033	0.225892	1.21564	0.411746	0.43719	0.794901
XLOC_017954	0	0.0153178	0.420779	0.10679	0.764435	0.666141	0.943119	0.174947	0.511892	0.475962	1.08804
XLOC_018062	0.221825	0.0740972	1.01994	0.319348	0.152825	0.37098	0.440635	3.52117	0.26336	0	0.7443
XLOC_018069	0.0800171	0	0	0.435687	0	0	0	0	0	1.04662	0
XLOC_018075	0.519287	0.836686	0.461854	0.0861382	0.0888779	0	0.297618	0.685861	1.16212	0	1.02633
XLOC_018420	15.0778	13.5811	12.3505	7.31276	6.02164	4.36795	4.65907	14.3489	7.97185	13.7246	7.02398
XLOC_018426	3.16388	2.85091	1.93826	2.13439	2.27523	2.83755	3.58059	0.551759	1.49249	1.4726	1.0838
XLOC_018693	14.8536	14.9411	12.9999	10.2416	14.1133	15.3874	15.3373	9.33432	16.6261	13.664	11.3342
XLOC_018955	0.184795	0.156372	0.278546	0.357553	0.49389	0.579504	0.510917	0	0.24386	0.387441	1.04829
XLOC_018969	0	0.030849	0.485675	0.275042	0.861903	0.999457	1.04462	0.343782	0.500495	0.510408	2.48656
XLOC_019001	0	0	0.568106	0.256715	0	0.433417	0.763545	0.333772	4.80528	0.210741	1.10677
XLOC_019005	0.11296	0.195428	0.538586	0.680389	1.13471	0	1.06721	1.34976	1.41743	1.2708	2.40509
XLOC_019144	0.0369061	0	0.757636	1.17952	0.718573	1.20543	0.474696	0.373336	2.08048	3.82443	0.712856
XLOC_019302	47.1805	49.0358	82.2556	86.7284	113.089	149.875	156.126	67.2457	69.2285	56.3872	75.0749
XLOC_019315	0	0	0	0	0	0	0	0	0	5.93476	0
XLOC_019655	4.50272	5.16717	5.10079	5.58605	5.28812	4.11042	4.99489	3.32367	7.44368	3.38142	8.36855
XLOC_020220	0.920875	1.33788	0.255325	0.258307	0.389318	0.291668	0.138058	0.56745	0.493342	0.981499	1.09526
XLOC_020387	0.124048	0.123395	1.2785	0.998187	2.59208	3.65053	2.81866	0.57525	1.73811	0.987051	1.375
XLOC_020572	0	0	0	0	0	0	0	0	0	3.04767	0
XLOC_020776	0.298407	0.309185	0.287822	0.112582	0.198626	0.1561	0.229267	1.3653	0.0262282	3.29994	0.279832
XLOC_020887	2.05268	3.29061	2.36401	1.47235	3.52331	5.53274	3.25511	1.24039	3.40239	3.28185	4.20236
XLOC_021303	2.37073	2.46672	0.353644	2.52381	1.68445	0	0.749377	2.61402	3.3186	2.4153	0.788889
XLOC_021624	0.560841	0.673685	0.322838	0.172182	0	0.198982	0.190362	0.608144	0.336745	2.26566	0.136824
XLOC_021710	6.65572	8.65303	10.0967	6.47342	7.86415	6.82419	8.08725	5.0339	7.10687	5.10838	8.27095
XLOC_021997	15.0678	15.1375	9.67971	5.72122	4.2888	3.8605	2.78241	6.98982	4.66056	6.27652	4.1486
XLOC_022377	0	0	0	0	0.54749	0	0.647527	0	3.35119	0	0
XLOC_022614	29.8115	27.5725	22.967	19.8274	29.4286	26.1089	23.2458	25.881	17.9483	18.1402	24.6594
XLOC_022660	5.38639	5.09974	7.37696	5.62462	10.0099	8.75268	12.1721	5.27485	6.89877	4.14689	9.91391
XLOC_023028	1.7763	0.830844	1.0447	0.17169	0.993663	0.321963	0.453837	2.6347	1.55248	0.817067	0.838324
XLOC_023130	1.35184	1.20016	3.45774	0.814308	0.388755	0.72983	0.0599295	2.49016	1.63674	4.5323	1.42662
XLOC_023202	0	0	0	0	0	0	0.517142	0	0	0.347287	5.03248
XLOC_023286	141.5	151.191	84.6608	111.046	88.1572	62.4325	70.404	227.569	257.94	243.327	145.171
XLOC_023289	1.10796	0.963375	9.51399	5.85836	5.41566	1.92312	2.55955	9.83496	5.19978	9.92823	8.39917
XLOC_023480	1.04714	0.907914	1.5566	1.59731	1.50368	1.67626	1.52221	0.475931	2.877	0.511842	1.30699
XLOC_023751	0	0	0	0	0	2.45157	0	0.53207	0	5.91464	2.7147
XLOC_023857	1.4195	1.49633	0.666624	1.74148	2.27903	1.24904	1.56417	1.17772	0.996478	4.77478	1.18479
XLOC_024077	0.0595674	0	0.260647	0	0.598515	0	0	0.847575	0.3039	0	0.324895
XLOC_024156	0	0	0	0	0	0	0	0	0	0	4.37576
XLOC_024159	12.83	13.0178	8.86803	8.55177	6.21926	9.0005	7.58757	6.71335	8.63555	14.98	7.23862
XLOC_024261	19.4994	18.6753	10.4037	12.3635	19.325	18.5758	19.872	24.9004	17.772	26.4943	18.0557
XLOC_024276	26.3206	25.1265	31.9663	31.2304	142.71	71.8456	122.534	25.1706	24.7889	39.5228	21.7769
XLOC_024302	0.342976	0.356939	0.332948	0.421466	0.389018	0.430831	3.82916e-05	0.499569	0.49022	0.207663	0.151891
XLOC_024645	2.72569	3.07094	2.08857	2.74434	4.92269	4.70677	3.35249	1.3263	3.23815	2.82912	3.16061
XLOC_024722	9.81556	10.1756	4.9802	3.66974	11.3079	7.16564	8.34776	0.359934	5.9051	6.72299	4.36005
XLOC_024754	0	0	0	0	0	0	0	0	0	0.549615	2.89248
XLOC_024829	0.0432671	0.111605	0.767195	1.46313	0.351647	0.279603	0.534471	0.117858	1.34766	0.598508	1.54895
XLOC_025035	16.7392	17.2833	7.97313	9.26277	8.67879	6.62914	7.9705	19.618	26.1719	4.98199	15.1966
XLOC_025080	0.459104	0.601305	1.18192	1.63896	1.112	1.04683	0.369772	0.684937	1.46034	0.656847	1.77401
XLOC_025097	0.0366724	0	0.167518	0	0.0580289	0	0	0.274446	0	2.65315	0.178232
XLOC_025293	3.25579	3.50902	2.49519	3.72378	3.58294	2.76463	3.27256	2.97238	2.19923	3.736	3.86187
XLOC_025310	2.55555	2.51977	1.1463	1.70302	1.60126	1.21054	1.43642	6.6102	9.552	7.39597	5.58861
XLOC_025370	0.0684476	0.0309038	1.50479	1.82277	1.72681	1.17057	1.932	1.68205	0.634601	0.624284	2.32115
XLOC_025479	0.051711	0	0	0	0	0.339501	0.313316	1.65857	0.176378	0.520138	0
XLOC_025509	0	0	0	1.23857	0	0.264462	0.496067	1.40824	1.5974	0.732947	0.500677
XLOC_025710	12.7498	12.3441	13.3922	11.602	6.09148	5.17132	7.57785	14.0232	5.08434	12.1056	9.14945
XLOC_025790	0.553352	0.41212	0.119348	0.129096	0.19577	0	0.0409474	0.701938	0.0864391	2.7197	0.0667607
XLOC_026051	0	0	0	1.31931	0	0	0	1.16098	0	0	0
XLOC_026133	0.0491143	0.123846	0	0	0	0	0	0	0	6.59362	0
XLOC_026228	0.324331	0.402718	0.93179	1.45364	0.864774	2.19555	0.634452	2.13889	0.693606	1.44054	2.37483
XLOC_026386	0	0	0	0	0	0	0.635356	1.18111	0	0	1.70417
XLOC_026505	0.190022	0.108792	2.78937	4.31337	4.76802	3.40428	4.65974	1.44655	7.29541	0.886752	9.1758
XLOC_026876	0.736582	1.29952	3.34842	0.80076	1.27884	2.91896	1.10818	10.0078	9.27598	13.2097	13.385
XLOC_026978	0.134843	0	0	0	0	0	0	1.41571	0	0	0
XLOC_027023	0	0	0.105118	0	0.206869	0.485399	0.76669	0.526958	0.788983	0.80191	1.32756
XLOC_027138	8.40298	9.1977	9.99312	3.48337	11.9265	10.7901	15.0048	5.75854	14.721	11.1749	13.1678
XLOC_027305	0.0634281	0	0	1.13158	0.179786	0.217963	0	0.0560311	0	1.10902	1.07392
XLOC_027363	0.856042	0.663383	1.20473	1.45021	0.654274	0.552271	0.228793	0.396559	1.41449	0.514454	1.47587
XLOC_027441	0.356528	5.65337e-06	0	0	3.28409e-06	0	0	3.97141	1.92606	0	0
XLOC_027483	1.98513	2.01002	3.28115	1.45737	1.14648	0.388749	0.409141	1.79685	1.60263	3.56202	1.79025
XLOC_027484	0.38264	0.398622	0.57763	0.773463	0.671574	0.340994	0.34525	1.0824	0.394052	1.59967	0.641567
XLOC_027528	1.6294	1.17893	1.21305	0.730296	1.01158	0.922992	1.14114	0.93549	1.02674	2.61411	0.787582
XLOC_027554	0	0	0	0	0	0	0	0	0	3.56449	0
XLOC_027595	2.20549	2.64908	1.61593	1.47934	1.61014	1.78019	2.50936	1.28553	2.41881	1.1196	1.43354
XLOC_027677	0	0	0.421022	0	0.469325	0.55728	0	0.480015	0.21822	1.79948	0.649445
XLOC_027695	1.00924	1.0305	4.18924	19.122	3.84767	6.77542	4.72407	27.0548	4.44198	10.9744	9.63289
XLOC_027802	0.845938	0.589443	0.424059	0.58371	0.913652	0.776515	1.4003	0.347239	0.479756	0.737979	1.29266
XLOC_027891	10.4165	10.7291	5.43557	5.01538	10.5135	9.71997	10.1357	14.2366	13.084	10.1109	13.673
XLOC_028058	0.794673	0.346435	0.363456	0.426668	0.375445	0.452703	0.91867	2.03987	0.746509	2.72066	0.547094
XLOC_028095	0.275416	0.143344	0.512909	0.65168	0.191047	0.372637	0.314001	0.807968	0.334079	0.806386	1.96469
XLOC_028142	0.014986	0	0.35523	0.224915	0.150077	0.735351	0.926268	0.647528	0.248404	0.128421	0.328694
XLOC_028265	0.976248	0.79868	2.01615	2.93127	0.317088	0.019561	0.459643	1.45002	0.720597	1.90883	1.65682
XLOC_028472	0	0	0	0	0	0	0	1.89443	0	2.18184	0
XLOC_028473	0.212625	0.164105	3.86423e-14	4.57996e-26	0.325002	0.389733	0.218664	1.22257	0.782223	1.13104	2.83162
XLOC_028602	0.137649	0	0	0	0.626112	0	0	0	1.5334	0	3.16753
XLOC_028622	0.695526	1.21312	0.200406	0.790738	0.475806	0.545889	0.82228	1.09331	0.228307	0	1.41584
XLOC_028647	1.60678	1.90018	2.63995	1.41709	1.91442	1.39034	1.24451	1.42309	2.73907	1.66792	2.46801
XLOC_028685	2.96658	3.40499	1.36529	1.10148	4.03776	2.35708	1.33399	0.745475	5.7992	3.5812	4.10796
XLOC_028790	0	0	0	0	0.890722	0	0	2.05308	0	0	1.46838
XLOC_029186	2.28125	1.96629	0.808457	1.61797	2.0437	1.63551	1.25394	1.59563	1.46654	2.97615	1.11251
XLOC_029207	1.15082	1.15038	0.868101	2.69628	2.23927	2.34637	1.55819	1.5941	1.60946	0.991091	1.72896
XLOC_029454	0.368465	0.334647	0.806906	0.763415	0.0996522	0.176361	0.0582202	0.338826	0.874359	0.453202	1.51697
XLOC_029461	0.30212	0	1.91708	2.47391	1.96093	2.36494	6.49658	0	0	1.36958	0
XLOC_029648	0.204352	0.210331	0.9546	1.42907	1.26036	0.588746	0.522559	0.558862	0.963358	0.132986	3.20587
XLOC_029741	0	0	0	0	0	0	0	0	0	2.84652	0
XLOC_029816	47.8509	45.9573	74.7937	99.1857	121.052	132.598	135.122	45.1703	146.494	76.6033	145.804
XLOC_029833	0	0	0	0	0	0	0	1.98062	0	0	0
XLOC_030286	0	0	0.097824	0.205847	0	0.111235	0	0.125106	0.252632	0.373306	0.820986
XLOC_030475	0	0	0	0	0	0	0	0	7.38751	2.97828	0
XLOC_030553	0.447904	0.194914	0	0	0	0	0	0.172321	0	2.74853	0
XLOC_030769	1.48443	2.78432	1.04558	1.39739	2.39928	1.69299	2.2604	2.21585	10.6223	1.30531	6.08943
XLOC_030800	0.646334	0.210603	1.09899	1.44137	0.377421	0	0.43648	1.03767	0	0	1.33704
XLOC_030823	1.33897	1.55787	0.912377	0.256692	0.655389	0.826414	1.03241	1.05317	1.85358	0.49135	0.696552
XLOC_030847	1.38654	2.01021	1.0953	0.483744	0.652889	0.79339	0.771386	3.68895	0	0.282179	3.54602
XLOC_031008	0.0234931	0.060598	0	0	0.0611824	0.069575	0	0.335498	0.0460611	2.69583	0
XLOC_031009	2.03391	2.43518	1.43332	1.33197	2.9802	1.40932	1.00948	1.1104	1.40269	0.932762	1.48821
XLOC_031075	0.2324	0.465238	0.478889	0	0	0	1.36035	16.5383	0	22.9232	0
XLOC_031158	0.838586	0.482898	0.792796	0.97882	0.42168	0.788767	1.20586	0.226438	0.818734	0.901632	1.78057
XLOC_031207	14.5067	14.8846	14.5265	11.69	8.4103	4.6448	4.29895	21.143	9.07452	18.9912	11.1816
XLOC_031302	0	0	0	0	0	0	0.235301	0.107487	0	1.38028	0.504243
XLOC_031361	0.389329	0.278955	0.893614	0.566926	0.6256	1.00286	1.17721	1.64707	0.904048	1.62146	0.838511
XLOC_031514	0.223749	0.447557	0.784764	1.51555	1.67332	3.2788	1.53911	4.33553	4.58413	2.20386	2.81555
XLOC_031516	0.602103	0.668914	1.21147	2.45808	3.36026	5.93767	5.507	2.73202	4.01935	2.42048	1.45656
XLOC_031654	0	0	0	0	0	0	0	1.86033	0	0	1.14407
XLOC_031698	0.17294	0	0.25848	0	0.580452	0	0	0.184911	0.411669	0.975241	0
XLOC_031829	3.30713	3.04027	9.04093	17.1561	16.9289	30.1575	28.1111	3.06494	22.5741	6.25462	17.4222
XLOC_031880	0.058455	0	0.262167	0	0	0.284075	0.271312	0	0.508862	0.343871	1.14152
XLOC_031919	0	0.360256	0.612072	0.801928	0	0	0	1.74094	0	0	0
XLOC_032002	0	0	0.343603	0	1.38596	0.586988	0.396346	0.180129	0.383603	0	2.52426
XLOC_032013	0.282331	0.878902	0.675947	0.968036	0.873697	0.905908	0.579843	0.588195	0.744124	1.15515	2.82873
XLOC_032101	0.0905718	0	0	0	0	0	0.193352	0.684713	0	6.53003	0
XLOC_032112	0.154779	0.223952	0.164821	0	0.0986086	0	0	0.482575	0	23.2423	0.0168097
XLOC_032134	0	0	0	0	0	0	0	0	0	6.52531	0
XLOC_032211	0.609274	0.695436	0.793856	0.53492	0.476842	0.570152	0.502201	1.28019	0.795956	1.88656	1.6317
XLOC_032259	0.0187901	0.0213468	0.0580504	0.0301099	0.0176184	0.122308	0.0821698	0.0329996	0.0106034	2.4773	0.132529
XLOC_032566	1.12298	1.66413	2.87065	3.76241	3.33683	3.24776	4.24876	3.56966	7.03038	5.95042	6.15855
XLOC_032586	0	0	0	0	0.591179	0	0	2.43263	0	0	1.00616
XLOC_032710	0.813365	0.686558	3.17173	4.29633	8.55872	7.59675	2.89238	2.63108	6.99217	3.82866	9.24748
XLOC_032750	0.553292	0.519587	1.37397	1.05486	1.12896	0.637498	0.250608	0.580835	1.34148	1.04401	2.59239
XLOC_032759	15.3306	17.7056	19.2557	14.1027	17.243	20.1986	16.6483	10.4466	34.6019	20.8577	32.422
XLOC_032974	2.37782	2.76095	3.03486	1.73171	1.53852	2.08263	1.55191	3.14529	1.79663	1.24849	2.483
XLOC_033106	0.184216	0	0.405529	0.531761	0	0.465145	0.431027	0.207807	2.51118	0	2.75738
XLOC_033154	1.69107	1.79151	6.12421	5.2382	3.74889	6.91873	8.9537	7.42121	5.66665	5.76268	8.19763
XLOC_033219	0.290894	0.589985	0	0.328337	0.212155	0	0	0.942452	0.306847	0	0
XLOC_033274	0.046062	0.11781	0	0	0.209356	0	0	1.61961	0	0	0
XLOC_033281	10.7854	9.71513	2.11477	1.49502	0.727931	1.70758	2.57949	2.67986	0.567215	21.6276	1.6653
XLOC_033547	0.141532	0.916949	0.463932	1.13246e-45	0.566374	0.244301	7.25457e-29	0.440279	0.109956	2.18654	0.228941
XLOC_033581	0	0.225789	0	0	0	0	0	0	0.488289	0	0.541031
XLOC_033662	0.033036	0.259449	0.817481	0.177518	3.16357	4.29518	2.52208	0.529829	2.54601	0.807487	2.87908
XLOC_033679	0.292701	0.477056	0.546514	0	5.05641	2.70814	8.15383	0	2.09429	0.396786	2.11362
XLOC_033720	0.315365	0.405925	0.0520529	0.467156	1.41312	0.456683	1.34352	0.479	0.325888	0.138258	0.36612
XLOC_033749	0.791551	0	0	0	0	0	0	0	0	0	4.80086
XLOC_033765	0.100321	0.258774	0	0	0.981344	0	0	2.15514	0	0.81792	0
XLOC_033913	0.22795	0	0.19366	0.767923	0.779939	1.34937	0.910022	0.471673	1.07916	0.597157	2.36818e-202
XLOC_033978	0.0195956	0.050612	1.37295	0.531315	0.345824	0.210179	0.195954	1.27526	0.789876	0.176876	1.73192
XLOC_034035	0	0	0.728915	0.396443	0.355975	0.941164	0.655036	0.268144	0	0.142624	1.54563
XLOC_034045	0.227723	0.179	1.53117	0.725196	1.15708	1.36561	1.30415	0.583034	0.872262	0.585644	2.93178
XLOC_034072	0.107268	0.109199	0.341722	0.596451	1.68231	0.872997	0.982294	0.113452	0.0795303	1.24367	0.167916
XLOC_034087	0	0.68489	0	0	0	0	0	0	0	9.08397	0
XLOC_034119	10.026	9.8693	44.6089	37.5215	17.7633	13.5518	10.4905	55.1566	45.5555	27.6299	61.438
XLOC_034625	21.3336	18.1062	17.8443	23.9974	11.4142	16.2853	17.0964	24.5013	13.9985	23.3702	14.8585
XLOC_034725	0	0	0.512002	0.173279	1.11902	1.95974	1.74375	0.828144	0.352075	0.358041	0.332668
XLOC_034753	0.132325	0	0	0	0.852709	1.06081	0.321846	0	4.39316	0.571361	4.29957
XLOC_034972	0	0	0	0	0	0	0	0	0	0	3.60503
XLOC_034977	4.27663	4.76188	4.73872	5.43791	57.302	25.996	26.3211	5.64353	4.00141	3.4105	4.84304
XLOC_034997	35.1836	37.8702	34.1399	44.0921	39.912	42.8459	43.4787	29.4935	66.8736	24.2971	61.7338
XLOC_035004	0	0	1.46631	3.00783	1.70991	8.69709	14.3727	0	2.12433	0	19.1931
XLOC_035114	0.318963	0.426017	2.94688	4.499	2.4934	2.99825	2.93132	5.8075	3.82198	2.74512	5.0125
XLOC_035118	0	0	0	0.535181	0.367747	0	0.441929	0.387399	1.3103	0	3.73348
XLOC_035119	0	0	0	0	0	0	0	0	2.43202	0	1.4022
XLOC_035148	0.0790278	0	0	0.592923	0.113517	0.136109	0.488289	0.475163	0.302752	0.152792	1.33785
XLOC_035300	0.399953	0.461955	0.391516	1.27942	0.241063	0.280298	0.0929285	0.211815	2.54746	2.20383	1.26842
XLOC_035302	0.0979425	0.249472	0.406729	0	0	0.569483	0	0	3.22276	0	0
XLOC_035697	4.87316	4.99006	4.97829	5.03454	2.80151	2.97816	3.77121	9.87881	2.94034	3.88645	4.4237
XLOC_035792	0	0.329497	0	0	0	0.695789	0	1.16436	0	0	0.798661
XLOC_035826	0.121359	0.117191	1.60918	0.778823	1.41503	1.96003	1.11066	1.77581	1.28873	1.8643	2.15888
XLOC_035830	0.0667661	0.173176	0.897338	2.47242	1.85506	2.04824	1.52056	1.20962	3.57069	0.824709	1.6219
XLOC_036239	0.452031	0.776146	1.15517	0.463335	2.36707	0.869758	2.23685	0.251645	1.75367	0.386795	0.151056
XLOC_036487	2.58494	2.12468	1.3141	0.740113	0.438725	0.945788	0.69114	0.567378	0.806672	1.46478	0.714286
XLOC_036550	0.138707	0.234775	0	0.256077	0.730612	0.247134	0.729165	0.49842	0.05075	0	1.57695
XLOC_036553	0.348446	0.34857	0.44082	2.74041	1.51211	1.01013	0.810593	9.28534	5.65858	4.58493	15.0591
XLOC_036612	1.0621	2.03871	0.968541	1.56455	6.40961	7.985	6.50544	1.07999	14.7966	0.490909	3.34275
XLOC_036637	0.940122	0.550387	0	1.83947	4.55026	8.24941	9.86204	2.58607	3.09703	0	1.96848
XLOC_036673	2.32489	3.25462	1.30721	0.248085	1.56183	1.15431	0.594932	2.50699	2.55523	2.34888	18.1859
XLOC_036696	0	0	0	0	0	0	0	0	0	0	6.47379
XLOC_036780	3.23533	3.29062	13.5776	14.6964	11.8017	13.6133	10.5325	9.68412	23.4766	17.1101	26.5817
XLOC_037057	0.544466	1.03812	0.417391	0.352863	0.60556	0.528977	0.682287	1.13452	2.35341	8.50939	0.52642
XLOC_037069	7.54032	7.68053	31.1479	36.3165	48.2629	55.6932	53.6731	24.9387	27.6277	32.733	50.3047
XLOC_037152	1.22033	1.37391	0.933015	0.83439	0.902238	0.346961	0.514695	3.58752	1.28191	0.569556	1.04981
XLOC_037326	0	0	0	0	0	0	0	0	5.73782	0	0
XLOC_037417	0.271577	0.283289	0.506619	0.645102	0	0.131621	0.129337	0.789634	0.46697	0.33631	0
XLOC_037551	0.0969936	0.367245	0.906224	0	0.205551	0.241698	0	0	1.71574	0	1.89565
XLOC_037602	1.77425	1.2663	1.37944	0.538125	1.49879	2.11911	0.990452	0.535809	0.788211	1.58135	2.61532
XLOC_037708	5.83848	5.83151	2.29856	2.21365	1.97447	2.24182	3.17884	9.61773	4.71959	9.9948	4.32946
XLOC_037709	0	0	0	0	0.848716	0	0	2.96198	2.31447	0	0
XLOC_037880	3.14719	3.43252	8.98117	5.79499	4.7297	3.67506	3.44095	6.72683	9.52754	5.32703	5.33686
XLOC_038112	31.5372	31.3838	43.125	40.3597	29.518	30.2226	28.4445	36.6451	28.3122	22.7302	29.321
XLOC_038231	0	0.142081	0.242696	0	0	0.265356	0	0	2.21592	0.420996	0.900412
XLOC_038445	0	0	0.873665	1.15739	0	0	0	2.10057	0	0	0
XLOC_038464	0.269106	0.522409	0.174396	0.700427	1.63283	4.24011	4.31599	3.21194	0.173315	1.44527	0.467009
XLOC_038528	1.72106	1.13577	11.6157	15.1076	18.4105	19.6926	24.6516	11.811	29.8607	12.5251	24.3064
XLOC_038531	1.82116	1.72097	8.37958	5.93602	5.55676	6.81028	6.07863	6.1357	3.59568	5.09019	6.32807
XLOC_038547	0.11523	0	0.831689	0.923229	0.346915	0.495781	0.464851	0.0459794	0.870354	1.11121	0.278807
XLOC_038570	0.0180702	0.481805	1.99359	0.902875	2.15264	2.00804	3.8581	1.20639	2.03121	0.747468	2.18599
XLOC_038659	0	0	0.699477	1.3301	0	0.726366	0	1.15257	1.81021	0	0.846669
XLOC_038686	0.0678538	0	0.89094	0	0	0	0	0.92506	1.82493	0	0
XLOC_038729	23.0359	21.0695	51.8359	64.0578	149.123	196.499	193.017	63.6648	113.078	111.076	152.078
XLOC_038888	0	0	0	0	0	0	0	0	0	9.35017	0
XLOC_038988	0.151684	0.0805558	1.71148	5.47885	1.75869	4.03975	4.09023	2.32236	6.00392	3.24418	6.33514
XLOC_039047	0.0969481	0.0389956	2.20325	2.02945	8.23592	10.8285	9.67957	1.84956	2.39063	0.941132	5.95681
XLOC_039255	0.491403	0.364221	0.256829	0.402916	1.78318	2.52574	2.62301	0.904973	0.501752	1.58324	0.475578
XLOC_039343	0.209629	0.309038	1.3688	1.00777	0.952529	0.435158	0.488406	1.36945	0.463657	1.25259	1.6584
XLOC_039354	0.775899	0.677226	0.536666	0.942312	0.91446	0.92245	0.991443	0.722077	1.35792	0.602801	1.03968
XLOC_039365	0	0	0	0	0.170917	0.193817	0.197408	0.116787	0	3.71257	0.219798
XLOC_039401	4.54544	4.46432	1.97851	1.57414	1.33869	0.327499	1.28229	1.23297	1.33557	1.26064	1.19377
XLOC_039568	0.543063	0.383699	0.840939	2.27595	2.11609	1.52045	1.77097	1.69185	3.71473	2.09881	0.829854
XLOC_039666	0	0	0	0	0.445505	0.533313	0.503488	0	0	0	4.80845
XLOC_039799	0.179747	0.46569	1.21429	0	0	0	0	0	1.0585	0	0
XLOC_039870	0.40732	0.355522	1.37802	1.31978	1.05917	1.44042	1.09285	0.189887	4.67529	1.80299	5.13569
XLOC_040009	0.026964	0.071736	0	0.156605	0.125164	0.151951	0.280239	0.527204	0.522257	0.172714	0.550975
XLOC_040101	0	0	0	0	0.638392	0.254067	0.226908	0	0	0.37872	2.78076
XLOC_040147	4.65672	4.60146	3.53126	3.6905	3.23612	2.43968	2.63682	2.90893	4.59398	2.82985	6.77207
XLOC_040238	0.512072	0.573719	0.148219	0.375313	0	0.105644	0.0968131	0.651508	0.06283	0.459069	0.126087
XLOC_040262	0	0	0	1.0636	0.824557	0	1.90934	0	1.25237	0	1.41026
XLOC_040422	0.150233	0.403715	0.342123	0.526388	1.06145	1.52051	0.417084	0.346225	0.794744	1.08769	0.595665
XLOC_040471	13.7749	14.2349	43.077	93.1307	52.1793	81.5265	83.5793	31.3392	72.7777	27.985	82.2406
XLOC_040526	2.34909e-06	1.00333	0	0.870488	3.28291	2.93853	0.963885	3.39378	0	5.23252	7.86529
XLOC_040584	1.06472	0.886017	1.57923	0.876833	1.00553	0.711233	0.307475	0.52209	1.53416	1.21298	1.5287
XLOC_040592	0.0693008	0.178227	0.165319	0.206761	0.482908	0.553324	0.348822	0.0759417	0.173036	0	1.51261
XLOC_040641	0.293956	0.454975	3.54904e-33	3.64662e-11	3.89433e-32	0.30173	2.41387e-33	1.24788	4.10291	6.42822	2.10649
XLOC_040695	0	0	0	0	0	1.90465	0	0	4.72751	0	7.44299
XLOC_040742	2.31163	2.37244	1.97079	1.24598	2.04227	0.699706	1.6498	0.522952	0.272121	6.56788	0.134796
XLOC_040795	3.96931	3.87622	4.67732	3.7573	4.01363	4.97626	3.00238	2.69852	5.46641	4.86269	6.66583
XLOC_040850	0.132365	0.175299	0.337574	0	1.29195	0.216458	0.21686	0.758816	0.817983	0.378561	0.423857
XLOC_041267	0.611675	0.668908	0.468747	0.791117	1.235	0.975263	0.938292	0.746532	0.649616	0.648543	0.728254
XLOC_041301	0.324407	0.205448	1.79368	1.21539	3.09066	2.7543	1.68863	0.983402	4.32144	1.82939	1.53072
XLOC_041321	0	0	0	0	0.546227	0.323214	0.596978	0.77162	0	0	0.362849
XLOC_041752	0.170484	0.363016	1.00032	0.561464	0.967427	0.910188	0.172955	0.466033	0.791367	0.584879	0.786963
XLOC_041837	0.162804	0.31086	1.70878	1.00954	1.52794	2.46972	2.59226	3.69425	4.03049	2.27559	2.32953
XLOC_042032	0.823543	0.343052	1.65951	0	0	0.755188	0	0	0.611417	3.22311	0
XLOC_042133	15.874	14.898	42.0373	16.1907	78.174	113.2	46.8668	14.2116	18.4495	31.1723	20.5401
XLOC_042332	2.31708	2.34258	2.3503	2.54809	1.18824	1.5211	1.16976	2.03882	1.68304	0.794759	2.70476
XLOC_042387	1.09079	1.14783	1.79659	0.993399	0.627046	0.465235	0.967566	0.417493	0.548821	0.617879	0.997301
XLOC_042597	6.42411	6.64261	5.3079	6.62486	11.6307	10.3717	9.89106	3.148	4.33558	4.19698	4.18244
XLOC_042677	0.78378	0.711904	1.81293	0.830847	1.31887	0.191422	1.21715	0.669746	0.867456	0.561865	1.61554
XLOC_042702	0.271513	0	0	0	0	1.77392	0	2.55449	0	2.74185	2.05166
XLOC_042874	0	0	0	0	0	0	0.449677	0	0	3.32095	0
XLOC_042917	1.08787	1.33962	0.11107	0.283928	0.123787	0	0	0.724717	0.194931	0.883532	0
XLOC_042923	0	0	0	0	0	0	0	1.93774	0	0	0
XLOC_042926	0.0277906	0	0	0.169347	0	0.317385	0.297333	0.628855	0	0.942398	0.676683
XLOC_042927	0.0935115	0.157412	0	0.34116	0.954065	1.48802	0.450846	0.613526	0.625486	4.08402	2.4458
XLOC_042928	0.161963	0.204706	0	0.481509	0	1.25904	0.72831	1.42918	0	0.659111	0
XLOC_043003	0.0909381	0	0.409287	0.527125	1.26652	0	0.488556	1.15743	0.507872	0	0
XLOC_043141	0.0198237	0.106144	0.288898	0.867125	1.48089	1.51852	1.34725	0.692162	2.81444	0.274473	1.69685
XLOC_043182	0.133895	0	0.293317	0.36821	0.745535	1.75474	0.391628	0	0	0	1.84433
XLOC_043290	1.68887	1.67164	2.00185	1.9748	0.890685	0.585661	0.918564	1.42354	3.5903	0.904853	2.05768
XLOC_043354	0	0	0	0.2236	0.733331	0.559859	0.574427	0	0.699686	0.505004	1.25816
XLOC_043364	0	0	0	0	0.548829	0.730015	0	0	1.7909	0	1.34762
XLOC_043408	0.885875	1.29192	0.800597	1.1772	1.86357	0.96179	1.52857	2.03461	3.92614	0.791179	2.26933
XLOC_043540	0.080421	0	0.246016	0.466647	0.492274	0.185379	0	1.01983	0.602831	2.12507	1.14054
XLOC_043835	2.34743	2.29358	2.90431	2.24539	3.06736	2.3436	2.3423	1.18732	3.27541	2.71142	3.10333
XLOC_043886	0	0	0	0.504283	0.793922	0.941804	0.425455	1.21609	0	0	0
XLOC_043905	0	0.211005	0	0	0	0	0	0.643555	0	6.86221	0
XLOC_044279	0	0	0	0	1.90205	0	0	0	1.4922	0	0
XLOC_044620	2.97974	3.24172	7.94664	5.5827	2.50501	1.874	0.899502	8.45223	1.80727	3.01922	3.60433
XLOC_044730	0	0	0	0	0	0	0	0	0	7.23292	14.8292
XLOC_044770	3.76562	3.59137	1.60946	1.55921	8.92546	7.65746	8.1488	2.60121	3.88418	3.77713	5.13623
XLOC_044982	0	0	1.1952	0	0.385035	1.3971	0.419856	0.210582	0.920171	0.704168	3.07109
XLOC_045042	0.0646413	0.0549243	0.0476089	0.116149	0.409581	0.299463	0.494565	0.627446	0.186533	0.874524	0.192533
XLOC_045084	18.1992	18.5914	13.3506	17.5347	18.5433	28.8944	29.8015	9.0396	32.2003	9.13317	16.0002
XLOC_045267	0.0881805	0.0757775	0.391852	0.823925	2.29249	2.38208	1.78263	0.11381	0.81264	0.208079	1.18611
XLOC_045758	0	0	0	0	0	0	0.551998	0.125917	1.3663	0	0
XLOC_046006	8.80958	8.20602	23.1718	30.6423	12.318	14.8247	14.3017	16.4787	14.0728	13.6117	21.5222
XLOC_046130	0.600159	0.97436	0.853043	0.982542	1.86483	3.02302	1.21978	0.593125	0.573084	0.864037	0.515277
XLOC_046198	0.638356	0.471174	0.462165	1.14631	0.338004	0.508024	0.598588	0.639901	0.474723	0.156897	1.1869
XLOC_046320	0.0729812	0	0	0.809946	0	0	0.394361	0	1.04496	0	1.09164
XLOC_046396	0.137292	0.0701448	0.597489	1.62625	0.130471	0.322348	0.459301	1.0416	1.19838	0.158346	0.8821
XLOC_046464	0.349362	0	2.58524	0.663853	0.499214	0.606525	1.1094	0.773076	2.94875	0	0.646626
XLOC_046465	0.0584064	0.152391	0.388102	0.498306	1.96445	0.982874	2.59507	0.679779	0.408757	0.610314	2.0942
XLOC_046946	2.42333	2.27106	8.42072	71.6914	18.3536	17.3153	17.0564	178.915	6.94197	4.18985	11.6803
XLOC_047143	0	0	0.329037	0.882449	0.364153	0.900989	0.446918	0.485741	0	0.495395	2.17144
XLOC_047331	0	0.0634622	0.450458	0.558049	1.52315	2.19402	1.50061	0.150889	0.450444	0.162523	1.39709
XLOC_047377	0.0365715	0.0682288	0.044147	0	0.0327352	0	0	0.181295	0	2.963	0
XLOC_047796	0.462474	0.46	0.186802	0.460019	0	0.109184	0	0.200717	1.52001	0.12159	0
XLOC_047850	0	0	0	0	0	0	0	3.12573	0	0	0
XLOC_048062	0.172905	0	0	0	0.326608	0.411091	0	0.569315	0	0.703177	0
XLOC_048154	24.1636	22.9764	33.0042	47.8764	8.5303	9.19713	3.88529	0.371774	8.66677	11.2021	1.16299
XLOC_048185	0.219655	0	0.692144	0.893357	0.463991	0.554991	0.536514	0.197383	0.426962	3.33148	3.81516
XLOC_048241	2.16203	2.2712	1.80499	1.98861	0.816836	0.461903	0.324591	2.72198	0.76389	1.95407	2.60402
XLOC_048320	8.42565	9.02956	9.5841	7.1555	7.48289	6.7005	6.73862	7.93556	8.42324	7.80894	8.76124
XLOC_048565	0.724868	0.936095	0.95805	0.425751	0.83757	0.522535	1.02777	0.377823	5.6264	2.86709	2.06028
XLOC_048745	1.61414	1.33476	10.3427	11.4462	18.3604	45.077	40.4958	5.22475	19.7038	9.40158	24.3263
XLOC_048821	5.80673	3.61236	3.35333	1.6524	2.33117	2.06804	0.945025	1.72176	6.11284	3.13968	1.3802
XLOC_048824	0	0	0	0	0	0	0	2.88076	0	2.34292	0
XLOC_048835	0.424948	0.348349	0.655827	0	0	2.36595	0	0.838013	1.74278	2.66028	0.972898
XLOC_048960	2.16118	2.27792	1.86307	0.17782	1.90032	1.2276	1.31261	4.31797	3.05707	32.9652	3.01091
XLOC_048962	1.81449	1.2074	5.65892	5.37545	32.2773	19.6766	31.6699	7.67138	8.15429	10.355	14.6547
XLOC_048964	0.664654	0.247443	1.26257	1.35045	9.8885	13.1641	9.34754	0.939589	2.63844	1.54526	2.58135
XLOC_048965	1.2849	0	2.73314	1.46747	6.8968	9.88616	2.20198	1.81632	1.78361	3.43299	1.86434
XLOC_048967	0.679813	1.17072	1.25111	1.10861	3.5525	2.97389	3.18273	0.71631	0.801354	0.853732	2.56813
XLOC_048987	14.4366	15.067	22.4267	18.4091	26.4068	35.1941	29.7819	11.5954	21.5619	15.8833	30.5198
XLOC_049158	0	0	0.399374	0	0	0	0	0.503701	0.83296	0	0
XLOC_049171	12.8407	13.3155	7.75746	8.04469	9.61501	14.6993	14.3103	5.67098	2.29399	11.9144	16.1362
XLOC_049172	0.0457892	0.0398067	0.464332	0.0862085	0.83013	1.37677	0.296302	0.246274	0.456445	0.966019	2.42196
XLOC_049175	0.0307966	0	0	0	0	0	0	0	0	3.52203	0
XLOC_049179	0.349017	0.448276	0	0.0820597	0	0	0.0771817	0.512549	0.0567156	4.29571	0
XLOC_049249	0.44518	0.187032	1.32898	1.31784	2.86906	8.15988	8.92878	4.72007	3.5557	8.98196	1.60118
XLOC_049294	0	0	0.268626	0.228777	0.576025	0.136026	0.25299	0.110495	0.0784939	0.110688	1.24919
XLOC_049299	0.148234	0	0	0	0.698013	1.23576	0.373389	1.23798	0	0	0
XLOC_049390	5.51824	5.73027	36.6865	37.459	35.7173	43.4045	40.1978	27.0811	25.1057	31.0965	35.3089
XLOC_049463	2.8509	2.98498	0.789784	1.47765	1.48549	1.23227	0.954391	0.799039	0.734138	1.4771	0.741188
XLOC_049500	0.90676	1.05413	1.11814	0.0720079	0	0.125083	0.153509	1.05152	0.209385	3.21672	0.519939
XLOC_049719	0.753253	0.50993	1.74183	3.00379	3.15945	2.57823	2.43325	2.53675	7.28678	0.667632	3.00221
XLOC_049869	0	0	0	0	0	0	0	2.86451	0	0	0
XLOC_049873	3.78534	4.27248	3.11063	2.50966	3.22117	3.10746	2.53393	3.19122	3.02928	2.27698	2.37375
XLOC_049886	1.7559	2.37798	6.80503	3.37919	4.49221	11.4582	6.02905	2.97336	5.27517	17.209	15.693
XLOC_049967	63.8539	67.4541	93.7498	70.0294	59.4218	65.7204	61.5396	121.392	101.745	264.305	101.831
XLOC_050011	19.4356	21.5887	29.5202	43.8758	31.98	18.8255	27.5009	108.056	27.3181	91.0343	43.7914
XLOC_050361	2.22106	2.20571	2.91668	2.27006	3.53108	3.41455	2.83026	0.498263	1.89596	1.57588	2.47361
XLOC_051105	0	0	0	0	0	0	0	1.63189	0	0	0
XLOC_051127	7.87025	8.34174	5.17287	5.04653	4.41806	5.35745	4.42374	5.96745	5.93464	8.22365	5.4884
XLOC_051160	3.84962	4.30906	28.1012	14.1105	42.0693	44.5623	34.2161	10.1255	88.6308	7.6166	71.3059
XLOC_051186	0.155023	0.248768	1.64285	1.09299	5.04903	14.0932	13.3273	0.138442	0.931847	1.01629	1.08272
XLOC_051199	0.43654	1.14094	1.70339	0	0	0	2.08565	2.477	0	0	0
XLOC_051206	0.103308	0	0	0	0.47053	0	0	0.259724	2.21751	0	0
XLOC_051217	0.424393	0.445325	3.45372	1.80003	7.60069	10.6595	10.7303	2.87689	5.71782	1.70657	7.73727
XLOC_051230	0.105601	0.0865653	1.97885	0.795128	0.932658	0.823191	0.814482	0.651344	0.43741	1.45716	2.12651
XLOC_051249	1.73842	2.24042	1.37549	2.65708	2.62527	2.18016	1.67532	1.77874	1.5526	0.713434	1.77833
XLOC_051407	0.0264269	0.0336995	1.65333	0.728829	0.96019	1.58802	1.31736	1.16674	0.524091	0.344664	0.987108
XLOC_051409	0	0	0	0	0	0	0	0	8.46735	0	0
XLOC_051449	0.148533	0.0632445	0.0528853	0.0668727	0.19545	0.155378	0.147765	0.152597	0	2.06365	0
XLOC_051650	1.08258	1.30829	1.29411	0.997308	0.977841	0.98584	0.940546	0.406869	3.3152	3.10431	2.26018
XLOC_051750	0	0	0	0	0	0	0.193558	0	1.04635	0.757057	0.371059
XLOC_051758	1.77876	2.96919	3.08911	3.24573	3.67936	6.24453	3.49685	1.22736	2.32982	2.59814	2.18624
XLOC_051782	7.02875	7.34434	2.61026	2.56559	1.59295	1.00518	0.28916	1.5172	1.68395	3.05692	1.17784
XLOC_051792	1.03944	0.53292	1.10956	1.08115	0.955435	0	0.350124	0.943947	0.344216	0	0.366457
XLOC_051869	0	0	0.57115	0	0.340503	0	0	0.15253	0	0.485497	1.97991
XLOC_051930	16.5249	17.4648	49.6978	35.1594	31.0204	33.3665	26.3781	31.9931	50.9537	55.2567	71.3159
XLOC_052088	0.789742	1.04803	1.4943	1.35998	0.126178	0.147184	0.137612	0.739187	1.16278	0.942614	3.01737
XLOC_052431	0	0.248703	0.430461	2.82834	2.27197	1.993	3.76419	16.4422	0.614394	4.82015	2.59007
XLOC_052466	2.48082	1.41066	3.87451	3.51734	1.07173	6.14855	5.7173	6.01501	0.495163	7.94607	11.6744
XLOC_052484	0.0236453	0	0.882119	0.274301	2.73895	1.89122	2.71043	0.254395	0.990176	1.30918	1.95488
XLOC_052538	1.44345	1.35211	2.08311	0.705806	2.51464	4.50606	3.56599	1.0942	0.857487	1.171	3.03161
XLOC_052540	1.04482	1.08259	0.143157	0	0.217231	0	0	0	1.09797	0.466058	0
XLOC_052756	0	0	0	0.677096	0	0.70975	0	0.293633	0	1.03343	3.03815
XLOC_052776	38.0645	41.3666	31.8146	33.4563	30.7264	27.8162	27.9693	29.1058	38.5141	24.0652	27.9361
XLOC_053085	12.2067	13.2007	12.5079	12.494	16.2992	14.5501	10.5524	7.97328	8.72432	11.3418	13.2045
XLOC_053135	0.130489	0.142083	0.186034	0.248523	1.39795	1.8465	1.13023	0.135994	0.591946	1.52165	0.421293
XLOC_053157	7.86472	9.73364	4.5989	6.55591	17.6408	15.9161	17.0558	13.0725	6.71761	85.1892	8.04128
XLOC_053166	0	0.114405	0	0.261742	0	0	0	0.519595	0.66512	1.7231	0.236767
XLOC_053229	0.66425	1.0177	0.414843	0.279207	2.69851	2.08782	0.668379	1.25332	0.890573	0.344562	0.457088
XLOC_053376	0.199709	0.0556631	0	0	0	0	0	2.06662	0	0.300453	2.41525
XLOC_053412	0.24587	0	0.356441	0	0	0	0	0	3.29442	0	0.478282
XLOC_053469	0.246873	0	0	0	0	0	0	2.52168	0	0	0
XLOC_053517	0	0	0.25687	0.675098	0.217979	0.282876	0.510931	1.00014	0.240145	0.302603	0.500982
XLOC_053602	0.666864	0.542883	0.160321	0.380124	0.508815	1.10485	1.32047	0.584397	0.552355	2.82858	0.346711
XLOC_053622	0.806329	0.838682	0.530595	1.07296	0.87254	0.929331	0.724249	1.20411	1.38218	2.64135	2.24366
XLOC_053789	0	0	0.127698	0.157353	0.921155	0.303741	0.562416	0.412468	0.113977	1.23371	1.13091
XLOC_053790	0.0622566	0	0	0	0	0.408555	0	0.821654	1.77643	0	2.22346
XLOC_053808	0.0294331	0.078209	0.127461	0.166917	0.205166	0.2326	0.698126	0.396441	0.271752	1.62078	0.139698
XLOC_053809	1.06014	0.875768	1.05986	0.203211	1.18867	0.820837	0.406158	0.925599	1.6703	0.705851	1.31786
XLOC_054398	1.29083	1.33344	1.4255	1.49794	1.57393	0.969265	0.618693	1.37318	1.77639	1.20247	0.810866
XLOC_054404	3.87795	2.93052	1.04893	0.590127	0.417227	1.41222	0	0.337404	0.144565	0.494232	1.43797
XLOC_054432	0	0	0.291348	0.379687	0.880705	1.03727	1.82619	0.27384	0.308416	1.02777	4.17375
XLOC_054483	0.187168	0.205852	0.837229	0.906371	0.798954	1.81683	1.63338	1.06865	1.7684	0.590691	1.38193
XLOC_054504	0.104723	0.307052	2.15779	1.71028	4.40672	2.88875	3.67583	0.61729	3.17783	0.804119	3.3251
XLOC_054511	0.017728	0	0.166429	0.105299	0.109701	0.759447	0.250784	0.655589	0.323823	0.120481	0.692608
XLOC_054568	0.251554	0.181047	0.132364	0.243186	0.165301	0.0623161	0.12464	0.21402	0.248747	0.518354	0.194821
XLOC_054716	0.19579	0	0	1.07557	0	0	0	1.3858	0.0917274	0	0
XLOC_055474	2.08905	2.13031	2.22973	1.52729	2.221	2.15231	2.00818	2.18593	3.85658	1.53305	1.73014
XLOC_055521	0	0	0	0	0	0	0	0	0	2.5515	0
XLOC_055701	0.0496055	0.189612	0.217511	0.216833	0.887726	2.16805	1.5933	0.261469	0.588183	4.47901	0.318054
XLOC_055703	0.0317309	0.0407747	0.353031	0.315633	0.478922	0.533355	0.428364	0.0709672	0.580883	0.779734	1.43499
XLOC_056019	0	0	0	0	0	0	0	0.462189	0.509059	6.50436	0
XLOC_056081	25.7836	27.3025	20.142	21.2317	10.7783	13.6956	13.6569	40.6071	27.0227	32.6368	23.829
XLOC_056151	0	0.172901	0	0	0	0.331159	0.285398	0.127337	1.8112	0	0.31892
XLOC_056153	0.660298	3.41912	1.33385	0	0	0	0	2.18865	2.56446	11.3595	0
XLOC_056416	0.833162	0.709347	0.506398	0.598843	1.38059	1.66962	2.0749	0.891597	1.90153	2.67544	1.29512
XLOC_056429	0.227599	0.238112	1.49031	1.54653	2.42991	6.00758	3.57732	0.307535	0.572417	0.890565	9.38876
XLOC_056535	0.224662	0.305483	0.835297	0.734828	0.926309	1.20291	1.55516	0.419558	2.84409	0.441427	1.47737
XLOC_056679	1.25206	1.03235	1.17633	0.585611	0.320753	0.807891	0.793675	0.815236	0.758862	2.18257	1.19782
XLOC_056683	3.98124	3.22156	3.8568	2.49736	5.7344	5.0311	4.48123	3.4306	1.39915	4.19846	4.86175
XLOC_057093	0	0	0.894746	0	1.67644	0	0.93417	0	3.71868	1.69344	0
XLOC_057094	0.238545	1.2016	0	2.73712	0.926294	2.385	1.09011	0	3.03184	0	1.79542
XLOC_057106	0.385471	1.4998	1.67932	0	0	3.07699	1.1241	2.59866	0.539006	0.822132	0
XLOC_057250	0.311352	0.836403	0.667881	0	4.30103	1.40693	2.36846	0.587094	1.48114	0	1.22115
XLOC_057350	0.196032	0.128277	0.324002	0.180673	0.00968382	0.0639454	0.0423057	0.137566	1.63283	0.253913	0.621539
XLOC_057363	0.374659	0.520381	0.167416	0.288192	0.52346	0.623645	0.59174	0.552301	0.470876	0.376286	0.56074
XLOC_057443	0.23602	0	0.513645	0	0.548256	0.657093	0	1.08759	2.00752	1.97926	3.53364
XLOC_057512	0.0289812	0.0740764	0.124169	0	0	0	0	0.0925215	0.107217	2.21166	0.109203
XLOC_057526	0.201908	0.285412	0	0.157574	0.0754947	0.358521	0	0	0.0359678	7.06083	0.753454
XLOC_057527	0.189958	0.120077	0	0	0	0	0	0	0	2.2345	0.425646
XLOC_057579	0	0	0.334992	0.212417	1.57344	3.38397	0.781785	1.45743	8.61512	0.190163	8.29924
XLOC_057651	0.311132	0.40533	0	0.448315	0	0	0.385661	0.53722	0	3.77954	0
XLOC_057661	1.65428	0.954675	0.816983	0.952578	1.66865	2.03437	2.00138	1.89875	2.73338	0.728807	2.81167
XLOC_057723	0.784944	1.14341	0.387049	0.323691	4.19883	2.94707	1.20529	1.23334	0	17.9345	3.24246
XLOC_057727	0.294815	0.335426	1.52529	1.09625	1.44831	2.87791	2.8483	0.34617	1.53102	0.460104	1.99493
XLOC_057771	0.573918	0.442874	5.94931	8.37336	12.9133	31.0123	28.7176	11.3719	8.31529	3.95287	16.3067
XLOC_057829	0	0	0	0	0	0.848032	0.780618	2.66232	1.94782	4.29501	1.08547
XLOC_057916	0	0	0	0.285708	0	0	0	0.96508	0.246614	0	0
XLOC_057918	12.1937	12.2149	15.1002	17.2955	17.488	21.802	17.4219	14.6216	31.6811	24.4127	34.1875
XLOC_057949	0.633941	0.587638	0.122385	0	0.0463451	0.127927	0.131195	2.35556	0	6.70854	0
XLOC_058023	0	0	0	0	0	0	0.953695	1.67215	0	0	0
XLOC_058160	1.18872	1.06053	0.446743	0.476628	0.0890318	0	0.52065	0.746045	2.54146	0.658094	0
XLOC_058181	1.475	1.4763	0.115644	0.58658	0.793001	0.670433	0.746195	0.659552	0.322315	6.48724	0.322933
XLOC_058373	0	0	0	0.261407	0.101015	0.361645	0.921368	2.11238	0	0.44504	3.2875e-07
XLOC_058394	1.04987	1.44864	0.157237	0.204293	0.314109	0.355765	0	0.355403	0.131337	0.526618	0.472257
XLOC_058401	0.742763	0.969664	1.67173	1.72871	1.53771	1.04241	1.20978	1.94396	1.1121	0.359074	1.10111
XLOC_058555	59.7303	57.9361	64.9461	61.5573	53.7188	50.5956	53.2703	65.4735	87.9427	75.2022	69.1476
XLOC_058589	0	0	0	0	0	0	0	0	3.04954	0	1.12756
XLOC_058630	0.0777781	0.140037	0.845929	0.43115	3.4623	3.33946	3.7549	1.60595	0.442041	0.979614	1.89615
XLOC_058631	0.819942	0.823226	7.81844	5.08682	11.6035	19.6283	17.5978	2.80579	2.80941	6.26874	5.5582
XLOC_058632	1.45322	2.1976	27.5378	30.1163	40.0694	55.1645	49.1542	35.8506	35.0254	44.2865	80.637
XLOC_058665	0.517252	0.577094	2.32467	1.51772	1.49854	2.41026	1.94386	1.45268	3.14582	0.183054	2.63553
XLOC_058731	0.657172	0.762647	0.771456	1.74184	2.73079	1.65861	2.25009	1.29798	1.79667	0.674012	1.92735
XLOC_058845	8.31076	6.5192	14.5628	15.2375	14.0982	15.6639	14.7166	11.4426	8.91271	15.0331	23.6232
XLOC_058866	0	0	0	0	0	0	0	0.152903	0	2.36556	0
XLOC_059059	0.270228	0.2542	0.211252	0	0.0445092	0	0	1.0379	0	3.99501	0
XLOC_059564	0.255429	0.215666	1.16128	2.07552	1.19978	0.700132	0.611771	0.838399	0.817343	0	0.223392
XLOC_059567	0	0.726689	3.776	0	0	1.55481	0	0	1.87329	0	2.21184
XLOC_059578	0.302475	0.440484	0	0.71718	2.31183	1.8595	2.4985	0.992984	0.167897	0.10428	2.66466
XLOC_059588	1.11982	1.34055	1.16297	1.47456	3.579	4.49336	3.63305	0.992667	1.01994	0.583923	2.9196
XLOC_059594	0.374981	0.16855	0.913364	0	0	0.4804	0.489583	1.33296	0	0	0
XLOC_059613	1.59148	1.599	1.47868	2.38225	3.44919	4.67183	4.34688	2.47197	6.02861	2.89706	3.21618
XLOC_059621	5.10051	4.53843	6.75856	16.9465	11.1774	11.0577	9.89048	16.31	8.28612	17.3394	5.66194
XLOC_059629	0.933401	0.220751	0.678502	2.42558	2.87566	2.0137	5.61535	1.19393	0	2.26589	1.28092
XLOC_059644	1.17637	1.06911	1.25642	0.976073	2.51797	2.16104	2.29303	1.08975	0.47696	0.285023	2.34181
XLOC_059660	0.658086	0.767194	2.74804	0.467909	0.434316	1.02872	0	1.77079	0	0	0
XLOC_059682	0	0	0	1.06997	1.02714	0	3.59215	2.12792	4.82881	0	2.61101
XLOC_059726	0.205566	0.213822	0.942972	0.729381	2.70234	1.09426	1.51656	0.622972	0	0.29124	0.362387
XLOC_059742	1.01371	0.730065	0.437458	0.28315	2.75729	1.59682	1.79836	0.523558	0.602138	0	0.493711
XLOC_059781	0.623179	0.498035	0.283277	0.497065	0	0	0	0.574111	1.44933	1.30688	1.04395
XLOC_059795	2.64602	2.47386	9.94566	9.94973	19.3579	21.4427	19.8363	6.80102	10.7507	5.0681	11.2001
XLOC_059895	0.166595	0.435565	0.389663	0	0	0	0.94926	0.200886	2.32187	0	1.60498
XLOC_060052	0.188668	0.495905	3.97426	0	2.916	1.79076	1.10747	3.95549	0	12.5198	4.22033
XLOC_060117	0	0	1.40835	0	0.482149	0	0	0	1.1683	0.577372	4.40625
XLOC_060181	0.249594	0.0912053	0.641331	0.203123	1.80175	0.786601	1.10357	1.02083	1.91888	1.13548	1.45282
XLOC_060189	0.147677	0	0	0	0	0	0	0.342538	0	5.66374	0
XLOC_060288	0.200111	0.104559	0.181193	0	0	0	0	0.511143	1.31287	0	0.197233
XLOC_060352	10.3227	9.06558	11.6899	11.5779	14.5103	19.2677	17.7937	12.5714	11.205	12.4534	19.133
XLOC_060416	1.85363	3.25303	5.50075	0	0.390313	0.913938	1.23013	1.21322	0	2.38948	0
XLOC_060509	5.67342	6.13358	5.57516	5.52785	3.70589	6.5187	5.39267	6.24076	10.7372	5.35586	9.78084
XLOC_060909	0.0292418	0.144957	0.372404	0.458726	0	0.130232	0.116945	0	0	0.317246	1.2193
XLOC_060911	0.206171	0.324526	1.26499	1.23809	4.08286	5.36618	5.26652	0.119069	3.00387	0.848924	5.90555
XLOC_060993	0.403213	0.627373	0.596985	0.195567	0	0	0	0.481984	0.439853	1.32032	1.57357
XLOC_061006	0.941033	0.838449	8.57002	4.84571	7.55798	7.61645	5.58398	7.29417	8.55892	4.16729	13.4271
XLOC_061137	0.254237	0.30662	0.388958	0	0.719663	0.946957	0.459861	0.503102	0.393361	0.0660985	0.287823
XLOC_061194	0	0	0	0	0	0	0	0	6.92481	0	0
XLOC_061280	0.267839	0.236652	0.131886	0.352559	0	0.209734	0.625539	0.0659729	0.270607	0.183573	1.23985
XLOC_061351	0.0449649	0.152251	0.4999	0.445032	1.03686	2.92703	2.54926	0.315829	1.13697	0.712578	2.02477
XLOC_061380	0	0	0	0	0	0.455784	0	1.32884	0	0	0.531466
XLOC_061444	9.10432	9.65848	20.6506	20.0151	6.81613	12.7334	8.91515	22.929	13.3262	22.8801	33.8121
XLOC_061480	0	0	0.326498	0.271056	0.122865	0.287383	0.269715	1.0918	0	1.06639	1.07101
XLOC_061611	0	0	0.947535	0	0	0.454233	0	3.18159	0	0	0
XLOC_062054	0.135221	0.0578393	0.0985782	0.12387	0.336382	0.27704	0	0.831549	0.564454	0	0.393633
XLOC_062074	5.90644	5.81209	19.9583	33.1547	22.916	33.7002	35.5874	7.03761	36.9648	15.318	65.272

## Sheet: FPKM_known_lncRNA
FPKM SUMMARY
	SRR3647483	SRR3647497	SRR4370049	SRR4370050	SRR6324443	SRR6324444	SRR6324445	Hs_p3	Hs_p9	Hs_p12	Hs_p14
Min.	0	0	0	0	0	0	0	0	0	0	0
1st Qu.	0.047	0	0.0646	0	0.0822	0.1291	0.0686	0.353	0.2142	0.359	0.3594
Median	0.312	0.363	0.6964	0.6309	0.8811	0.9059	0.7714	1.042	1.2159	1.248	1.4759
Mean	8.86	8.994	6.8934	6.6073	7.3703	7.6225	7.2983	12.466	8.3588	13.484	8.6111
3rd Qu.	1.61	1.668	2.3234	2.273	3.1254	3.0922	2.9899	2.6	3.9286	4.04	4.091
Max.	3265.63	3223.33	1295.01	1031.28	782.495	666.26	534.186	3681.64	1096.9	4316.07	691.158
FPKM VALUES
	SRR3647483	SRR3647497	SRR4370049	SRR4370050	SRR6324443	SRR6324444	SRR6324445	Hs_p3	Hs_p9	Hs_p12	Hs_p14
XLOC_000010	0	0	0.0920224	0	0	0.516846	0.121274	0.22476	0.547633	0.86222	0.527899
XLOC_000013	0.0351432	0	0.910196	0.363771	0.428774	0.414761	0.400094	0.286139	0.453789	0.967363	1.05229
XLOC_000042	1.22923	1.57401	0.700014	0.668069	0.379211	0	0	0.385989	0	1.69198	0.909524
XLOC_000050	1.08624	0.907554	1.24013	1.95706	0.750569	1.51867	0.483991	1.33968	1.61506	1.17576	2.96287
XLOC_000074	0.380793	0.396346	0.262939	1.50211	0.388973	0.217368	0	1.2495	0.179824	0.241854	0
XLOC_000086	0	0.158606	0	0	0.220735	0	0	0	0.283289	0.82799	0.30776
XLOC_000095	0.241154	0.158573	0.357366	0.0992432	6.62481e-35	8.98529e-101	0.361084	0.171806	0.00438141	1.02223	0.544404
XLOC_000108	0.114857	0.160679	0.329025	0.465651	0.432465	0.477245	0.348988	0.614052	0.699647	0.545167	0.0504695
XLOC_000124	3.60757	4.25824	4.16115	1.80679	4.49659	7.69056	2.90621	1.60929	2.31085	2.90058	4.23604
XLOC_000153	0	0	0	0.669469	0	1.08858	0.335536	0	0.504511	0	0.80981
XLOC_000187	5.41674	5.03937	7.90871	4.9106	6.27503	6.66353	13.9991	4.01711	5.20824	4.80093	7.74531
XLOC_000200	1.30579	1.18487	0.326621	1.26314	0.866219	1.03666	2.08642	0.957842	1.55217	13.1954	1.67502
XLOC_000257	0.514631	0.59083	0.306119	0.283581	0.303606	0.271228	0.420565	0.10373	0.530729	0.312218	0.217528
XLOC_000273	0.118986	0.110766	0	0	0	0	0	0.609186	0.136507	1.05926	0
XLOC_000279	1.58644	2.93409	4.65615	1.77199e-23	1.03473	1.13647	2.70378	8.58934	3.01912e-13	1.78973e-149	9.15139e-152
XLOC_000292	0.341012	0.329069	0.574561	0.85802	4.9397e-303	0.343874	0	0.927442	0	0.525178	0.757169
XLOC_000336	7.17801	8.37919	10.4795	9.85144	7.39535	7.9029	4.48459	10.017	6.28828	6.88687	8.35235
XLOC_000338	0	0	0	0.437362	0.69528	0.787335	1.18639	0	0.634656	0.509763	0.659167
XLOC_000344	0	0	0.595738	0	0	0	0	0	0	1.36052	0
XLOC_000356	2.16643	1.73231	4.41174	4.91569	4.26673	3.61804	4.09081	3.79969	3.52149	1.65935	4.93996
XLOC_000381	0.170826	0.1172	0.60877	0.270095	0.273775	0.645342	0.314373	0.106166	0.225646	0.699799	0.239916
XLOC_000443	0.723143	1.363	1.41288	0.231499	1.09884	0.504544	0.240668	0.54571	1.3393	1.65121	0.590233
XLOC_000450	0.612208	0.254497	1.64391	1.60397	1.35982	1.6225	0.478906	0	0.835788	0	1.73806
XLOC_000466	17.1681	16.1257	14.6212	18.3577	10178	7827.08	9536.82	44.7006	25.4372	60.2426	28.2493
XLOC_000471	0.0275436	0.0910317	0.419234	0	0	0	0.397995	0.201772	0.147483	0.436586	0.308992
XLOC_000530	0.129157	0.0889099	0.442235	0.71627	1.06073	1.49332	1.03842	0.231401	0.353479	0.769	0.669209
XLOC_000534	2.47675	2.43297	2.45109	2.14004	2.54556	3.17432	2.83528	1.29639	1.75884	3.28819	2.0959
XLOC_000546	1.3646	1.02046	1.28291	1.3751	1.00137	1.3092	0.648435	1.08938	1.95832	1.25302	1.06042
XLOC_000568	3.06545	1.96979	8.93465	13.3752	14.3543	9.79305	7.22852	9.13301	6.31291	4.89373	18.3562
XLOC_000590	0.130778	1.58196	1.17177	1.07159	0.181765	0.104155	6.4998e-21	2.55292	0.654816	9.98843e-19	0.123647
XLOC_000601	0.717734	0.710144	1.42009	0.713645	0.163319	0	1.23978	0.741559	1.03147	2.21299	0.292083
XLOC_000668	3.14922	3.25537	5.09478	3.06733	4.41844	7.24113	6.05906	1.20255	7.25239	3.34322	4.78795
XLOC_000712	0.239144	0.26916	0.621835	0.51847	0.493745	0.133988	0.201183	0.101134	0.354523	0.240215	0.453422
XLOC_000746	0.401667	0.46043	0.448937	0.262855	0.054282	0.0208445	0	0.209325	0.693554	0.109769	0.523321
XLOC_000785	0.149161	0	0	0	0.349123	0.948529	0	0.528066	0	0	0.936691
XLOC_000786	29.4028	30.0125	21.3372	17.9471	25.9655	24.9078	23.465	22.5652	24.3655	31.3828	17.6716
XLOC_000800	0.688939	0.439476	2.06272	0.34219	1.17761	1.03535	1.041	0.993653	0.674821	0.501667	0.377431
XLOC_000822	0.301973	0.37796	0.137063	0.580988	0.561669	0.59454	0.92077	0.325569	0.494073	0.275505	0.328046
XLOC_000826	0.205373	0.233002	1.30859	2.1189	1.38123	2.94386	2.50769	0.583673	4.27263	1.19357	3.79921
XLOC_000835	0.506367	0.60968	0.692535	0.604624	0.487057	0.402017	0.175949	0.538922	0.725824	0.620946	0.42792
XLOC_000854	0	0	0	0.361747	1.30036	0.387015	2.06957	0.249021	0.839945	0	0.292716
XLOC_000926	0	0.0572306	0	0	0	0	0	0.551797	0	1.79213	0
XLOC_000930	0.564408	0.134674	0.842171	1.35269	1.81598	1.23724	2.06346	0.193921	0.597358	0.607475	0.588568
XLOC_000950	0.0399456	0.200224	0.93279	0	0.591418	0.635258	0.563711	1.74147e-67	0.455461	0.932721	0.167783
XLOC_001040	14.2157	15.1333	7.16309	5.70266	5.98424	7.67842	6.47548	4.17268	5.62533	9.68021	7.8336
XLOC_001094	0.488268	0.433067	2.11187	1.28983	11.2076	16.6004	15.3219	0.65348	1.14949	1.71031	1.47977
XLOC_001096	0.448787	0.589558	1.47388	0.472859	0.555997	0.821334	0.437301	0.422747	0.224122	0.207505	0.634062
XLOC_001103	1.38566	1.42544	1.91357	1.46667	0.790128	0.627112	0.983631	1.51943	0.682271	0.416193	1.03205
XLOC_001154	3.64302	4.2407	4.29834	3.65913	2.03093	1.57303	2.19157	3.08309	3.11845	2.21337	2.42482
XLOC_001197	0.241001	0.172997	2.52754	3.93811	4.78837	10.0493	10.5159	0.815921	4.34937	2.77263	5.13554
XLOC_001203	0.785494	0.181457	1.19703	0.830939	882.71	686.011	729.304	1.37836	0.615567	6.76414	2.58237
XLOC_001221	10.4481	9.50995	14.3747	14.4289	17.8387	17.5356	15.7976	12.3134	16.5219	10.777	19.6359
XLOC_001229	5.55144	6.1244	4.47132	3.81424	5.13821	7.45988	7.03983	0.856392	3.65728	1.92549	5.4543
XLOC_001236	0.0332306	0.0968058	0.605584	1.28595	1.47709	1.15666	3.03931	0.813858	0.735725	0.236369	0.652692
XLOC_001252	2.42493	2.39254	0.886206	1.3157	0.385652	0.395797	0.433871	1.06028	1.9632	0.490639	0.520468
XLOC_001266	0.920475	0.824265	4.3024	5.40265	8.94354	7.04884	6.78378	13.5435	6.91913	19.6848	8.17156
XLOC_001275	0.525635	0.574217	0.506576	0.376239	0.198586	0	0.33656	0.099322	0.54722	0.319626	0.0840339
XLOC_001306	0.0702862	0.124906	1.47563	1.06208	1.69509	1.9089	2.23871	1.11339	5.07595	0.607171	3.35865
XLOC_001318	0.20562	0.0394557	1.71742	1.73853	11.0856	20.2007	22.4623	0.59939	4.20791	0.946257	3.33243
XLOC_001324	3.48961	3.90964	3.64243	1.54528	8.40532	5.6446	3.16886	2.32629	4.08029	3.8243	5.43517
XLOC_001350	1.18222	1.14207	0.242123	0.698885	0.289609	0.378464	0.637166	1.85885	0.800782	2.36125	1.01822
XLOC_001389	0	0	0	0	8.16728	11.0496	4.97588	0.556979	0.411154	0.573601	0.417674
XLOC_001414	10.7036	10.6761	8.92617	8.38228	8.65921	7.46071	6.36317	8.06493	7.43699	6.97462	4.96474
XLOC_001417	0.820327	0.586068	1.15882	0.654739	0.654127	0.543235	0.09368	0.0701669	0.992636	0.620082	1.29988
XLOC_001425	3.81892	8.94655	7.4052	2.19633	7.65475	5.52673	8.26269	9.39734	4.25704	9.63289	2.7845
XLOC_001441	0.235948	0.194443	6.32132	6.42364	5.72561	6.29813	5.86855	4.10129	11.7152	3.18537	14.2807
XLOC_001455	0.832811	0.782752	0.449239	0.783465	0.0887002	0.824373	1.29303	2.94025	0.70988	1.7795	2.51117
XLOC_001456	0.0571668	0	0	0.297591	0	0.311537	0	0.256723	0.376	0	0.36864
XLOC_001461	0.840205	0.958059	0.348844	0.98788	0.747434	0.348801	0.52415	1.64005	1.12713	0.912909	0.385948
XLOC_001468	1.8951	1.1021	1.53901	3.98593	1.45524	1.93488	1.16025	2.62796	1.81726	2.40105	4.0285
XLOC_001500	9.06133	8.92576	12.9033	8.08649	11.7772	9.35008	8.20198	20.7996	9.89264	6.99475	12.3014
XLOC_001516	0.397526	0.172041	0.160747	0.205673	0.320688	0.17881	0.168579	0.190998	0.664498	0.394351	0
XLOC_001521	0.0481905	0.132028	0	0.567242	3.0705	2.68312	2.66397	0.234944	0	0.346983	0.447948
XLOC_001531	0.136692	0.141615	0.644427	0.299594	0.116323	0.177813	0.4964	0.636092	1.17909	0.417632	1.06562
XLOC_001533	0.0432696	0.4418	0.723137	0.707534	0.434503	1.00119	0.465085	0.464591	0.188032	1.08242	0.381286
XLOC_001585	0.229054	0.397489	0.461518	0.579941	0.425733	0.500111	0.310622	1.07687	0.56816	0.333862	1.07493
XLOC_001586	0.419097	0.776145	0.566919	0.374838	1.31021	0.780744	0.728715	0.668348	0.550768	0.87815	0.294468
XLOC_001588	0.452152	0.464594	0.261067	0.313139	0.326195	0.331259	0.440116	0.226089	0.644687	0.14062	0.227284
XLOC_001607	0.512236	1.27235	2.57707	2.22851	0.860149	1.71745	0.831405	1.08336	0	0	0.24547
XLOC_001623	7.46097	7.35339	6.75135	8.41016	8.09785	7.89167	7.74198	15.6981	12.7696	11.8579	13.8304
XLOC_001629	1.46742	0.934047	1.67743	2.07085	2.9115	1.84799	1.9125	1.41866	0.88561	1.4956	1.59991
XLOC_001638	0.367946	0.479499	0.732605	0.672403	0.0797721	0.368293	0.353833	0.559108	0.471445	0.905846	0.725016
XLOC_001707	6.22673	5.69091	0.309829	0.131364	0.326111	0.253891	0.122652	0.266912	0	0.508028	1.18702
XLOC_001732	0.32942	0.248956	6.82092	8.69548	9.46455	9.4191	8.44598	2.94739	4.98979	3.27606	9.74408
XLOC_001742	0.158496	0.381498	0.154299	0.195985	0.103552	0	0.115482	0.146342	0.352922	0.659948	0.149181
XLOC_001761	0.459114	0.836291	0.836082	1.4466	1.33626	1.5247	3.00382	0.113945	3.48336	1.52986	4.97259
XLOC_001779	0.48967	0.302118	0.656028	0.63326	3.24921	2.93449	2.18688	0.236218	0.525912	0.370739	0.264374
XLOC_001842	0.661384	0.579253	4.96153	7.25312	7.37804	7.40181	6.32456	2.21342	4.35707	2.85095	9.17158
XLOC_001893	1.43014	1.79036	1.40141	1.08848	0.7258	1.00511	0.713292	0.331803	0.725011	0.958129	1.1077
XLOC_001908	0.042611	0.107526	0.202572	0.497742	0.461187	1.3293	0.924352	0.488917	0.31964	0	0.710009
XLOC_002043	0	0	0	0	0	0	0	0	1.19408	0	0
XLOC_002079	0.0766239	0	0.23884	0	0.559447	0.406294	0.203453	0.124647	0.878969	0	0.391297
XLOC_002089	0.0393308	0.0731269	0.495848	0.648194	1.98308	1.52446	4.1506	0.890841	0.528456	0.78042	1.54657
XLOC_002091	1.09046	0.621997	3.39358	2.75654	4.64063	3.52656	2.72308	1.79257	3.27153	1.93952	5.66555
XLOC_002107	4.46851	5.61413	42.6528	39.2362	38.7025	38.5988	44.5589	50.777	44.1266	37.0319	53.2504
XLOC_002120	1.2453	1.50401	4.39871	2.26015	1.64248	1.51953	0.332063	4.53567	1.30476	3.71188	2.78884
XLOC_002146	0.271388	0.14131	0.489717	0.320782	10.3748	7.13691	10.658	0.132977	0.296887	0.456698	0.963157
XLOC_002152	0.148973	0.19582	0.481693	0.215953	0.188102	0.264365	0.149555	0.369818	0.793277	0.348889	1.26464
XLOC_002198	42.0491	44.0042	88.4496	154.977	126.732	145.004	170.709	144.172	156.244	92.3199	146.446
XLOC_002232	2.23096	2.1029	2.44228	2.15246	1.94373	2.6698	2.46224	2.64223	3.07527	2.07012	2.43519
XLOC_002250	0	0.216531	0.36955	0	0	0	0.438572	0.655329	0.767019	0	0
XLOC_002283	9.15534	8.44383	6.3711	3.56042	2.21813	2.85743	1.5868	18.6791	4.04414	25.2698	2.05851
XLOC_002309	0.549521	0.52537	0.264955	0.164629	0.325799	0.223581	0.219934	0.456374	0.31364	0.229348	0.358515
XLOC_002313	7.05508	7.70928	7.50335	3.71825	6.3325	3.49453	3.03921	5.94639	29.4331	6.61077	3.68942
XLOC_002327	0.472784	0.513039	0.788636	0.445025	0.235418	0.34021	0.166488	0.506491	0.427388	0.305878	0.238411
XLOC_002347	0.31573	0.353975	1.07088	2.06674e-12	0.896834	1.01837	0.521351	7.22927e-16	0.209439	0.62502	0.904209
XLOC_002372	0.257764	0.430844	0.792199	1.07235	0.227953	0.99007	0.588473	0.277439	0.410679	0.286036	0.966273
XLOC_002375	0.190461	0.0743356	0.200293	0.325608	0.30011	0.496018	0.319826	0.580087	0.323695	0.167707	0.358156
XLOC_002395	0.0738813	0.0933177	0.161731	0.205041	1.12847	1.89913	2.29625	0.151248	0	0.472126	0.838853
XLOC_002438	0.0975941	0	0.207073	0	0.221191	0.746728	0	0.236041	0.170078	0.274919	1.29386
XLOC_002442	6.29264	4.82342	7.48722	2.87048	6.29184	0.139289	5.71205	2.90497	0.0979148	3.82721	2.69542
XLOC_002445	0.0380228	0	0.659781	0.311176	0.671257	1.39431	0.690849	0.479995	0.498114	0.679958	0.626131
XLOC_002446	0.0642893	0.148471	1.86766	0.170443	2.28708	2.69899	2.66563	0.51615	0.782643	0.790781	3.42633
XLOC_002447	0.108811	0.136258	0.559707	0.372954	0.439907	0.674074	0.748233	0.129598	0.553339	0.267007	0.647338
XLOC_002528	0.0561206	0	0	0.678824	0.404825	0	0.42804	0.61408	0.238861	0.762208	0
XLOC_002544	0.0188029	0.0244547	1.96521	1.2449	3.77761	2.70547	3.23164	0.603815	2.28028	0.583952	6.36257
XLOC_002617	1.58517	1.6071	0.263796	0.467722	1.44455	0.286432	0.28927	0.585327	2.91839	1.86368	1.76976
XLOC_002620	0.0634024	0.238123	0.19425	0.403981	0.288433	0.465183	2.51246	0.368613	0.632771	0.380716	0.260611
XLOC_002625	1.26929	0.867436	1.38364	1.99589	8.9955	5.44566	7.24414	1.58326	1.74047	1.86485	2.33739
XLOC_002626	1.26852	1.32789	0.650828	0.729851	0.805593	0.0531445	0.201069	0.657664	1.16024	0.169598	0.427326
XLOC_002633	0.0493976	0.129457	0	0	0	0	0	0	0	1.07203	0
XLOC_002643	0.122869	0.118511	0.235202	0.123898	0	0.0802474	0	0.175213	0.382273	0.118926	0.454857
XLOC_002647	41.4216	43.2068	106.843	70.1747	50.4564	37.0455	39.0088	70.6901	68.1328	70.1891	103.723
XLOC_002654	0.495789	0.774387	1.76551	1.3168	2.13872	1.52235	1.12063	2.55422	0.5633	0.679854	1.11248
XLOC_002659	2.31728	2.46709	3.4606	5.35067	2.85305	2.46123	2.68378	2.38285	1.77937	1.68639	2.07509
XLOC_002669	0.267971	0.165708	1.19326	1.77871	5.61247	3.54945	2.94945	0.203368	1.95236	0.832175	2.23343
XLOC_002670	19.0571	16.69	33.733	36.2164	15.7824	17.2321	13.421	23.1954	34.7004	33.7347	43.6555
XLOC_002690	0.0825531	0.148546	0.369252	0	0	0	0	0.533076	0.268831	0.183122	0.135639
XLOC_002749	1.00846	0.952119	1.13145	1.46448	0.555812	0.822478	1.78792	0.745698	1.40459	1.03436	0.860535
XLOC_002756	0.221521	0.211447	0.0774422	0.0986606	0.0895418	0	0.0988916	0.35284	0.21477	0.562478	0
XLOC_002830	0.444191	0	0.427357	0	0.409184	0.991702	0.445928	0.426092	0	0.665194	0
XLOC_002835	0	0	0	0	0	0	0	0	0	5.63986	0
XLOC_002840	0.759001	0.609935	1.47494	1.65327	1.64845	1.61186	1.96524	1.61693	0.708257	0.978262	1.53187
XLOC_002870	4.01737	3.67076	4.37499	1.44274	5.72627	2.62832	3.6624	3.986	6.26175	7.20477	4.79123
XLOC_002934	50.0947	53.0924	48.5572	56.8254	50.5732	56.7151	57.2447	44.9777	63.3949	46.824	63.9393
XLOC_002942	1.63324	1.29098	1.44514	0.883874	1.52528	0.876275	0.559773	0.808785	1.6001	1.90228	2.0442
XLOC_002956	1.51394e-09	9.34155e-12	0.357033	0.573077	0.187466	0.42977	0.314295	0.24252	0.763837	3.32091e-81	0.956881
XLOC_002969	0.1782	0.280978	1.32742	1.63649	10.6558	14.6776	11.9452	1.68153	1.06871	1.10089	2.15158
XLOC_002970	1.09912	0.706556	1.51554	1.86606	0.951587	1.30753	1.42363	0.976063	1.0263	2.03341	1.58583
XLOC_003029	2.08471	1.98849	1.93346	1.70736	0.672765	0.689713	0.855433	0.733722	2.07633	1.53209	2.1528
XLOC_003033	13.6084	14.4525	12.8331	19.9255	487.019	343.683	729.631	15.3844	11.7551	13.1108	10.1065
XLOC_003067	1.09181	1.51627	1.16945	0.64304	0.646381	0.532708	0.63828	0.35497	1.13768	0.527924	0.857971
XLOC_003138	0.384719	0.567933	1.65217	1.46044	2.8907	3.29595	2.13455	2.51965	1.35306	1.42906	1.85162
XLOC_003166	4.04247	4.72805	3.21632	3.39842	1.6748	2.30464	1.48834	2.05699	3.04964	5.60111	0.931105
XLOC_003184	2.26663	2.35703	3.92171	5.13136	3.98607	3.19553	1.98117	3.42804	2.42761	2.76689	6.12933
XLOC_003209	0.0680485	0.261335	0.311402	0.194877	0	0.212498	0.197589	0.280037	0.145825	0.467567	0.160181
XLOC_003217	0.303433	0.4366	0.641015	0.473975	0.186426	0.401571	0.846483	0.777219	0.308622	0.508758	0.310086
XLOC_003225	0.454955	0.2046	0	0.452879	0.653868	0.185208	1.10209	0.843651	0.709062	3.46265	2.3912
XLOC_003229	1.18472	0.98408	0.868854	0.677435	0.888066	1.27408	0.917837	0.31781	1.66974	1.17812	0.861131
XLOC_003252	0.103358	0.328169	0	0	0.201777	0	0.708865	0.441025	0.500795	0	0.66487
XLOC_003357	0.117205	0.0873648	0.73639	0.827951	1.17931	1.16999	1.55565	0.0875695	1.60864	0.399483	1.90104
XLOC_003359	0.0843951	0.109668	0	0.12089	0.117342	0.269372	0	0.0817874	0.0857292	0.121218	0.792426
XLOC_003385	0	0	0	0	0.437651	0.255473	0.694763	0.150914	0.169754	0.262998	0.857146
XLOC_003393	0.312118	0.492809	4.10612	2.78197	10.1265	15.9586	13.7008	2.05951	6.43582	2.09435	8.59829
XLOC_003395	0.378956	0.262286	1.18992	0.592866	0.698866	1.0223	1.06826	0.597206	0.63191	0.806731	1.32709
XLOC_003415	0.14802	0.307024	0.250791	0	0.0993837	0	0	0.421493	1.54439	0.304921	0.0580399
XLOC_003465	0.106788	0	0	0	0	0	0	0.920162	1.41413	0	0
XLOC_003546	3.86383	8.48458	9.00162	2.51886	0	9.87947	0	8.05085	2.44597	0	0
XLOC_003582	4.29264	4.47452	1.25496	2.08805	1.49996	0.922014	1.58222	3.21594	1.08842	1.26648	1.2527
XLOC_003597	0.426542	0.558726	0.792345	0.663136	0.311915	0.605288	0.225184	1.0676	0.315564	1.14045	0.249354
XLOC_003658	11.4817	9.97359	31.6858	30.1563	30.2779	45.706	45.7138	27.5348	24.8103	37.3339	50.9206
XLOC_003700	0.107124	0.388651	0.371204	0	0.206599	0.177381	0	0.718937	0	1.26314	1.29971e-42
XLOC_003706	0.204953	0.537882	0	0.302249	0.924947	0.373409	0	0.354699	0	0.741467	0.557418
XLOC_003761	0.353885	0.207551	0.413086	0.65713	0.114032	0.425777	0.228696	0.48805	0	0.353392	0.293883
XLOC_003774	1.14754	0.0853979	2.8348	1.48677	0.0545156	1.97235e-07	1.04567	1.92903	0.78951	3.08763e-07	0.932791
XLOC_003778	0.657048	0.493926	0.0845684	0.626065	0.207909	0.102899	0.115568	0.155994	0.543193	0.615242	0.321537
XLOC_003782	0.0219085	0.0437454	0.273999	0.390306	0.876536	1.55758	1.89673	0.0705821	0.309821	0.24787	0.42364
XLOC_003793	13.1214	11.9297	10.2097	10.7047	9.46321	10.1167	9.0402	9.66894	12.4248	6.79069	7.76767
XLOC_003811	0.242357	0.244554	2.02047	1.64627	2.67885	2.05217	1.38219	1.97163	1.41222	4.7488	3.43692
XLOC_003815	0.156455	0.079964	0.343187	0.434133	0.289708	0.427113	0.342101	0.130304	0.320643	0.282498	0.35443
XLOC_003848	0.122969	0	0	0.359732	1.03535	0.334711	0.309059	0.298873	0.639827	3.55391e-08	0.913042
XLOC_003858	0	0.187633	0.330764	0.431174	0.457249	0	0.504363	0.6373	0	0	0.389159
XLOC_003864	0.413045	0.517018	1.39608	1.14351	0	1.33176	0.691998	1.22982	0.593369	0.956614	1.68649
XLOC_003889	2.58049	2.64478	1.12987	1.22218	2.68783	2.36761	2.30721	1.66709	1.57798	1.07597	2.13819
XLOC_003940	6.21533	9.47571	1.97864	1.16737	1.71735	0.0697076	0.511102	18.6465	8.85318	22.5788	12.5622
XLOC_003988	0.97766	1.26725	2.57749	1.75207	1.38112	1.48041	1.07511	1.81415	1.30731	0.927215	0.886443
XLOC_003998	0.0781356	0.223249	3.26522	0.566392	1.25117	1.10088	2.52652	1.26217	0.422908	0.565568	2.9522
XLOC_003999	0.299067	0.46866	1.24233	0.643713	0.87664	2.77599	2.01236	1.6997	0.816305	4.68824	9.18801
XLOC_004004	0.297846	0.29623	0.741752	0.635588	0	1.48497	0.267204	0.748252	0	0	0.252598
XLOC_004006	1.69741	1.40199	1.5338	0.953999	0.748582	0.774368	0.76035	1.16444	1.70365	1.607	0.827285
XLOC_004024	0.335452	0.301487	0.884858	0.764678	0.668431	0.895671	0.709321	0.492603	1.45837	0.460741	0.82803
XLOC_004028	2.40154	2.48968	4.20789	4.51268	2.6967	5.47954	5.38699	2.03689	3.69851	3.16436	4.63079
XLOC_004039	0.594007	0.127951	1.15126	1.52098	0.28246	0.47008	0.163438	0.169503	0.676314	0.320162	0.729927
XLOC_004063	0.297839	0.678112	0.747738	0.413548	0.743511	1.21376	0.551414	0.584374	2.78662	1.32243	0.223697
XLOC_004163	0.319306	0.270407	0	0	0	0.598987	0	0.492144	1.75296	0.87188	0
XLOC_004164	0.424982	0.317295	0.823737	0.35498	0.327014	0.250426	0.311733	0.88754	0.418494	0.622528	0.685261
XLOC_004173	4.93712	5.34235	5.33412	5.58667	3.85285	3.94165	2.12871	2.85371	4.42388	1.50383	7.06388
XLOC_004181	0	0	0	0	0	4.99003	0	0	0	29.2316	0
XLOC_004206	0.234057	0.223681	0.488879	0.15763	0.0358564	6.21836e-07	0	0.77123	0.105533	0.346807	0.148056
XLOC_004210	0.173911	0.594254	0	0.669338	0	0.307641	0	0.24712	1.08549	0.369127	1.13589
XLOC_004275	2.40302	2.01805	1.47664	1.26519	0.119448	0.403467	0.470652	1.34607	1.36896	2.85594	1.20488
XLOC_004278	0.41321	0.341692	0.635492	0.331339	0.235703	0.622595	0.460758	0.392974	0.377088	0.554632	0.429096
XLOC_004319	0.987001	1.98104	0.343326	0.321344	0.132483	0.148812	0	0.210104	0.428893	0.528022	0.118509
XLOC_004330	4.54955	4.82058	6.71478	7.33123	11.6198	5.09467	8.11454	2.90076	13.4815	4.11222	3.96235
XLOC_004340	0.037724	0.0822726	0.0285497	0.0538348	0	0	0.0392526	0.209912	0	1.28469	0.441953
XLOC_004344	0.364642	0.442435	2.37671	5.79207	3.4576	5.96016	3.54163	0.853543	3.43642	4.11693	9.57786
XLOC_004357	0.621778	0.665629	3.65994	3.89153	1.97993	0.734917	2.60948	2.91892	1.4949	2.76913	2.33076
XLOC_004360	0.345088	0	0.515051	0	0.513223	0.597817	0	0.834156	0	0	1.42369
XLOC_004393	0.0779414	0.0980138	0.33404	0	0.415544	0.0521974	0.0737317	0.260562	0.408969	0.617047	0.441081
XLOC_004397	0	0.485753	0	0	0.329073	0.379601	0	0.265478	0.587332	0	0.320256
XLOC_004409	6.64735	5.21604	2.95612	1.41561	1.35006	0.874707	0.844453	1.11606	2.82113	1.78947	1.66978
XLOC_004414	0	0	0	0.323104	0.867336	0.995343	0	1.15366	0	0.938933	0
XLOC_004458	2.09642	1.59371	12.6218	14.498	16.5968	20.5328	12.3137	12.0146	15.8772	15.947	36.1323
XLOC_004475	0.462398	0.1987	0.86017	8.04408e-30	0.369863	2.39245	0.853088	1.00027	1.72598	0.10831	1.48897
XLOC_004522	0.205899	0.0564409	0.296259	0.135882	0.310014	0.349819	0.518931	0.577774	0.276021	0.404072	0.280868
XLOC_004568	0.657698	0	1.14464	1.36099	0	1.47073	0	2.97723	0.321667	0	0.74657
XLOC_004574	12.938	7.63961	14.3668	11.5565	3.1914	1.99939	6.21622	13.414	6.64065	9.31567	10.6271
XLOC_004597	1.24039	1.46162	1.90268	1.29251	7.32143	3.08502	4.16572	1.45727	3.73607	0.897444	1.3744
XLOC_004605	0.0347994	0	0.44351	0	0.65866	1,2541802072459e-317	0	0	0.280612	1.18071	0.145281
XLOC_004622	1.87301	1.82646	4.80411	3.7539	1.86374	3.14342	1.37175	3.0274	4.1073	2.37198	5.33684
XLOC_004623	1.23465	1.44879	7.25082	9.19684	7.81781	9.32052	8.63271	4.39368	9.39265	4.16354	15.289
XLOC_004681	0.129401	0.426441	1.90654	2.80667	2.65535	3.25556	2.4469	2.62072	1.41269	1.15987	5.78819
XLOC_004714	1.93539	2.28028	4.54161	3.09921	5.95241	9.14924	6.53899	3.37509	11.2297	4.30748	11.0045
XLOC_004728	0.390342	0.216242	0.782861	0.826701	1.02832	1.35728	1.82995	2.53785	0.25574	2.70811	1.74954
XLOC_004756	0.545517	0.656521	2.35421	1.74484	2.65524	2.5129	2.52632	2.05012	0.785344	0.387633	1.41736
XLOC_004763	0.492149	0.464555	0.613692	0.337476	0.326899	0.159091	0.186583	0.933484	0.833515	0.506096	0.12233
XLOC_004785	0.861823	1.14112	0.558509	0.35976	0.405059	0.2974	0.430887	3.02494	1.8833	16.1557	1.72347
XLOC_004824	0.613815	1.57002	0	0	0.524458	0.247674	1.08097	0	0.723588	1.67696	0.947376
XLOC_004830	0.439484	0.185241	0.415135	0.41954	0.65024	0.657117	0.713422	0.222252	0.318421	0.718795	0.232375
XLOC_004860	0.340219	0.305205	0.502209	0.42624	1.46488	1.67641	0.795985	0.0618266	0.561042	0.292485	0.884375
XLOC_004930	0	0	0.126195	0	0.122873	0	0	0.545524	0	0.199778	0.289291
XLOC_004933	0.787818	1.39298	0.492081	0.784833	0.116402	0	0	1.04957	1.01109	0.359288	1.90456
XLOC_004945	0.195417	5.25997e-40	1.52969e-26	2.08152e-19	2.83777e-13	4.46864e-40	2.99411e-37	1.35178	0.225883	0.230612	7.31361e-06
XLOC_004962	0.780137	0.666006	0.566414	1.07669	0.941161	0.622004	0.874906	2.64267	0.6428	3.09803	0.262194
XLOC_004977	0.284232	0.190407	0.508354	0.65046	0.242711	0.270581	0.795575	0.893305	0	0	0.216189
XLOC_005001	0.529749	0	0	0	0	0	0	0	0	0	4.44871
XLOC_005005	0.167469	0.103053	0.334994	0.261244	0.639578	0.958589	1.12915	0.301859	0.276264	0.366461	0.889009
XLOC_005006	0.64687	0.187789	0.702733	0.679002	1.33436	0.990143	2.68389	1.51183	0.982628	1.53797	1.29098
XLOC_005020	1.71749	1.69024	0.840943	0.164109	0.0835902	0.46896	0.171292	0.390046	0.151124	0.400817	0.629204
XLOC_005089	18.9386	17.4974	21.2077	18.372	11.8116	10.2775	9.56942	6.45978	21.1298	16.9293	22.5187
XLOC_005094	0.12879	0.164617	0.285653	0	0.10466	0.119445	0.0550334	0.301602	0.0763966	0.671916	0.155217
XLOC_005734	0.23108	0.0753874	1.34917	0	0.685766	0.361249	0.697059	0.174753	0.456943	0.279322	1.34781
XLOC_005749	0.48708	0.580051	1.77958	1.50037	1.57119	1.29054	1.3185	1.60911	2.31748	2.40484	2.60639
XLOC_005750	0.399387	0.512716	1.32696	1.12372	0.478805	0.165574	1.27569	0.814288	0.495112	0.554573	0.581145
XLOC_005752	0.0589557	0.0882728	0.154279	0.209224	0	0	0	2.75992	0.163399	0.509047	0.103048
XLOC_005787	0.175007	0.180693	0	0.0323218	0	0	0	0.0363367	0	1.29417	0
XLOC_005798	0.0892764	0.0721605	0.973433	0.615405	0.579161	0.625621	0.578064	0.63943	0.545778	1.73974	0.85838
XLOC_005834	0.217934	0.273304	1.75978	0.588215	1.53941	1.80423	1.07484	0.713657	1.1449	0	1.17843
XLOC_005856	6.13307	7.1727	11.6988	13.2616	18.7188	18.6844	17.8034	14.52	22.2727	11.2564	32.1841
XLOC_005924	0.0144583	0.0990592	0	0	0	0	0	0	0	1.35085	0
XLOC_005959	12.4895	13.5033	8.05078	7.12466	10.1892	12.4158	10.1881	10.9015	9.9819	11.535	8.52695
XLOC_005981	0.897905	0.588885	1.61296	0.493964	0.975588	1.42811	0.754872	0.295872	0.457036	0.682382	0.330052
XLOC_005989	0	0	0	0	0	0	0	0.60578	0	2.02467	0
XLOC_005993	0.103588	0	0.437105	0.614228	0	0	0	1.54955	1.73258	0.887414	0
XLOC_006002	4.14778	2.9434	5.57796	3.32555	0.684533	0.770471	2.02365	0	1.90862	0.956849	2.5079
XLOC_006043	0.982951	0.824269	0.74548	0	0.282063	0.158006	0	0.552286	0.24955	0.84514	0.239975
XLOC_006068	0.620306	0.974373	1.1615e-30	4.62372e-220	4.78864e-59	0.514324	6.67214e-22	0.161135	5.36275e-61	0.645878	0.291731
XLOC_006119	0.18528	0	0	0	0	0	0	0	0	1.7927	0
XLOC_006126	0.276254	0.608975	1.87341	3.63294e-06	3.72698	0.761274	5.82454e-172	2.27368e-200	1.67783	1.70908	0.491132
XLOC_006135	0.424607	0.268	0	0	0.547979	0	0.944698	1.85286	1.01561	0	1.03321
XLOC_006143	9.38932	10.2182	6.44928	6.53124	6.77626	8.85389	6.12935	4.96519	8.501	7.02311	7.40291
XLOC_006148	0.56535	0.594896	1.09869	0.788619	1.23708	1.68874	1.30938	0.605981	0.448457	0.238381	0.736642
XLOC_006188	0.463165	0.348478	4.45514	5.47418	9.04728	14.7556	13.8218	1.36622	8.21839	2.52273	6.94218
XLOC_006190	0.272602	0.0769752	1.10588	1.52158	12.6464	19.3466	14.8091	0.958228	3.57868	0.65873	3.75727
XLOC_006211	0.0227703	0	0.0998449	1.14341	1.40741	1.17635	1.48306	0.330434	0.190119	0.128118	0.766122
XLOC_006271	0.366126	0.37616	0.315149	0.198193	0.0691201	0.16688	0.384423	0.251356	0.173021	0.494446	0.467985
XLOC_006279	0.681414	0.775038	0.603313	0.161364	0.741965	0.429605	0.592108	1.06934	1.04041	0.909682	0.803558
XLOC_006308	0.533871	1.26251	0.314308	1.02742	0.447316	0.413081	1.51017	1.32614	1.18843	1.10978	0.924585
XLOC_006314	0.150382	0.263052	0.555704	0.883798	0.681775	1.57864	0.567636	0.256406	0.397937	0.150341	1.10067
XLOC_006336	0.779577	1.07468	1.96366	2.56923	0.926761	1.53051	1.27524	1.44498	1.9118	0.566991	1.54154
XLOC_006353	16.1299	19.2095	46.8216	46.3734	10.3253	19.5149	20.3567	63.3166	51.7174	39.9117	54.8024
XLOC_006354	0.641071	0.490291	0.1041	0.304706	0.699893	1.151	0.996152	0.304919	0.453114	0.295101	0.362162
XLOC_006370	0.721447	0.452649	0.741728	0.353908	0.178807	0.202725	0.171409	0.531361	0.300062	0.465204	0.743029
XLOC_006374	1.45352	1.19621	1.1998	0.917889	0.402298	1.13815	0.526787	0.656223	1.0388	0.701081	0.645318
XLOC_006383	1.16294	0.907968	1.56932	1.69413	1.70768	2.59296	3.02757	1.35414	2.13873	2.65488	3.77232
XLOC_006421	0.246951	0.125427	0.420519	0.291749	0.266393	0.302391	0.272655	0.0446709	0.403983	0.0790891	0.607076
XLOC_006424	0.449713	0.378016	0.958541	0.484238	0.204571	0.4469	0.304117	0.429053	0.453563	0.437534	0.706352
XLOC_006428	1.43389	1.15281	1.32874	0.683741	0.705176	0.988511	2.47937	3.4712	1.2886	2.4031	10.0456
XLOC_006438	40.1599	38.4484	33.9399	83.5391	97.5647	116.228	127.674	25.9325	36.3612	25.0306	33.3082
XLOC_006449	7.79903	9.10636	17.0282	1.00794	1.68059	1.64689	0.506206	1.2359	0.976767	0.663512	0.111489
XLOC_006464	2.04236	2.32641	0.992016	0.453716	0.432024	0.431922	0.276914	0.845988	0.454517	0.321667	0.530764
XLOC_006502	0.0670604	3.35989e-42	3.89588e-86	2.91728	0	0	0	3.39996	8.91301	2.37697	4.03282
XLOC_006515	0.145886	0.245923	0.601349	0.529696	1.56659	2.85055	2.14567	0.122489	0.524224	0.837684	0.861546
XLOC_006516	0.180242	0.143541	0.585898	0.809066	1.21106	1.46361	1.33815	0.0599502	1.07482	0.372478	0.605404
XLOC_006547	0.925719	0.838507	1.02033	1.09897	1.78736	1.08914	0.947391	0.40324	0.952405	0.480638	1.37082
XLOC_006554	0.613744	0.550533	0.99511	0.246959	0.172385	0.209875	0.546819	0	1.06949	0	0.767852
XLOC_006559	1.83746	2.03728	5.00298	1.42398	1.10316	1.65639	1.44093	3.49833	3.2433	4.49486	3.82937
XLOC_006593	0.707591	0.129543	0.696562	2.02957	1.75564	1.07831	0.940961	0.465549	2.31331	0.982056	0.908476
XLOC_006600	0.0567384	0.193403	0.212	0.530718	0.437299	0.491455	0	0.612357	0	0.360886	0.79585
XLOC_006613	0.210744	0.257671	3.15818e-63	6.82346e-24	4.95424e-74	4.78932e-55	3.95595e-52	0.333238	3.04168e-249	0.0697122	1.30907
XLOC_006614	0.254308	0.274113	0.806535	1.04162	1.27623	1.39149	0.939406	1.03444	1.18784	2.16858	0.838159
XLOC_006615	3.38929	3.86972	16.3784	20.9148	20.6777	14.5302	16.1539	23.2798	10.6198	21.9483	14.8922
XLOC_006616	0.0435293	0	0.194376	0	0.840525	1.262	1.21273	0	0	0.916064	0.201982
XLOC_006618	0.0633193	0.01892	0.499873	0.308649	0.711977	2.80101	2.96871	0.515249	0.0571368	1.53509	0.516169
XLOC_006656	0.7854	0.572768	1.00867	0.823266	0.434161	1.73667	1.04333	1.20053	1.17826	1.7399	1.9846
XLOC_006657	0.346522	0.478043	1.0868	1.10348	0.824331	1.30383	0.908191	0.147624	1.44022	1.19283	1.33605
XLOC_006668	1.16858	1.15155	1.07626	0.829319	1.02216	1.18668	0.914641	0.877885	0.851642	0.896112	0.617466
XLOC_006743	0.757665	0.320711	0	0.699215	0.595244	1.40982	1.90598	0.270603	0.581524	0	0.586222
XLOC_006744	0.457292	0.486239	0.790856	0.583291	0.743567	1.10856	0.546184	0.111204	0.849157	0.31412	0.51521
XLOC_006771	0.66637	0.689711	0.150044	0.163728	0.167138	0	0.384148	0.412923	0.448779	0.345442	0.341892
XLOC_006777	0.250458	0.297398	0.374535	0.376404	0.862417	0.539188	0.580131	0.240682	0.191452	0.432208	0.476463
XLOC_006778	0.0751064	0.204687	0	0.247389	0	0.36015	0	0.404533	0.403652	0	0.412435
XLOC_006802	0.330643	0.680551	0.727767	0.586529	0.0898554	0.0606705	0.477622	0.354425	1.22573	0.914388	0.890235
XLOC_006808	0	0	0.225116	0	0.304196	0	0.341563	0.112426	0.987869	0	0.526819
XLOC_006820	0.0502516	0.02614	0.0982624	0.268753	0.145374	0.193514	0.0810141	2.34867	0.0555367	0.0834581	0.182855
XLOC_006874	0.0526696	0.0173847	0.725736	1.03538	0.774475	0.322561	0.198221	0.58045	0.125822	1.17103	2.03452
XLOC_006879	0.580744	0.775744	1.41577	0.851822	0.518119	1.52701	0.788389	4.88101	1.81044	0.770722	0.611801
XLOC_006895	0.0518117	0	0.794147	0.282526	0.951189	0.799904	0.494094	0.912936	0.450245	0.0778206	0.176055
XLOC_006897	0	0.071971	0.252574	0	0	0	0.151638	1.20218	0	0.458658	0
XLOC_006904	5.34192	4.18524	8.91544	4.51116	3.64237	1.96994	2.88899	9.65145	4.93844	4.45287	3.78409
XLOC_006922	1.11239	0.574101	3.0366	3.42002	1.95659	1.34866	0.811577	0.642918	1.4504	1.29695	0.765215
XLOC_006942	12.3573	10.3705	5.49945	4.3763	5.55243	3.29218	3.7605	16.6564	8.00687	56.7027	4.08388
XLOC_006948	1.19352	1.45319	0.772508	0.8411	0.168273	0.354766	0.521597	0.196346	0.804459	0.871926	0.646756
XLOC_006973	0.320941	0.628939	0.623569	1.04427	0.563358	0.667374	0.48976	0.378109	0.24597	0.229292	0.474725
XLOC_006993	0.138694	0	0.392143	0.986924	1.34609	1.3974	0.864142	0.105643	0.227891	0.180472	0.870059
XLOC_006997	0.330383	0.437981	0.561521	0.151878	6.48872e-163	1.55322e-108	0.0763261	0.832448	0.507766	0.374985	0.203421
XLOC_006998	2.242	1.34351	2.20128	1.91385	0.590202	0.599403	0.620634	0.800634	0.173005	1.79819	0.165385
XLOC_007001	0.380094	0.302973	0.290426	0.404648	0.105103	0.286819	0.293068	0.18437	0.326921	0.319775	0.620353
XLOC_007031	0	0	0	0	0	1.62521	0	0	0	0	2.63327
XLOC_007073	3.67124	4.59815	5.29831	5.20769	2.71018	2.46142	2.589	6.55102	4.77822	5.70712	4.99315
XLOC_007087	0.682433	0.748618	0.609764	0.851023	0.244633	0.282989	0.244578	0.386332	0.725746	0.364057	0.437396
XLOC_007098	0.951046	1.43833	1.77287	1.20937	0.819566	1.51939	0.589957	1.23287	1.71289	1.28987	1.03155
XLOC_007113	0.783817	0.715712	0.862897	1.08071	0.644795	0.518212	0.732653	2.25873	0.599135	3.28184	0.985027
XLOC_007136	0.908478	1.01746	1.17183	1.98757	0.836744	0.455201	0.549979	1.59	1.6107	0.637626	0.932338
XLOC_007196	1.28537	1.32661	2.46236	2.54388	2.00698	2.16216	3.23352	2.25104	2.43824	1.68957	2.91007
XLOC_007234	1.73856	1.53684	3.38673	0.887769	4.74514	2.35388	3.79269	17.0261	1.12279	16.8042	0.922565
XLOC_007394	0.779524	0.235106	0.380084	1.29394	0.194491	0.258367	0.268757	0.670945	1.64478	7.08206	5.31877
XLOC_007395	1.45825	0.713139	0.71583	2.65683	0.842647	1.44206	0.950687	0.445931	0.776235	0.873642	1.13748
XLOC_007408	4.21542	4.55352	5.00662	2.45631	4.4321	6.61978	5.60313	1.95745	5.29839	3.59961	6.27428
XLOC_007409	5.83587	7.28826	9.43093	7.42668	3.56113	3.05969	2.42754	6.82691	9.49973	8.65156	6.38458
XLOC_007411	0.499384	0.548964	1.06937	0.97387	0.60358	0.528269	0.657204	0.524841	0.917324	1.73855	0.942787
XLOC_007453	0.366327	0.408919	0.203163	0.0994421	0.116551	0.0677712	0.063423	0.377634	0.0443648	0.840365	0.106343
XLOC_007465	6.54966	7.37624	8.23948	5.17959	6.31111	4.58196	6.75776	4.07332	3.73889	4.62483	5.18394
XLOC_007466	0.847885	0.708563	0.213152	0.433551	0.823731	0.615117	0.854858	0.17931	0.355183	0.118152	0.673172
XLOC_007477	1.65002	1.75287	0.843727	1.05127	1.18885	0.503366	0.296513	1.18605	1.4116	1.20008	0.67093
XLOC_007495	0.176385	0.224835	0.458305	0.547053	1.92718	1.99078	2.00559	0.214731	0.316725	0.475571	0.317086
XLOC_007517	7.91575	7.65586	7.25877	5.52813	7.84023	9.09391	11.5565	8.53206	13.3282	12.4088	7.14202
XLOC_007562	0.709166	0.207724	1.04948	0.460223	2.02008	2.41344	1.23198	2.21417	2.37506	2.37452	0.173977
XLOC_007588	2.08824	2.26907	8.16377	10.8965	16.8531	17.3165	19.335	10.5849	23.0295	5.09692	17.6753
XLOC_007606	2.3317	2.54682	4.77947	5.35915	7.09558	11.7143	7.74102	1.92985	5.93633	5.52402	5.57702
XLOC_007675	1.74593	1.78785	1.66994	1.06889	0.430603	1.58501	0.507422	3.34334	4.06342	8.67155	1.3303
XLOC_007676	0.210732	0	0.519608	0.649837	0.531306	1.29078	0	0.304955	1.47558	0	0
XLOC_007692	1.74237	1.42535	1.40558	1.78851	0.752452	1.56418	0.3607	0.486325	0.592761	1.16364	0.794708
XLOC_007696	0.0220626	2.44414e-256	0.103651	4.82827e-35	0.268752	5.20678e-61	8.25507e-58	0.118897	0.259242	1.64176e-33	1.64329
XLOC_007706	0	0	0.249359	0	0.412081	1.82207	1.26307	0.244045	0.247829	0.564869	0.80915
XLOC_007709	1.38833	1.56161	1.34043	0.598335	0.428483	0.563242	0.243217	1.18768	1.3282	0.355453	0.588589
XLOC_007718	0.0240603	0.186395	0.219918	0.138487	0.241455	0.41461	0.780963	0.204722	0.255162	0.127442	0.459999
XLOC_007736	1.35278	1.82332	0.959908	1.59706	1.00577	1.12788	0	0.897734	1.07545	0.90486	1.4377
XLOC_007747	0.246302	0.497215	0.307873	0	0.56089	0	5.88603e-105	0.134558	0.24635	1.65993	0
XLOC_007778	0.647728	0.545814	0.220431	0.0120058	0	0.0249404	0	0.0272301	0	4.78211	0
XLOC_007785	1.03343	0.701943	3.26815	2.52103	3.02676	5.42232	4.47964	0.275101	2.06725	1.17112	2.75725
XLOC_007838	0.969431	1.20588	1.27435	1.62578	1.18051	1.56594	0.78574	1.4022	1.41168	1.75005	1.78856
XLOC_008151	0.510795	0.886001	0.552064	1.53181	1.048e-109	0.263403	0.245689	6.7697e-45	4.32185e-31	1.37674	2.42172e-64
XLOC_008161	0.0450812	0	0.194089	0.754272	0	0	0.284124	1.04663	0	0	0
XLOC_008170	0.457463	0.350962	0.748647	1.19254	0.189185	0.251545	0.297389	1.0723	0.480235	3.28916	1.45793
XLOC_008178	2.34397	2.24384	2.57467	5.49017	2.4678	3.61539	1.86214	1.87752	1.91085	1.65911	4.01546
XLOC_008198	0.803329	0.812042	1.25543	0.210903	0.0647741	2.39042e-08	0.0355292	0.998504	0.28697	0.071195	0.552678
XLOC_008199	0.650715	0.655065	0.528201	0.395211	2.44074e-07	0.138347	0.0946118	0.437466	0.543261	0.0698646	0.592528
XLOC_008201	0.824797	0.824512	0.641901	0.0750677	0.098954	0.117128	0	0.996377	1.01501	0.899673	3.16286
XLOC_008202	3.10366	3.13366	3.59917	0.60624	0.0638878	0.0674661	0	1.36246	1.63395	0.60949	3.5024
XLOC_008203	3.90055	4.65663	7.0702	0.757442	0.106313	0.564905	0.0372997	5.38106	0.296064	0.14081	3.5058
XLOC_008205	0.426338	0.530961	0.593158	0.346634	0.488336	0.205861	0.310145	0.64645	0.792135	1.05144	0.531058
XLOC_008209	0.824884	1.55438	2.14269	1.87603	0.741189	0.590801	0.891916	0.835539	1.22681	2.6425	1.38418
XLOC_008215	3.90232	3.54758	2.42099	2.8141	0.550694	0.550992	0.543116	4.68432	1.25108	0.979882	0.536477
XLOC_008249	20.2949	19.8353	16.395	19.497	15.4322	13.3076	17.704	15.3571	26.031	27.4429	20.112
XLOC_008327	2.43962	2.44309	2.07286	1.05583	0.151445	6.90877e-07	0.131944	3.54106	0.0826585	0.15263	0.473166
XLOC_008358	2.16447	2.29208	7.02726	4.37375	0.599697	3.08902	1.43097	12.2436	2.0146	3.48341	2.38293
XLOC_008362	2.23868	1.46664	2.16293	3.26265	2.49567	3.60021	3.1911	0.98432	1.84995	1.66349	0.393345
XLOC_008373	3.82465	2.00351	7.03513	3.66737	3.60266	4.36593	4.03647	2.59153	4.15844	5.26044	5.71389
XLOC_008383	3.57006	3.14338	3.57952	1.91546	3.9421	2.00429	2.57135	3.56282	4.91518	4.08309	3.23049
XLOC_008388	0.235906	0	0	0.685581	0.293815	0.722192	0.696173	2.08524	0.630445	0.863469	0.345516
XLOC_008392	0.251796	0.221995	0	0.185519	0.248725	0.324382	0.135198	0.399006	0.549239	0.592921	0.168368
XLOC_008393	0.0713879	0	0	0	0	0	0	0	0	1.32841	0
XLOC_008453	1.10455	0.52969	0.381809	0.322666	0.873801	0.808127	0.736955	0.106981	0.67696	1.05949	0.477907
XLOC_008456	0.230412	0.501522	0.29358	0	0	0	0	0.277633	0.102137	0.488488	0.328217
XLOC_008499	1.45976	0.974699	2.17209	2.79222	3.56072	2.14532	1.88442	2.35433	5.31686	2.43922	1.34783
XLOC_008502	0.859256	0.9616	0.840379	1.67861	0.482113	0.691807	0.875305	0.804882	2.55789	1.28321	1.55909
XLOC_008533	0	0	0.138558	0.168769	0.390429	0.150876	0.137294	0.748313	0.497488	0	0.280238
XLOC_008541	5.38636	4.96871	3.06975	2.32136	4.52276	4.36473	3.26709	10.9464	3.39085	9.4635	2.3
XLOC_008635	0.210305	0.0816499	0.269278	0.182715	0	0	0	0.213698	0	1.12745	0.129949
XLOC_008709	0.342443	0	0.347448	0.227472	1.54743	0.242251	0.273035	0.173304	1.19743	0.876997	0.638669
XLOC_008803	0.226551	0.280136	1.51992e-142	0.62073	6.97291e-210	0	3.62894e-298	1.04434	0.57619	4.90729e-301	0
XLOC_008822	0.319228	0.251074	0.157758	0.400134	0.194691	0.235832	0.315161	0.180534	0.470833	0.445842	0.445188
XLOC_008840	1.44601	2.01806	1.71807	1.77522	1.02983	0.354835	0.819767	0.245292	0.650831	1.3756	0.712575
XLOC_008876	11.5202	8.71205	10.1166	8.68989	10.3533	11.6958	10.7261	10.6887	5.63765	5.72448	8.25337
XLOC_008903	0.0964713	0	0.662336	0.294954	0.310658	0.761596	0.76999	1.31953	0	1.15969	0.365565
XLOC_008914	0.30567	0.513461	0.997951	1.22585	0.937359	0.393965	0.786058	0.779803	0.58785	6.46735e-33	1.23767
XLOC_008939	59.7791	60.2033	124.649	167.173	95.3009	114.288	113.728	280.272	113.328	153.397	158.804
XLOC_008981	499.465	530.191	2741.32	2448.06	1143.14	950.075	774.431	3014.82	3672.67	2502.61	3643.11
XLOC_008984	69.5258	65.9834	141.676	143.908	3907.88	3600.57	3867.82	102.717	248.336	275.775	391.925
XLOC_009030	56.8514	58.4608	57.0567	61.0401	70.6879	69.769	71.8786	89.4671	74.9387	61.429	74.1295
XLOC_009046	0.202542	0.26575	1.15712	1.32859	0.355164	1.18199	0.398296	1.39897	0.647301	0.291582	0.813942
XLOC_009060	0.0975431	0.0126233	0	0	0	0.0293495	0.232146	0	0.0172607	1.7301	0.139708
XLOC_009065	30.6924	27.5771	40.1724	30.4795	23.8893	22.0366	18.9892	38.0636	13.238	27.6184	19.2206
XLOC_009071	0.464723	0.444967	0.434222	0.0879967	0.170438	0.19487	0.150963	0.33318	0.576634	0.88563	0.196093
XLOC_009100	0.18246	0.0799443	0.278515	0.528345	0.632065	0.727125	0.352869	0.297217	0.368173	0.949153	0.256439
XLOC_009120	0.190873	0.411058	0.523615	0.0568522	0.334014	0.420186	0.341577	0.102067	0.539424	0.30029	0.653179
XLOC_009141	7.88654	8.42099	9.50335	5.41864	1.07091	1.29063	0.760416	19.4721	1.28491	3.23426	0.530507
XLOC_009150	3.42472	3.15576	6.98775	6.84417	7.78325	7.39771	8.11236	6.17734	4.95809	2.94442	7.06237
XLOC_009163	1.40212	1.09098	0.327058	2.77484e-49	0.88598	2.0746	2.48806	1.74513	1.36383	1.55642	0.540788
XLOC_009177	8.30561	8.9274	7.70378	7.33571	7.85651	6.8688	7.88312	6.89578	7.24962	5.8985	6.1236
XLOC_009207	1.85639	1.66545	1.31879	0.818708	0.78654	0.755272	0.429965	3.91989	1.56675	10.9874	0.808205
XLOC_009208	0	0	0.132326	0	0.134573	0	0	0.439005	0.256835	0.389541	0.258166
XLOC_009211	0.727155	0.824823	0.708439	0.455929	0.323854	0.386244	0.272425	0.546379	0.606555	0.750495	0.470738
XLOC_009223	0.307235	0.379117	1.09982	0.453775	1.07043	1.14905	5.14919e-07	0.641001	1.29329	0.0094697	0.123211
XLOC_009246	5.93815	7.16807	8.26735	11.2613	12.4606	12.497	11.3674	8.13415	15.0539	9.38865	6.50686
XLOC_009247	0.188101	0.159293	0.276835	0.712535	0.320203	1.14658	1.32682	0.360417	1.34397	0.772102	0.285098
XLOC_009249	14.7315	17.5048	27.3711	29.8623	26.7492	27.0019	24.8102	20.0768	28.424	22.1633	36.7715
XLOC_009327	1.64303	1.47367	0.997804	0.914649	2.36685	2.02112	1.4681	0.524784	1.07513	1.25983	1.84744
XLOC_009347	0.106043	0.0873797	0.965633	0.196705	1.1378	2.85378	2.19945	0	0.859735	0	0.835059
XLOC_009356	2.44743	1.12316	1.04359	2.34671	94.6799	84.5259	77.6456	1.58461	7.28897	8.4894	5.30944
XLOC_009369	0.293025	0.106117	0.788713	1.50873	2.75588	2.0428	0.988202	0.0953843	0.280314	0.315573	1.77765
XLOC_009384	1.13676	1.08355	4.16791	5.63854	7.6057	13.3477	13.0369	2.76733	5.23387	1.9361	5.69954
XLOC_009417	0.135819	0.118166	0.402704	0.246365	0.38067	0.238392	0.109544	0.762625	0.291617	0.130289	0.404884
XLOC_009419	0.214549	0.138029	0.385009	0.631179	0.562108	0.195542	0.786578	1.99458	2.64074	0.597908	0.513455
XLOC_009453	0.289608	0.170672	1.57338	2.0653	1.6819	1.99349	2.02602	1.87001	3.37923	1.46918	4.5637
XLOC_009486	4.13169	4.40527	2.81882	4.12142	3.72006	5.6865	1.66512	2.0523	5.8443	1.76713	1.17413
XLOC_009518	0.15531	0.410239	0.546181	0.231451	0.342107	1.187	1.29154	0.0831543	0.566118	0.885111	0.42034
XLOC_009525	10.0986	9.39455	11.67	10.3828	8.19991	6.44917	6.70467	11.6626	11.8786	13.8747	14.4928
XLOC_009548	0.163642	0.124465	0.388377	0.616408	0.223881	0.288347	0.16233	0.621168	0.412416	0.262399	0.735676
XLOC_009559	0	9.08252e-68	0.489162	3.23838e-11	0	1.03463e-269	0	1.40018	8.12845e-102	4.8563e-55	8.84194e-83
XLOC_009572	1.11789	2.10674	5.80324e-15	0.163134	7.31912e-14	1.61548e-38	6.12869e-15	1.31383e-33	2.48853	5.65908e-66	9.29644e-23
XLOC_009638	0.884426	0.885454	4.01808	3.21016	3.05964	2.97441	4.16435	3.63046	3.90291	5.9116	4.29977
XLOC_009640	0.730905	0.776844	1.49058	1.44865	0.691449	0.670812	0.943663	0.802358	0.584907	0.760793	1.20546
XLOC_009731	2.61058	2.87703	1.31604	1.04943	0.828697	0.992731	0.959308	0.117415	2.11089	1.03288	1.77495
XLOC_009739	0.391843	0.154191	1.21744	1.01476	1.47056	0	0.454482	0.607112	0	0.525435	1.09717
XLOC_009746	0.211025	0.0694951	0.246255	0.489264	0	0.205353	0.203006	0.498031	0.518705	0.733001	0.656544
XLOC_009750	1.75074	1.88181	3.5922	2.30885	0.669719	1.51163	0.837892	6.34573	1.01086	11.5166	2.88515
XLOC_009757	0.269383	0.307787	1.42776	2.27787	2.38341	0.896322	1.6325	0.296745	0.160703	0.345074	1.38911
XLOC_009767	0.949143	0.986573	0.358181	0.256982	0.039723	0	0	0.238502	0.590467	0.308611	0.575221
XLOC_009782	0.747789	0.470008	0.633184	2.97711e-07	6.04531e-41	0.0491336	0	0.664048	0.754748	0.0566941	0.665541
XLOC_009790	0.197593	0.16616	0.208886	0.185302	0.226532	0.187224	0.0657804	0.371219	0.433172	0.188883	0.268539
XLOC_009792	2643.79	2361.58	1870.45	1648.92	1220.06	996.95	768.447	6101.7	719.497	2469.06	638.728
XLOC_009802	0.378932	0.436531	0.265846	0.183105	1.02606	0.890778	0.810898	0.0741832	0.168302	0.527079	0.251853
XLOC_009823	0.903974	0.762219	1.50164	1.60699	1.2512	0.597398	1.07589	1.52017	1.81724	2.01973	2.1156
XLOC_009915	0.527171	0.750052	0.775944	0.368651	0.47685	0.421983	0.379548	0.644163	0.8403	0.527134	0.857209
XLOC_009924	5.87372	5.6799	8.41852	6.43857	6.75535	5.37818	11.0919	9.69055	8.96661	7.34564	5.2633
XLOC_009939	11.2046	12.0212	6.11467	3.60622	9.57516	8.02173	6.61264	16.3772	3.52058	13.1104	3.60448
XLOC_009940	0.145626	0.36907	0.303646	0	2.31438	1.42322	2.11482	1.26217	0.321391	0	0
XLOC_009941	0.0540069	0	0.249225	0	1.90361	1.95095	0.258567	1.37534	0.285468	0	0
XLOC_009971	0.561505	0.621849	1.10648	1.0872	1.22818	1.59313	0.692803	1.39724	1.21355	0.460372	1.01311
XLOC_009973	0.354883	0.331686	0.554407	0.196644	0.746549	0.378323	0.327004	0.296368	0.667466	0.364442	0.758368
XLOC_009977	0.0938528	0.190939	0.107242	0.428152	1.41459	0.934158	1.91618	0	0.790041	0.33422	0.93258
XLOC_009996	0.181572	1.0636	0.282897	2.01892	1.00611e-105	2.50171e-66	1.54762e-132	0.830025	7.14723e-05	1.15714	2.84751e-230
XLOC_009997	0.350549	0.347477	0.164374	0.126755	0	0.0468249	0.0430728	0.725457	0.245768	0.749095	0.0815635
XLOC_010001	1.27986	1.1378	0.0811339	2.40279	2.45412	0.986425	1.26411	2.54658	4.03416	4.46313	0.565942
XLOC_010015	7.58251e-38	0.431666	1.43262e-81	1.52191e-27	0.430494	4.50825e-06	1.7452e-46	0	2.22695e-108	0	2.35965
XLOC_010069	0.214381	0.260749	3.82603	6.2813	6.77806	7.05052	7.9885	1.30809	5.89791	3.83286	14.3209
XLOC_010074	0.110481	0.170464	1.3925	0	0.966384	0.438548	4.33391e-277	1.82705	0.121292	1.7493	0.358431
XLOC_010075	2.81812	3.42018	0.0195993	0.548562	0.851981	0	4.49259e-195	1.10918	0.804677	2.70005	0.129387
XLOC_010100	2.04585	3.3079	4.93293	6.4083	8.07399	8.0729	5.13572	7.44066	4.14356	3.93295	3.09346
XLOC_010202	6.33293e-09	8.38445e-07	1.80966e-20	0.228756	0	0	5.21315e-41	0.26639	0.413136	0.516249	5.04591e-146
XLOC_010207	0.254094	0.620175	0.517788	0	0.386424	0	0.381199	1.22853	0.287779	3.60666	0
XLOC_010220	0	0	0	0	0	0	0	0	0	0	2.67152
XLOC_010221	27.809	27.0697	46.3489	51.5994	42.745	41.431	56.9643	54.5747	66.2018	51.9667	82.8313
XLOC_010229	1.70924	1.68406	3.2697	0.810943	0.258269	0.400969	0.355358	1.87339	1.40804	4.38447	1.68021
XLOC_010339	8.53047e-05	0.366616	0.000985089	0.148288	0.140634	0.00133561	0	2.08567	0	0.804732	0
XLOC_010379	0.231229	0.217632	0.135796	0.570838	1.19147	2.16327	2.07464	0	0.194654	0.668868	0.382097
XLOC_010389	1.1866	1.36709	1.06008	1.43226	1.12589	1.23734	0.980334	1.24996	0.734177	0.652315	0.931767
XLOC_010432	0.0861754	0	0.392532	0.336572	1.32535	0.62976	1.15462	0	1.02533	0.182584	0.229296
XLOC_010463	1.02703	0.67191	1.41137	0.635076	0.628085	0.775928	0.905271	1.06406	1.03775	0.373875	0.860086
XLOC_010466	0.799529	0.676647	0.712529	1.43324	0	1.39073	0.406456	0.794053	2.14508	0	0.742372
XLOC_010496	0.886491	0.827609	0.948203	1.26528	0.459379	0.357013	0.805548	1.81248	0.906357	0.361137	1.95982
XLOC_010522	0.160889	1.5341e-46	3.5324e-25	8.92382e-27	6.31203e-57	4.23176e-116	1.36385e-81	0.261337	0.76686	2.30123e-80	5.48764e-09
XLOC_010528	0.51881	0.543079	0.599565	0.870415	0.472281	0.85769	0.836633	0.230929	0.530301	1.01378	0.80896
XLOC_010544	1.15783	1.02232	2.44323	2.40355	0.931517	0.309765	1.06412	1.8866	11.0659	5.36019	3.86246
XLOC_010558	0.826161	0.733405	1.02935	0.602238	0.141829	0.151636	0.230849	1.22641	0.449888	0.691834	0.423947
XLOC_010560	0.997495	0.840286	0.880002	0.941257	0.449773	0	0.511724	0.267343	1.30639	0	0.687486
XLOC_010561	0.0232408	1.85266e-76	0.848093	5.65459e-33	0	0	0	0.372742	0.836458	0	0
XLOC_010562	0.318671	0.471525	0.448747	0.572698	0.553632	0.553089	0.270578	0.105553	0.898435	0.579554	1.03663
XLOC_010563	5.23886	5.14683	10.2424	10.0326	1.73526	2.38302	0.463018	6.30804	3.30212	2.67516	3.94763
XLOC_010572	0.788391	0.949605	0.938514	0.516713	0.703597	0.437642	0.973195	1.09994	0.510532	0.575515	0.522395
XLOC_010622	0.412283	1.38856	0.995	0.514877	1.25861	1.29467	1.60535	0.484889	1.13623	0.641128	1.9273
XLOC_010645	3.6299	4.4153	6.08502	3.66569	2.65679	1.3665	2.16982	9.16634	9.54461	8.83157	9.11644
XLOC_010649	0.260257	0	0.455709	0	0.445143	0.520704	0.9271	0.501162	0.180766	1.14541	0.782772
XLOC_010652	0.271712	0.629695	0.55943	0.454923	0.439249	0.970535	1.38763	0.0604359	0.882637	0.586983	0.712508
XLOC_010654	1.05072	0	1.41722	0	2.38304	1.50045	0	0.836212	0	0	4.31131
XLOC_010686	0.0870385	0.115232	1.58815e-14	0.207631	6.25145e-194	3.20555e-10	2.04273e-158	1.97356e-110	0.837475	2.46008	4.50845e-14
XLOC_010721	15.3892	14.0897	13.4545	14.9632	13.5832	11.0233	15.6261	17.2358	15.7767	6.70195	16.074
XLOC_010740	1.35597	1.82569	1.18514	0.131862	1.79003	1.03808	1.23888	2.10249	2.18231	1.95958	2.50093
XLOC_010741	0.886817	0.452835	0.851774	0.889805	0.0583151	0.0662206	0.197285	0.954159	0.536291	1.62825	0.76854
XLOC_010742	0.265257	0.232938	2.18321e-73	0	0.180777	0.182249	0.147892	0.657832	0	1.93514	0
XLOC_010746	1.6838	1.85065	0.573999	1.15254	0.885652	0.556818	0	1.02256	0.882774	0	1.16912
XLOC_010819	0.544106	0.413033	0.203251	0.346696	0.132755	0.21534	0.111121	0.361455	0.323555	0.0883043	0.295243
XLOC_010887	0.894056	1.09311	0.636237	0.696302	0.640857	0.738699	0.530859	0.35313	0.272415	0.584208	0.413259
XLOC_010900	0.445692	0.339445	3.11493	2.35732	7.35921	4.69687	4.42421	0.25212	0.55499	4.57341	2.36428
XLOC_010925	0.156419	0.249294	2.11852	3.30089	2.82791	3.09127	4.05612	0.493749	1.8454	1.03938	0.657047
XLOC_010949	0.435589	0.497958	0.328645	0.298187	0.174808	0.350633	0.123882	0.273781	0.26917	0.619742	0.222846
XLOC_010960	0	0	0	0	0	0	0	1.19159	0	0.508561	0
XLOC_010973	0.858246	0.690218	1.20015	1.33914	5.79779	5.04898	3.35867	0.876606	2.00942	1.54579	1.79916
XLOC_010984	0.802126	0.563174	0.803908	0.442484	0.964341	1.5112	0.87948	0.352647	0.571427	0.417766	0.513213
XLOC_011018	0.894073	0.723522	0.168893	0.210985	0.35124	0	0	0.450526	0.650391	0.751514	0.356859
XLOC_011050	0.21934	0.112339	0.198012	0.754225	0.416134	0.254372	0.525824	0.345746	0.948264	0	0.383855
XLOC_011106	5.45387	3.36071	4.34569	2.9693	1.50733	0.45593	0.472182	3.39945	4.52218	5.80146	3.61892
XLOC_011118	0.746795	0.727871	0.343151	0.423688	0.509291	0	0.3377	0.272699	0.503878	0.6188	0.299184
XLOC_011119	0.0446786	0.423711	0.480285	0.502485	1.07178	8.51089e-39	0.525043	0.0551651	5.64704	5.00962	7.08338
XLOC_011125	0.3025	0.769326	0.421249	0	0.525387	0	0	0.445171	6.56835	0	0
XLOC_011157	0	0.169481	2.36736	1.13966	7.71736	10.6649	11.6426	0.830719	1.79004	1.22176	1.32242
XLOC_011214	0	0	0	0	0	0	0.397255	0	0	1.00828	0.330088
XLOC_011229	0.211524	0.144413	0.442516	0.486062	0.050853	0.261046	3.43604e-288	0.636983	0.558215	0.334546	0.557476
XLOC_011230	1.01224	1.01365	5.53811	5.22729	3.68808	5.01208	5.16812	4.43503	4.53853	2.30841	6.49439
XLOC_011242	1.12166	0.675145	0.62802	0.580102	0.379368	0.104137	0.112661	0.654904	0.121398	0.0964082	0.329963
XLOC_011264	18.3709	17.5697	15.0854	19.6416	25.3823	27.6751	30.3023	10.9357	18.0826	12.8215	20.5014
XLOC_011282	1.29283	1.18318	0.487618	0.30257	0.0180482	0.0631738	0.0603744	0.659517	0.340991	0.179294	0.371202
XLOC_011569	1.99526	2.35099	1.70136	1.55247	0.554487	0.691259	0.350507	2.13384	0.739928	1.47945	0.875357
XLOC_011590	6.26499	6.15368	3.47732	4.31132	4.51942	3.45957	1.85557	6.47135	4.84312	1.52403	2.88916
XLOC_011614	0.203319	0.132471	1.664	1.36429	1.41094	1.98738	1.36572	1.42572	0.16934	0.130907	1.083
XLOC_011622	0.499327	0.466619	0.424845	0.46969	0.625895	0.493247	0.405592	0.17428	0.76824	0.403777	0.550581
XLOC_011624	6.59691	5.95139	13.6208	13.3507	11.741	13.87	16.394	19.9997	11.5989	19.4561	15.2208
XLOC_011630	0.298526	0.303962	0.783163	0.790923	0.919736	0.937184	0.574328	0.275742	0.346949	0.721558	0.877118
XLOC_011631	3.71307	4.65418	4.11297	3.32383	2.82035	2.47691	2.13992	3.56787	1.5468	3.98715	3.24432
XLOC_011635	0.216177	0.367447	0	0.201746	0.401828	0	0.209133	0.434857	0.141382	0.219293	0.603992
XLOC_011647	4.01145	2.52	8.16579	10.9039	4.38383	7.27656	6.73906	15.7624	6.9786	8.76665	13.6559
XLOC_011677	0.298833	0.259046	0.678273	0.335555	0.268805	0.349173	0.269126	0.41801	0.208829	0.129183	0.418121
XLOC_011694	0.242697	0.31272	0.113538	0.0485774	0.107462	2.08352	1.87715	0.571679	5.90872	1.12352	0.511831
XLOC_011702	0.510583	0.585221	0.970928	0.480421	0.506693	0.460979	0.23119	1.06881	0.485029	0.974738	0.948828
XLOC_011709	2.8874	3.84731	4.28691	2.90859	7.50843	5.05705	4.39222	3.31058	2.8157	5.35036	1.96513
XLOC_011746	0.123479	0	0	0	0.898525	1.43308	0.963049	0.256996	0.315617	0.924642	0
XLOC_011751	1.34179	2.51324	0.780835	0.753671	0.712232	1.10637	1.02294	0.8589	2.00425	1.06873	1.62642
XLOC_011757	6.75934	6.43753	5.50562	6.09706	8.83536	5.62432	5.52035	7.96891	14.0913	6.50389	13.7303
XLOC_011767	0.0267108	0.0702093	0	0.163058	0.393183	0.140876	0	0.0573121	0	0.416906	0.600792
XLOC_011772	1.16577	1.04368	0.822664	0.79592	1.48623	1.36162	1.33674	0.791286	1.07867	1.37927	0.544929
XLOC_011773	0.048007	0.0630227	0.112289	0.136713	0.582542	0.437515	0.405994	0.0501355	0.430805	0.302999	0.228356
XLOC_011812	1.2341	1.39914	0.329964	1.08926	1.07127	0.139498	0.398541	0.0987401	0.753658	0.314697	0.233983
XLOC_011814	0.742032	1.38172	0	1.58135	0	0	0.346579	0	0	1.09291	0
XLOC_011860	1.06473	0.941129	0.989946	0.797783	0.457822	0.275599	0.258267	0.115268	0.831026	0.590477	0.300773
XLOC_011861	15.1948	14.6084	9.76694	9.75597	8.02742	8.76162	6.89778	12.5929	14.4546	14.3572	8.42347
XLOC_011869	0.555959	0	0.622566	0.256725	0	0	0.228665	0.817458	0.209459	0.314332	0
XLOC_011902	0.173192	0.114301	0.418605	1.18092	1.38364	1.07362	1.04591	0.891036	0.0547048	0.690148	1.64968
XLOC_011914	0.626185	0.511251	0.967873	1.32022	0.780063	0.904527	0.682359	0.356098	0.56549	0.585702	0.445328
XLOC_011951	1.52256	1.35543	0.328226	1.67968	1.03638	1.5386	0.334233	0.85611	0.32421	2.02143	0
XLOC_011975	0.993791	1.07815	2.14619	1.30933	4.58148	4.50024	5.17576	2.2032	3.34967	1.79927	2.79873
XLOC_011978	0.604112	0.773619	0.533243	0.333008	0.537294	0.617717	0.831239	0.587292	0.805015	3.42658	1.1582
XLOC_011989	0.660124	0.531117	2.44004	1.25092	1.80949	4.03887	2.86337	0.84074	2.21899	0.125896	2.03296
XLOC_011990	0.0929798	0	0.212651	0.546696	0	0.688413	0	0.121187	1.02395	0	0.276184
XLOC_011993	0.0813321	0.164016	0.316033	0.159943	0.0774053	0.279011	0.514272	0.243202	0.646549	0.0703202	0.303913
XLOC_011994	1.15103	1.06158	0.443928	0.933545	0.848421	0.168078	0.62175	0.92665	0.531058	0.333353	0.994797
XLOC_011995	0.453725	0.271921	0.811163	0	0.932132	0.851987	0.613665	0.294955	0.308549	0.452293	0.321464
XLOC_011998	0.101558	0.146097	0.170656	0.870848	0.306059	0.64815	0.607525	0.347512	0.395037	0.315731	0.447607
XLOC_012005	0.316851	0.542616	0.435651	1.19273	0	1.31024	0	0	0.558441	0.784968	0.550873
XLOC_012019	0.667032	3.09371e-49	1.10208	0.0288006	2.59161e-12	0.0805768	0.208861	1.25397	2.55066	0.401986	0.801515
XLOC_012027	0.525974	0.564476	0.458266	1.18667	1.06654	1.51266	0.629233	0.125573	1.05966	1.49458	1.55653
XLOC_012031	61.3183	58.9584	48.18	44.7714	28.6526	24.853	23.8719	35.4758	13.2619	13.6693	14.4057
XLOC_012048	0.361575	0.516917	0.274102	0.24076	0.497397	0.156955	0.131942	0.145059	0.424158	0.873191	0.430951
XLOC_012058	17.9344	18.1006	18.2433	16.0694	16.9912	14.1641	13.0636	34.6359	23.0156	33.4549	20.4447
XLOC_012080	0.80979	0.899859	0.188842	0.41074	0.0886201	0.185236	0.139863	0.300425	0.448434	2.58146	0.226851
XLOC_012092	0.0920982	0.0808025	0.144415	0.183499	0	0	0	3.19588	0.719164	1.81934	0.315236
XLOC_012127	273.152	264.187	272.09	285.335	144.32	153.696	144.648	333.302	285.864	256.79	322.998
XLOC_012129	1.26084	1.18904	0.711276	0.440091	0.0217142	0.0497694	0.0386585	0.0868954	0.565554	0.585414	0.477587
XLOC_012147	2.979	3.32448	1.43674	0.993289	0.60925	0.362216	0.588101	1.02664	0.70335	0.511355	0.342646
XLOC_012149	0.630811	0.662863	0.646179	0.526376	0.187961	0.232323	0.207712	0.240943	0.184596	0.262421	0.799199
XLOC_012155	14.7624	14.745	6.17242	2.16673	6.54917	5.01583	4.00518	5.15027	3.466	6.79502	2.30276
XLOC_012188	2.47641	2.26894	2.8948	4.14198	2.35625	3.43661	3.60431	7.34535	5.0655	3.96137	5.4137
XLOC_012205	1.07608	1.03729	1.99284	0.376922	0.896982	0.645597	0.68283	1.27576	0.734045	0.607565	0.495546
XLOC_012206	0.560396	0.791818	0.56696	0	0.957973	0	0.337319	0.384947	0.586777	0.898201	0
XLOC_012236	3.64766	3.08852	1.55657	0.897126	0.731596	0.297309	0.419525	2.55219	0.351256	1.06041	0.375652
XLOC_012263	2.377	3.59361	3.1195	2.68558	3.72143	4.02793	3.97208	2.32635	1.77444	0.470095	2.11036
XLOC_012386	0.0333804	0	0	0	0	0	0	0.234682	0.405394	1.40572	0.195898
XLOC_012403	0	0	0	0	3.0655	1.94247	9.30263	0	13.0039	0	2.39059
XLOC_012409	0.382354	0.227711	0.311027	0.380113	0.114089	0.379228	0.254337	0.247997	0.350114	0.285027	0.309654
XLOC_012435	0.382401	0.867071	0.167133	2.71987	5.73961	3.30444	5.49691	1.64326	2.60383	0.587668	2.53351
XLOC_012457	0.770962	0.809057	0.592433	0.675061	0.19961	0.238298	0.526587	0.14201	0.422132	0.274295	0.590476
XLOC_012461	0.414394	0.366826	0.406149	0.0618843	0.546429	0.4683	0.402133	0.0883365	0.330789	0.120702	0.485047
XLOC_012475	0.325689	0.412376	2.0269	1.39834	1.11228	0.422995	0.248567	4.57008	2.54428	1.91834	3.76644
XLOC_012479	0.66311	0.310972	1.54158	1.33143	0.964103	2.01097	0.922309	0.770875	1.72753	1.12992	0.639914
XLOC_012579	0.0684924	0.281832	0.342124	0	0.858188	0	0.87613	0.256479	0.288492	0.296952	0.405288
XLOC_012602	0.270472	0.230149	0.702111	0.717616	0.248573	0.290732	0.365609	0.517986	0.236483	0.389666	0.717661
XLOC_012640	0.483606	0.559015	1.24176	0	0.36353	1.01302	0.198829	0.264933	0.291826	0.404293	0.340051
XLOC_012642	1.11359	1.00451	1.47537	1.39541	4.50429	5.20816	4.24509	0	0.177125	3.08943	0.720265
XLOC_012686	0.229567	0.437728	1.26108	0.194486	0.497689	0.931321	0.17744	0.376721	0.328597	0.251372	0.72168
XLOC_012696	7.43554	6.93764	6.46902	5.96515	1.4892	0.718299	0.534256	4.27926	7.09528	2.69639	6.40348
XLOC_012702	0.392449	0.288324	0.240557	0.150694	0.600376	0.293344	1.54472	2.03035	2.44241	0	2.33615
XLOC_012728	0.165325	0.319537	0.177984	0.231829	1.39116	1.5835	2.36152	0.149884	0	0.258271	0.643838
XLOC_012754	1.08599	1.03505	2.19906	2.64865	0.716832	1.19598	1.65664	1.53407	0.725984	0.561736	1.65242
XLOC_012755	2.07081	1.75814	3.24969	1.27126	0.406107	1.70219	0.542735	4.29529	2.99327	10.8939	4.79821
XLOC_012756	0.11024	0.22116	0.475182	0.321035	0.757048	0	0.213238	0.193881	0.513607	1.244	0
XLOC_012770	0.332643	0	0.292823	0	0	0	0	0.554827	0	0	0.651062
XLOC_012789	1.63118	2.04999	3.44571	2.62264	1.55855	1.34506	0.924789	0.296799	2.51616	3.52166	4.2702
XLOC_012802	0.0365305	0.0223983	0.306014	0.115764	2.9031	3.95967	3.25831	0.070264	0.408385	0.172271	0.70392
XLOC_012805	0.400404	0.254567	0	0	0	0	0	0	0	0	2.57137
XLOC_012819	0.462334	0.387028	1.30681	1.2753	1.12382	0.503938	1.53329	1.43521	1.6046	1.07683	1.86549
XLOC_012826	11.1254	11.1566	6.22408	7.82804	7.34657	6.84089	5.52208	4.45757	13.7035	6.58446	5.29374
XLOC_012846	0.742913	0.78475	0.69729	0.361833	0.33543	0.487006	0.571722	0.304766	0.672504	1.45258	1.31898
XLOC_012853	1.24154	1.54879	0.658204	3.97113	18.085	25.7272	28.7526	13.975	4.55672	11.1306	12.3424
XLOC_012867	0.170341	0.123322	0.162478	1.05964	0.606142	0.804897	0.450539	0.222005	0.0406017	2.50404	0.254791
XLOC_012919	0.177519	0.275723	1.52195	0.751385	2.00823	1.4063	1.84578	0.0829695	0.915318	0.775465	0.804761
XLOC_012921	1.55419	1.55331	2.09363	2.09771	0	0	0.708939	1.24802	1.35107	0	0
XLOC_012939	0.865704	0.744752	1.20526	0.70625	1.44868	1.1903	0.618036	0.800106	0.513697	0.307651	0.657817
XLOC_012940	0.62786	0.495219	0.416883	0.470652	0.586902	0.819218	1.05274	0.11976	1.12812	0.88748	1.37823
XLOC_012960	0.324722	0.67364	0.155026	0.189236	0	0	0.125487	0.372384	0.137479	0.201127	0.304982
XLOC_012962	7.5426	7.2449	2.03158	5.17133	1.53285	0.70634	0.24467	1.40066	2.99511	0.895146	3.82255
XLOC_012966	6.55994	7.8665	6.79502	7.7234	18.0446	20.374	23.3575	4.80488	6.65351	4.99717	6.40803
XLOC_012987	0.552245	0.504381	0.899175	5.91523e-221	3.82383	3.02952	1.51344	1.79505	1.19069	3.36483	1.78092
XLOC_013018	0	0	0	0	0	0	0	0.84576	0.234977	0.331936	0
XLOC_013033	18.5412	15.5477	16.9942	14.5879	30.5625	29.4509	21.4703	42.1388	10.1944	32.584	10.2456
XLOC_013047	0.870163	1.06919	1.09238	1.15146	0.436788	8.97414e-08	0.114753	1.17435	1.37561	2.16414	1.3021
XLOC_013080	0.686749	0.575853	2.57521	2.90313	2.75159	4.04352	2.54799	2.05894	1.62755	2.19869	1.62543
XLOC_013094	0.0389787	0.0443773	0	0	0.309124	0.125525	0.250959	0.0402787	0.795139	0.537763	0
XLOC_013130	0.0596772	0	0.200091	0	1.42931	3.52736	2.37031	0	0.25264	0.691602	2.18994
XLOC_013238	1.6995	1.0734	2.14536	0.769657	4.00532	2.38137	2.8297	0.172875	1.95086	1.75965	1.44518
XLOC_013248	0.323121	0.194301	0.311623	0	0	0.721688	0.378022	1.02688	0	0	0
XLOC_013259	1.95488	2.91827	1.83687	2.74982	1.60906	2.29342	1.42608	1.92322	1.38576	2.17469	2.56465
XLOC_013277	3.70915	3.09086	2.34045	1.57642	0.0162589	0.0320075	0.832744	1.87313	3.12177	2.29356	3.07085
XLOC_013282	0.483553	0.457326	0.541905	0.635655	0.444599	0.952639	1.09446	0.312122	0.20268	0.578601	0.635982
XLOC_013289	0.319141	0.486235	2.31636	1.1151	2.38569	1.61228	1.40529	0.89589	0.268356	1.32297	0.286165
XLOC_013290	0.151296	0.194396	0.714517	0.315391	1.35203	1.5017	1.57446	0.386693	0.951508	0.237486	0.584945
XLOC_013291	0.864492	1.13323	0.20645	0.796667	1.31249	1.36255	2.17345	0.589011	1.18072	0.734443	0.789528
XLOC_013292	1.803	2.07727	1.98427	1.12418	3.23586	2.76447	3.97067	1.06469	2.20993	1.47786	0.272615
XLOC_013310	0.117317	0.0506364	0	0	0	0.124805	0.120647	0.5204	0	0.67919	0
XLOC_013333	8.40632	8.47539	7.51269	11.1475	9.23703	7.62638	8.97956	7.75946	6.17274	4.88513	6.17675
XLOC_013334	0.523656	0.211017	0.519453	0.645032	1.70357	1.11297	1.41583	0.438534	1.2502	0.699617	2.24956
XLOC_013335	2.00501	0.77121	3.05783	1.35507	1.36787	4.00742	4.04287	1.14807	0.591698	3.84974	1.00968
XLOC_013337	1.28867	1.7499	1.40869	0.923655	2.39402	1.29383	1.89156	0.308913	0	0	1.11001
XLOC_013409	1.27748	1.40445	2.07639	2.09905	1.66518	2.22616	2.14122	1.31574	1.57838	1.45977	1.82237
XLOC_013415	0	0	0	0	1.32417	2.14619	0.478221	0	0	1.62343	0
XLOC_013417	0.07466	0.188861	0.344529	0	1.14381	1.62142	1.08834	0.0735018	0.162638	0	1.27029
XLOC_013477	34.7053	31.1618	28.1	30.0802	4.87759	18.3828	8.56611	74.4262	23.0331	53.3611	19.9428
XLOC_013494	0.219601	0.147019	0.463296	0.135785	0.682799	0.653629	0.887316	0.0171207	0.227212	0.770594	0.371463
XLOC_013504	0.180702	0	0.502568	0	0	0.379857	0	0.113375	0	0.752368	0.245275
XLOC_013515	0.732444	0.459863	0.0878273	0.448054	0	0.129673	0.480551	0.528119	0.491665	0.355338	0.16604
XLOC_013523	0.340273	0.265172	0.467303	0.363797	0.179357	0	0	1.09276	0.398783	4.1416	0.572531
XLOC_013526	2.55575	1.30078	0.319747	4.24847e-60	2.31014e-30	3.58523e-26	0.25275	0.78938	0.568552	1.36498	0.0276091
XLOC_013527	2.527	2.72787	5.0759	2.28976	0.276161	1.0257	1.74747	2.32841	2.57007	1.53934	2.27694
XLOC_013532	2.64538	3.07161	4.46868	3.06533	2.69343	2.04107	2.06805	6.43684	4.44088	13.152	3.33267
XLOC_013536	0	0	0.135018	0.34102	0.305889	0.537014	0	0.260003	0.537797	1.04132	1.62361
XLOC_013565	1.84747	2.07212	2.91522	2.55955	2.1554	1.4887	2.16893	0.821986	1.5202	2.72458	1.32117
XLOC_013571	0.80376	0.895144	0.426783	0.757915	0.419167	0	0.455452	0.400042	0.417821	2.11529	0.854234
XLOC_013575	0.369981	0.45001	1.3578	0.414386	1.46807	0.633305	1.27502	1.65012	0.729083	0.57151	1.07856
XLOC_013621	0.609782	1.31018	0.953527	0.489282	0.649286	1.09291	1.44921	0.485977	2.43103	0.767726	2.27345
XLOC_013626	0.100961	0.665368	2.2563e-88	0.591399	5.85439e-36	0.461145	8.31511e-119	0.16961	0.31195	0.681607	1.24309e-249
XLOC_013631	3.74834	3.36542	2.20857	4.35616	2.09287	3.64128	5.57625	2.65491	0.318384	1.57402	0.810747
XLOC_013634	15.4057	14.7078	16.0697	18.3418	15.5513	16.7796	13.7317	9.18626	15.8235	17.6776	21.4076
XLOC_013673	1.06232	0.582754	1.21151	0.134381	0	4.97741e-204	0	0.230809	1.30344	0.0802076	0.131842
XLOC_013675	7.71327	6.51918	6.7059	8.36079	2.49822	2.02282	2.79049	1.90648	1.24115	12.8886	1.86654
XLOC_013683	2.47083	2.51255	1.33513	1.33592	1.30752	0.875319	1.84351	3.02689	2.78787	3.67075	1.2245
XLOC_013708	1.11121	1.38284	1.79102	1.44368	0.0100976	0.378301	0.122568	0.748433	0.83723	0.946049	1.88717
XLOC_013709	1.66814	1.66808	3.69965	1.1239	0.00120043	3.97944	1.06606e-19	2.28708	1.15245	3.13861	0
XLOC_013711	0	0	0	0	0	1.21417e-15	0	0	0	0	1.24525
XLOC_013734	4.67451e-48	0	4.36845e-13	0.585694	1.67227	0.987483	1.66633	0.405906	0.215049	0.219851	0.651436
XLOC_013738	0.278514	1.29165	1.20224	4.54563	3.59445e-34	1.09953	2.48723	0.367899	6.60592e-81	3.77116	4.28792e-50
XLOC_013757	3.42403	2.90334	8.03639	15.0753	34.2059	53.9734	49.3326	3.78346	24.1991	16.2278	26.2922
XLOC_013759	0	0	0	0	8.47768	8.85815	14.0605	0	2.51065	0	1.34914
XLOC_013782	29.4106	33.1581	37.6481	38.3769	36.8258	62.4999	53.0901	53.5273	185.611	322.899	110.88
XLOC_013785	1.70342	0.660346	6.45432	3.67971	1.80931e-17	3.46628e-08	0.613845	7.14139	2.62743	10.9051	0.6022
XLOC_013791	1.51987	2.39856	5.46132	2.89515	3.59118	4.56579	3.9845	2.95912	3.1055	2.55471	4.62651
XLOC_013829	0.192393	0.263281	0.33186	0.330448	0.145113	0.328269	0.148222	0.275433	0.0967211	0.790622	0.2035
XLOC_013850	0.260511	0.267803	0.392627	0.333608	0.664433	1.15115	0.714683	0.110369	0.876623	0.289234	0.820249
XLOC_013851	1.31991	1.09465	0.0639951	0.0522044	0.400783	0.298717	0.848657	0.0687732	0.181067	21.044	0.235598
XLOC_013855	0.314835	0.339712	0.777568	0.245112	3.0705	3.32146	3.09114	0.30315	0.651322	0	0.671421
XLOC_013904	0.896909	0.87682	2.17424	0.49127	1.55407	1.5472	1.03455	0.593648	2.69103	1.00755	2.46139
XLOC_013916	0.121123	0	7.28212e-19	0.253213	0.694954	0.681379	1.11135	0.434825	0.560609	1.47022	0.306387
XLOC_013920	0	0	1.16636	0.785794	5.22319	4.39057	1.34237	1.56862	2.14357	1.05097	3.96354
XLOC_013926	0.39938	0.386915	1.1995	0.396611	2.00102	3.0815	2.95556	4.1223	0.155748	0.235836	0.806857
XLOC_013982	5.39255	6.35259	6.59226	8.16499	12.4513	15.5726	15.7658	8.09312	7.91599	13.1892	11.9596
XLOC_014020	1.53124	1.04574	1.42978	0.258462	1.02018	1.07479	0.824542	0.612625	0.518059	0.324385	1.43918
XLOC_014043	0.467866	0.514029	0.108787	0.27517	0.207905	0.240444	0.0731332	0.322162	0.273142	0.277015	0.18539
XLOC_014050	1.57371	1.75143	1.13673	0.144404	0.797765	0.370766	0.31962	0.337838	0.0935894	0.714453	0.634078
XLOC_014101	6.26013	5.47687	8.46515	7.35701	5.0301	4.36705	5.22339	8.16318	8.96513	10.5278	8.06885
XLOC_014105	1.25937	1.36023e-14	0.760963	1.41725	9.47681e-35	0.406997	0.447058	0.468015	1.90962	1.65268	1.27175
XLOC_014163	0.284783	0.183647	0.140902	0.735015	0.935578	0.441065	1.01801	1.01364	0.395563	0.183888	1.05927
XLOC_014173	0.109322	0.284245	1.48459	1.68985	0.841491	0.706998	0.229798	0.543363	0.322818	0.758565	1.87368
XLOC_014178	0.175159	0.108372	0.963024	0.249691	0.358742	0	0.25568	0.76414	0	1.04272	0.749005
XLOC_014195	1.09799	0.960826	0.896188	1.02681	0.59279	1.15081	0.980143	1.31931	0.531701	1.1675	0.980196
XLOC_014218	9.47076	8.47019	15.2233	14.773	8.51875	12.2644	11.8237	12.696	14.1222	16.686	23.1389
XLOC_014235	7.78664	7.44602	12.3018	15.6859	8.78764	8.42419	8.9583	19.2935	9.2286	9.79875	9.55679
XLOC_014240	7.80754	8.78349	4.00037	5.91417	7.0076	6.14257	6.28038	2.8561	5.73024	4.87556	2.50869
XLOC_014241	43.3675	45.256	28.9292	26.0933	18.531	15.4676	15.7328	33.7266	23.2153	37.9764	19.2507
XLOC_014248	1.07597	1.59586	0.933601	1.22125	0.826043	1.05146	0.926056	0	1.26409	5.88082	0
XLOC_014249	2.917	3.13455	2.59956	1.55413	1.44198	0.717079	0.776688	1.23331	2.04753	2.33567	1.52612
XLOC_014250	0.951987	1.15463	1.70698	0.706791	0.871988	0.643989	0.575634	0.0400855	1.07548	0.672586	0.907537
XLOC_014251	0.523279	0.454784	0.686742	0.569203	0.41994	0.488494	0.554947	0.208205	0.722203	0.765142	0.884627
XLOC_014255	0.623655	1.0365	0.928543	0.424847	1.01	0.985706	0.452641	0.201678	0.606206	0.323242	0.202532
XLOC_014257	0.23726	0.38852	0.142587	0	0.19688	0	0	0.148357	0.306141	0.453355	0.330954
XLOC_014259	0.377062	0	0.710805	0.614599	1.55908	0.933336	1.68134	0.189352	0	0.619163	1.51624
XLOC_014260	0.154774	0.391069	0.64465	0.862825	1.33609	1.60072	0	0	1.66302	0	0
XLOC_014261	0.269896	0.693233	1.71005	0.642565	1.88706	1.53804	1.18881	0.140301	1.37872	0.226106	0.62758
XLOC_014262	0.570654	1.13345	1.58502	1.46551	1.27799	1.06297	1.47355	0	0.69522	0.85186	0.396305
XLOC_014263	0.577645	0.24984	2.66677	1.51967	2.08833	5.51462	3.46935	0	0.910396	0.634123	0.446544
XLOC_014264	1.10822	1.10876	0.85884	1.18072	2.07823	0	3.38903	0	0	1.68061	1.20372
XLOC_014279	0.305701	0.307679	0.469902	1.1164	4.38952	4.31116	3.75746	0.995684	0.978702	3.67136	3.01338
XLOC_014350	0.32731	0.248584	0.564622	0.560695	1.28134	1.37676	0.845829	0.0865969	0.316351	0.535058	1.18864
XLOC_014365	0.510225	0.57413	0.731652	0.427551	1.90293	2.8454	2.06516	0.0979806	0.642966	0.83317	1.39754
XLOC_014614	1.30429	1.05642	1.3415	1.57646	1.36754	1.33883	1.45761	1.39418	0.0728555	0.639883	0.641046
XLOC_014638	2.0421	1.99213	0.702372	2.25464	2.22753	2.82119	2.78293	0.863357	1.85192	0.517492	0.686613
XLOC_014704	1.39544	1.40941	1.79407	1.15312	0.724213	1.56601	1.18378	5.41316	0.624247	26.0872	2.6751
XLOC_014749	0	0	2.19088	0.838538	2.28475	1.34224	2.9298	0.18077	1.20334	1.19985	0.429254
XLOC_014753	0.520329	0.416547	0.414612	0.681125	1.26426	1.00689	1.10773	0.232106	0.675976	0.252079	0.401977
XLOC_014762	0.548135	0.35765	1.49896	0.912662	0.198102	0.616249	0.753425	0.973763	0.518801	0	0.593331
XLOC_014790	0.329749	0.285578	0.216967	0.359504	0.373041	0.625106	0.374179	0.445507	1.18995	0.564737	0.531058
XLOC_014801	0	0.111639	0.328514	0.210603	0.484845	0	0.316378	0.503926	1.24358	0	0.199811
XLOC_014812	5.13271	4.85873	17.495	11.5902	27.5561	27.2806	30.2721	4.5195	21.1524	7.90341	15.6077
XLOC_014814	0.961495	1.77235	0.524936	0.298946	1.3374	0.764188	0.51124	4.40603	0.316948	2.3148	0.193511
XLOC_014822	0.0461176	0.0948223	0.0425722	0	0	0	0	0.0164073	0	1.21245	0
XLOC_014831	0	0	0	0	1.45367	0.569288	1.04545	0	0	0.982399	1.31106
XLOC_014854	0.361551	0.391933	0.841003	0.579813	0.511705	0.920353	0.869854	0.565658	0.96579	3.73814	1.414
XLOC_014890	1.30374	1.47795	3.38208	4.09392	4.13428	5.16479	4.27551	2.03957	2.31468	1.88916	4.06675
XLOC_014896	0.596607	0.434872	0.480411	0.74698	1.11345	0.668828	1.1798	0.915979	0.456911	0.272109	0.717512
XLOC_015012	0.498198	0.230957	0.182205	0.705154	1.56467	1.23272	1.31098	0.360076	0.510842	0.569755	1.48399
XLOC_015080	0.750262	0.759761	1.38527	0.759848	0.500728	0.298498	0.226737	0.0407738	0.968249	0.742315	1.77492
XLOC_015120	0.136888	0.107264	0.741813	0.931909	0.755828	0.850231	0.784248	0.606468	0.18079	0.786412	1.03711
XLOC_015125	0.384675	0.09464	0.528766	0.265983	0.891445	0.683283	0.662839	1.42068	0.0101797	0.604709	1.33645
XLOC_015145	0.139284	0.163782	0.282322	0.368938	0.0942921	0.328827	0.105543	0.459248	0.136222	0.609599	0.356715
XLOC_015161	0.0362243	0.0459474	0.499029	0.276069	0.274827	0.0919484	0.434756	0.318575	0.135526	0.371194	2.18801
XLOC_015167	0.275757	0.352716	0.299248	0.39183	0.604428	0.747127	0	0.666022	0	0.402561	0.299747
XLOC_015171	0.150726	0.204294	1.2704	0.229374	1.77336	0.738354	1.06128	5.43823	0.989793	1.43705	4.63664
XLOC_015185	0.580601	1.16797	0.981487	0.637496	2.03487	2.67727	4.3916	0	0.581363	2.51644	0
XLOC_015221	0.0850999	0	0.397631	0	2.91092	1.15795	3.47223	0	0.521197	0	1.18194
XLOC_015224	0.749379	0.67623	1.44448	1.00356	0.756643	1.10039	0.950151	0.815209	0.975474	1.35168	0.893391
XLOC_015228	0.443196	0.523612	0.340401	0.269664	0.159637	0.182836	0.170879	0.326769	0.335048	0.41519	0.375867
XLOC_015281	0.309492	0.314663	0.107768	3.2164e-17	0.181817	0.0637656	7.52799e-47	0.353493	0.0834789	1.26722	1.84445e-29
XLOC_015299	1.08573	1.28142	0.688948	0.268889	0.456159	0.845955	0.593156	0.25275	0.464058	0.478612	0.493255
XLOC_015374	0.319713	0.183625	0.676031	0.399973	0.336497	0.40142	1.0065	0.554282	0.0666061	0.870041	0.646284
XLOC_015413	1.01147	0.951933	1.70358	1.33373	4.89198	7.13191	6.92516	0.351675	1.2803	1.09048	1.53794
XLOC_015421	0.22698	0.549472	3.94215	2.0494	17.8442	11.2641	8.32141	2.45481	9.12518	0.57998	6.50238
XLOC_015439	0.189568	0	0	0.469335	0	0	0	0	0.546252	0.221252	0.50689
XLOC_015454	0.254084	0.1023	0.369798	0.233107	1.24638	2.25144	1.77303	0.261279	0.411264	0.485625	0.586989
XLOC_015483	0.217464	0.545024	0.616417	0.541434	0.227316	0.284111	0	0.826707	1.7496	0.239137	0.742871
XLOC_015508	0.102146	0.130224	0	0	0	0	0	0.297343	0.231796	0.363482	0.757837
XLOC_015511	0.331508	0.117183	0.320734	0.0925291	0.027649	0.0974328	0.129316	0.79977	0.211095	9.87151	0.00973948
XLOC_015512	0.294208	0.355983	0.0579137	0	0	0	0	0.529775	0.0270154	8.39566	0
XLOC_015543	0.18661	0.35101	0.258163	0.167409	0.42689	0.166178	0	0.825726	0.125838	0	0.131665
XLOC_015544	0.0718955	0.366214	0.317797	0.412607	0	2.23461	1.63013	0.92997	0.68891	0.529587	0.383796
XLOC_015556	2.09251	1.92978	9.76862	13.1903	9.64421	8.85181	11.237	7.21732	5.81866	5.97548	9.9633
XLOC_015567	5.8122	5.14499	6.92362	3.11073	6.96855	4.99424	4.86726	2.13583	9.83259	3.55452	4.31105
XLOC_015598	1.09509	0.275759	0.971887	1.1131	0.461943	1.26204	0.969165	0.933328	1.12593	0.372505	1.60127
XLOC_015675	1.36545	1.91147	1.38342	2.41488	0.341623	1.00424	0.962986	2.67938	1.51934	1.23982	1.25986
XLOC_015687	30.2245	29.8344	32.443	36.3673	16.0031	17.7529	14.9058	21.8996	21.4357	58.4801	17.4475
XLOC_015758	0.640665	0.721382	1.01784	1.62426	0.953003	2.09807	1.2487	1.00664	0.662011	0.620115	0.944161
XLOC_015767	1.57923	1.52661	3.04118	2.17071	5.62713	7.2794	8.01061	3.00175	3.62775	14.6805	13.2803
XLOC_015784	0.489155	0.546293	0.760523	0.686654	0.582754	0.44268	0.213077	0.343306	0.493115	0.962005	0.574477
XLOC_015786	0.453535	0.294046	0.410849	1.44838	0.806328	0.392949	0.871843	0.588083	0.703499	0.334627	0.569253
XLOC_015801	0.668599	1.06807	0.718274	0.798742	0.468608	0.645953	0.518959	0.449373	0.782204	0.24958	0.504363
XLOC_015820	0.492667	0.123307	0.860461	0.808186	1.17866	0	0.386346	0.52161	0.59254	0.302861	1.04051
XLOC_015831	0.527178	0.417194	0.522803	0.447677	1.50044	1.25143	0.892699	0	0.885788	0.222736	0.306764
XLOC_015846	0.624901	0.589199	0.443657	0.0708719	4.23499e-07	0.0285762	0.0341478	0.716234	0.0594097	0.905019	4.48509e-06
XLOC_015850	0.0560475	0	0.463448	0.298989	0	0	0.292267	0	0	1.49911	0
XLOC_015855	1.41711	0.550057	1.0123	0.791372	0.245797	0.547882	0.265717	0.269568	1.96137	1.25349	0.631235
XLOC_015857	0.0641845	0.170056	0.342721	0.711019	0.209407	0.350769	0.343294	0.621545	0.262178	0.578157	0.364795
XLOC_015861	1.23807	1.08764	0.561985	0.579265	0.277969	0.239011	0.226998	0.848266	0.479885	1.41839	0.325848
XLOC_015862	34.6945	36.3952	78.3077	62.4106	70.8683	67.7736	65.2245	53.5133	55.992	49.1482	118.52
XLOC_015872	0.620837	0.679448	0.43822	0.379833	0.10381	0.276591	0.224571	0.683305	0.232734	0.627691	0.276955
XLOC_015880	0.306315	0	0.220506	0	0.583919	0.920566	0.400972	0.175881	0	0.292361	1.06003
XLOC_016078	0.723132	0.777234	0.958216	0.648906	0.532585	0.589016	0.852964	0.29963	1.65354	0.453902	1.17307
XLOC_016233	0.606012	0.615187	0.575174	0.358769	0.529495	0.155744	0.285854	0.0610279	0.841063	0.415781	0.321505
XLOC_016248	6.49859	7.04785	6.56322	5.81964	4.50916	4.60117	3.10748	5.06422	6.28759	8.11803	7.80751
XLOC_016267	8.74482e-64	1.6204e-06	3.36459	2.16895	0.65196	3.7197	1.45954	3.34005	3.0435	1.71685	4.87886
XLOC_016277	0.218044	0.0629001	0.334399	0.424912	0.377374	0	0.279479	0.517351	0.539016	0	0.595704
XLOC_016285	0.325394	0	0	0	3.4537	1.56798	4.0145	0.359629	0	1.39671	0
XLOC_016296	1.14833	1.81406	6.53388	9.35568	11.6349	14.7674	16.8643	3.02893	6.24415	4.16885	5.22989
XLOC_016297	0.82497	0.545323	1.52137	1.44725	0.961484	1.04829	1.21785	0.667969	0.996833	0.185751	0.670589
XLOC_016329	0.684111	0.354268	0.0201078	0	0	0.0284018	0.0268996	0.944022	0	21.9166	0.0169188
XLOC_016336	0.947645	0.811116	1.02679	1.83117	0.804375	1.33488	1.18016	1.58943	0.92467	2.44958	2.43163
XLOC_016341	0.592565	0.619437	0.462208	0.487065	0.453626	0.259458	0.357659	0.193229	0.351748	0.381926	0.689915
XLOC_016390	0.459602	0.854331	1.96406	2.00084	3.68869	2.10149	0.560998	2.39037	1.41986	0.393195	0.688786
XLOC_016423	93.5159	12.9533	206.281	65.6287	0	97368.6	117284	307.207	835.038	1804.59	621.18
XLOC_016456	0.0931078	0	0	0.139479	0.11172	0.454626	1.05119	1.45864	0.102401	0	0
XLOC_016474	0.213742	0.172404	1.35984	1.84591	0.0722569	1.16328e-16	0.0756021	5.03474e-45	0.228896	1.71512	0.923985
XLOC_016476	6.72801	6.23953	8.28043	6.28224	7.9472	6.91323	7.41317	6.45747	6.5229	6.85094	7.13894
XLOC_016480	1.2335	0.475248	2.25951	0	1.75462e-114	0.829689	0	0.149717	6.52812e-290	1.3805	3,67367006962636e-317
XLOC_016527	62.9713	68.3859	82.4245	72.0889	75.8643	78.6662	82.6488	113.877	132.915	100.899	123.805
XLOC_016528	0.821334	0.733936	1.68508	1.54225	5.78212	7.12438	7.00088	0.18565	1.57268	1.19474	1.02638
XLOC_016571	0.687907	0.978609	0.431203	0.575973	1.20688	1.35106	2.10419	4.62349	2.08631	1.48134	3.1556
XLOC_016642	0.386281	0.430426	0.283044	0	0.438071	0.88181	0.324556	0.882405	0.688928	3.43622	0.883495
XLOC_016651	0.529348	0	2.2181	0	0.346561	0.852135	0.793763	1.48942	2.59664	0.980963	0.338362
XLOC_016667	0.278591	0.296374	0.353421	0.397087	0.193144	0.259074	0.121892	0.130423	0.269442	0.494651	0.425211
XLOC_016672	0.230147	0.0897934	1.56313	0.778119	0.587481	0	0.258162	0.39186	0.16823	0.909762	0.16591
XLOC_016711	11.6003	11.7349	10.3683	8.42965	2.90263	2.27306	1.31159	10.1883	8.6723	6.24738	6.72472
XLOC_016716	0.398559	0.441934	2.75762	2.01148	0.905404	1.83596	1.35109	1.03852	2.23435	2.68488	4.6072
XLOC_016774	0.171173	0	0.227468	0.150832	1.71353	1.51275	0.431944	0.366582	0.122089	0.708286	0.249612
XLOC_016776	0.119812	0.178389	0.328461	0.245585	1.31097	1.87809	1.43981	0.0423766	0.32747	0.237835	0.670148
XLOC_016781	6.07999	6.96225	3.74488	0.83569	0.465772	0.542858	2.03068	4.54012	3.59754	7.96383	3.64077
XLOC_016785	0.546269	0.571043	0.295881	0.583919	0	0.226311	0.328591	0.666909	0.473456	0	0.209625
XLOC_016797	0.0668125	0.037322	0.314222	0.136751	0.0615679	0.0486872	0.401349	0.147192	0.685932	0.334417	1.7919
XLOC_016807	0.358883	0.0603452	0.399838	0.126201	0.392849	0.644738	0.616049	0.182333	0.525747	0.145276	0.634311
XLOC_016826	0.328993	0.481149	0.199571	0.505542	0.424103	1.25547	0.232941	0.676811	0.202073	1.20673	0.41816
XLOC_016830	0.11234	0.145357	0	0.641363	0.268074	0.663499	0.300685	0	3.57996	0.158208	0.233684
XLOC_016842	1.73901	1.75293	3.97089	3.03037	2.56777	2.89061	2.76259	3.12904	3.24612	3.33357	3.33525
XLOC_016864	1.75746	0.504622	2.57731	1.51672	11.5314	11.385	13.4765	1.01544	3.48169	1.58811	4.13573
XLOC_016891	0.294054	0.126465	0.424328	0.554205	1.99623	0.635729	1.52332	0	0.420469	0.989366	0.419495
XLOC_016892	1.54552	0.22506	2.10748	1.9427	0.730533	1.82124	1.85347e-116	3.65681	1.37622	0.0962881	1.22241
XLOC_016896	0.732259	0.672321	1.26677	1.028	0.174445	0	0.399585	0.204556	0.773585	0.857265	0.15879
XLOC_016905	505.275	511.999	488.368	321.416	99.0306	80.2699	61.3386	265.297	245.751	109.446	305.103
XLOC_016991	11.7264	12.4463	10.047	5.57425	1.46334	0.779743	0.850939	4.67749	8.65737	2.33362	6.75631
XLOC_017007	0.458957	0.468849	1.57038	1.08871	1.02005	1.05896	1.22087	1.63523	1.27462	1.79432	1.97248
XLOC_017008	0.164149	0.260231	0.67091	0.712004	0.219572	0.517426	0.252225	0.626219	0.753696	0.432466	0.744744
XLOC_017019	0.961687	0.881548	1.93029	1.23052	0.364048	1.32324	0.530967	0.886081	0.424084	1.40237	2.16745
XLOC_017029	2.25797	2.13648	1.47036	0.530064	0	0.496923	0	0.831272	0.442483	2.64112	1.72254
XLOC_017039	49.0083	50.4407	53.6047	58.1065	60.3415	66.4587	64.8527	60.1545	42.6914	48.4514	43.5794
XLOC_017041	1.19544	1.18275	1.7337	1.72696	3.40122	4.05493	2.42873	0.250699	6.60033	5.33533	4.09848
XLOC_017042	1.39647	0.927165	1.11367	2.56778	4.02967	9.57522	6.67859	0.580134	2.68847	2.77333	3.12532
XLOC_017060	5.97015	6.20868	1.18504	4.78648	0.513985	0.703629	1.75271	7.28234	2.3645	4.1478	0.961897
XLOC_017062	0.469446	0.273706	0.357371	0.36166	0.223118	0.149384	0.30409	0.608194	0.338801	0.430239	0.287402
XLOC_017070	0.548033	0.604583	1.15496	0	1.80322	0.131503	0	1.5672	0.53222	1.02617	0.163888
XLOC_017072	15.3541	13.2241	15.6153	13.2528	8.19633	8.20955	8.31912	14.9764	7.15454	14.0397	9.7471
XLOC_017087	3.73936	3.84089	3.7574	0.67085	1.6764	1.15699	0.794032	3.46574	1.74415	0.107383	1.81063
XLOC_017110	0.0589222	0.0345188	0	0.0231866	0	0.0217626	0	0.0123186	0.0889108	1.09628	0.0147731
XLOC_017132	0.231622	0.0884234	0.985434	0	12927.3	10217.8	11234.6	10.5558	5.01484	12.8912	4.80682
XLOC_017199	2.36938	2.73279	2.49391	2.17089	3.46352	4.35239	3.22841	2.77634	3.98422	3.70345	2.73798
XLOC_017201	1.24217	1.21649	0.302439	0.764583	0.270191	0.540326	0.385853	0.727075	1.36456	0.454451	0.0790081
XLOC_017221	2.97935	3.17907	2.37098	1.2964	0.755727	0.961783	0.640626	1.48883	1.02275	1.55664	0.931185
XLOC_017225	106.743	109.042	113.399	123.692	109.797	117.072	117.458	207.85	173.969	157.844	163.154
XLOC_017263	0.329423	0.378	1.04565	1.22448	2.26305	1.22037	1.71079	0.969506	0.476959	0.937505	0.937114
XLOC_017282	0.951864	0.900542	0.59403	0.404231	0.285542	0.464782	0.158008	0.818882	0.468068	0.529313	0.471537
XLOC_017290	0.144529	0	0	0	0	0	0	3.31529	0	2.93475	0
XLOC_017349	0	0	0	0	0	0	0	0	0	0.717824	0.475026
XLOC_017382	1.84609	2.21835	1.55176	0.45004	1.93623	0.48345	0.402944	0.651174	1.56386	0.179522	2.35188
XLOC_017391	53.5333	3.42713	66.1679	22.8593	0	127252	148307	250.055	290.043	924.463	148.557
XLOC_017395	1.50362	0.000121643	0.000363197	0.167841	0.0273026	0.447604	0.0501693	0.371531	0.499082	2.4947	2.36268e-05
XLOC_017402	166.097	8.84112	339.89	60.2898	0	0	0	380.742	836.998	1251.24	717.24
XLOC_017405	0.684041	0.678481	1.81574	1.99056	4.7752	2.31162	3.19106	3.52747	2.05877	2.22925	1.94064
XLOC_017415	1.44472	0.960025	1.51752	0.579631	1.8953	1.7138	0.848329	1.82027	1.35336	0.171229	0.983597
XLOC_017419	1.35919	1.10656	1.70323	0.885561	1.21174	1.98834	1.4846	1.88264	0.918391	3.13396	1.00756
XLOC_017428	0.771541	0.836424	1.79763	3.77915	1.70183	4.5899	1.74082	1.09447	1.31722	1.36137	2.3843
XLOC_017429	0.278711	0.287655	0.758545	1.15527	1.46333	2.68839	2.55123	0.351637	0.878756	0.497417	1.4541
XLOC_017487	0.276354	0.2083	2.18744	0.434603	0.772981	1.21121	0.790033	1.28338	0.820106	0.569259	0.811565
XLOC_017488	16.727	19.8476	28.1763	22.5705	31.5702	32.4321	33.3763	19.4678	36.5917	27.4038	36.3265
XLOC_017502	0.175127	0.431235	0	0.961786	0	0	0	2.53797	0	0	1.45954
XLOC_017513	1.54221	1.72614	2.06362	3.35655	3.24931	3.20686	2.73545	1.56794	3.937	1.27006	2.00609
XLOC_017516	0.205487	0.154605	0.0258901	0.403802	0.0444032	0.0684036	0.328421	1.64527	0.0204289	2.83515	0.0105647
XLOC_017540	0.463679	0.423124	0.169562	0.08093	0.344439	0	0.107135	0.11186	0.389344	0.393239	0.44489
XLOC_017550	0.132344	0.335382	0	0	1.07903	0.411892	0	0.129233	0.597185	0	0.325851
XLOC_017559	0.234866	0.0969319	1.20752	1.08531	2.45851	2.38889	2.29099	1.05787	0.857289	0.517394	0.959559
XLOC_017587	0.47252	0.391833	1.10417	0.56555	1.22868	2.61506	3.99	3.21299	3.42968	6.1003	1.4078
XLOC_017614	0.107339	0.272837	0.225487	0	0.233567	0.271461	0	0.696357	0	0	0.924631
XLOC_017618	0.0364406	0.0372339	1.28067	1.81577	3.45122	12.2076	6.05038	2.14562	3.04064	2.97203	2.93353
XLOC_017636	0.734209	0.931886	0.434446	0.47409	1.12604e-28	0.360137	0.269084	0.241494	0.371627	0.978386	0.621358
XLOC_017644	0.156678	1.35263e-07	7.92841e-48	1.78838e-41	0.215423	5.50175e-106	0.129744	0	0.436664	0.256289	0.308389
XLOC_017659	0.0969877	0.254989	0	0.199753	0	0.249515	0	0	0.647364	0.500886	0
XLOC_017667	0.100554	0.125143	1.06102	0.279177	0.739964	0.910644	0.405227	0.102339	1.23717	1.77427e-166	0.48809
XLOC_017679	0.113389	0.169904	0.616247	1.5137	1.67634	1.93893	2.18634	0.526561	1.76249	0.235814	0.880547
XLOC_017687	0.161613	0	0.779001	0.404594	0	0.465721	0.445886	0.219778	1.21096	0	0
XLOC_017691	7.86408	6.84849	5.77289	6.1809	4.69418	4.68265	2.98479	7.79363	3.91319	4.38204	3.22551
XLOC_017697	0.270609	0.172208	0.97083	1.05432	0.659551	1.36107	1.4554	1.50721	2.50621	0.679169	1.08631
XLOC_017774	1.30924	2.16667	4.22496	2.77778	1.03314	1.22948	3.36338	0.869014	2.79323	3.28457	5.52439
XLOC_017778	0.0629713	0	0	0.746696	0.418495	0	0.460661	0.722991	0	0	0.446329
XLOC_017788	0.114405	0.212555	1.22913	0.825659	2.27216	4.91456	4.305	0.195281	0.513635	0.563413	1.16764
XLOC_017826	2.85279	2.64582	3.57633	3.70297	1473.1	1145.66	1361.78	3.89683	2.1419	3.58184	4.31951
XLOC_017837	0.224145	0.286208	0.367022	0.339945	0.153538	0.521312	0.42044	0.963776	0.0905008	0.275821	0.136928
XLOC_017840	0.284576	0.267832	11.2819	11.0066	22.8804	32.6981	32.3968	6.13101	22.0669	9.79935	80.1841
XLOC_017855	0.0688281	0	0	0	0.292436	0	0	0	0	1.02067	0
XLOC_017870	0	0	0	0	0	0.613141	0.589155	1.39419	0	0	0
XLOC_017876	23.4158	23.3021	14.3269	6.18506	1.50712	1.15128	1.13434	10.749	13.5342	2.46168	10.7974
XLOC_017879	0.441971	0.423579	0.305969	0.542282	0.469	0.282258	0.0876476	1.20863	0.619244	1.12417	0.840104
XLOC_017896	0.409687	0.400553	0	0.0719874	0.0787396	0.261359	0.167937	0.236966	0.0938371	1.45536	0.138537
XLOC_017898	0.66038	0.385705	0.479414	0.60608	0.176233	0	0.179299	0.653075	0.138008	0.840667	0.986087
XLOC_017904	0.262351	0.251742	0.467082	0.564802	0.340717	0.407089	0.188629	0.303327	0.427438	0.296527	0.685462
XLOC_017906	2.38564	2.44168	3.84863	3.52657	3.85493	5.92918	5.6839	0.275414	3.3825	3.0145	3.95237
XLOC_017907	8.326	9.84034	5.43282	5.2235	7.70415	5.64283	3.46874	3.61774	9.72373	6.24116	5.7865
XLOC_017923	0.104257	0	0	0	0	0	0	0.650627	0	0.398257	0
XLOC_017932	0.120857	0.13259	0	0.193051	0.0815044	0.0954587	0.0892306	0.114643	0.375039	0.958668	0.245928
XLOC_017944	2.06102	0.779744	3.28625	2.40083	0.0660915	0.414175	1.06294	6.03506	3.9319	3.44083	2.67773
XLOC_017947	3.84859	2.63426	123.296	42.9696	55.4862	39.0055	43.9574	85.3281	66.626	46.4751	88.128
XLOC_017949	0.295005	0.396816	5.08806	4.0573	13.2435	6.74858	10.3165	4.04668	5.99907	14.4555	18.4482
XLOC_017951	3.16182	2.25221	27.5637	2.734	17.5124	18.1154	17.8695	7.92509	21.7672	9.19043	24.2043
XLOC_018399	2.90853	2.99346	2.4368	3.68395	5.25831	3.19207	4.18897	1.01414	1.55484	3.2653	4.55424
XLOC_018424	0.892927	0.94432	0.485749	0.503652	0.483908	0.267691	0.321806	0.133876	0.431111	0.426589	0.389065
XLOC_018536	0.554593	0.603104	0.343345	0.434559	0.204868	0.0767894	0.142557	0.335496	0.143673	0.858884	0.357524
XLOC_018550	3.51234	3.8455	2.78205	1.00854	1.38632	1.39588	0.673623	1.69903	3.46427	1.33912	0.360893
XLOC_018566	7.76405	6.70375	10.8267	6.89336	12.8683	11.8468	10.3046	6.26652	15.9069	7.06022	13.882
XLOC_018609	6.70579	3.32418	4.55689	2.54105	0.043492	3.14014e-139	1.0225e-29	8.59606	12.696	9.17197	10.2874
XLOC_018629	0.4936	0.637401	0.273749	0.785423	0.121099	0	0.559578	0.812443	0.843666	1.92108	1.59068
XLOC_018638	0.0646339	0	0.374923	0.401412	1.22345	4.29231	3.30485	0.0320893	0.498849	0.0553435	0.628691
XLOC_018647	0.707872	0.421491	1.63545	0.156981	4.89716	2.63111	2.71724	0.256225	0	1.52891	0.350409
XLOC_018652	0.977848	0.729837	0.998845	1.18157	0.801022	0.625251	0.810731	1.36628	1.40633	0.756558	1.11784
XLOC_018654	0.125703	0.0561103	0.202501	0.195251	0.100128	0.128243	0.163325	0.588368	0.521775	1.35703	0.684415
XLOC_018662	7.23902	8.40583	4.37199	4.93666	4.29664	2.76699	4.67466	7.89913	3.25472	1.25879	2.30488
XLOC_018670	0.813783	1.07753	2.19419	2.03564	1.75095	1.941	1.46596	1.98311	1.87531	2.21203	2.52419
XLOC_018716	5.86617e-57	0.0972011	0.344042	0.273546	0.0334318	0.479247	0.145788	1.11058e-46	0.468268	0.739777	5.19919e-19
XLOC_018717	0.855445	1.18222	0.912807	0.924385	0.375991	0.217609	1.20023	0	1.3839	0.499766	0.505142
XLOC_018741	0.461006	0.422672	1.2045	0.448217	0.835655	0.491327	1.08933	0.329779	1.75271	0.204213	1.89674
XLOC_018781	0.601967	0.492651	0.316581	0.453304	0.500195	0.401848	0.537091	0.382413	0.537535	0.100087	0.207555
XLOC_018791	1.48988	1.17643	1.58193	0.669979	1.33796	1.13446	1.38262	0.546095	1.06406	1.0142	0.639698
XLOC_018792	0.248218	0.154794	0.501822	0.313502	0.302187	0.361364	0	0.288725	0.403673	0.604367	0.416403
XLOC_018800	2.98214	2.87314	7.13688	5.37766	9.33788	10.0806	8.48751	3.81579	5.52949	2.62066	5.43678
XLOC_018811	0.473657	0.755823	2.96322	2.72169	24.6004	29.0535	28.4741	1.44904	2.96263	1.48831	5.10231
XLOC_018814	0.439689	0.325098	4.61397	8.45509	51.9827	63.1372	63.4035	0.410001	11.7212	5.41006	14.3361
XLOC_018818	0.709255	1.27079	5.71082	3.92405	2.63546	2.69833	4.21276	2.50227	1.52128	1.54179	2.01489
XLOC_018837	0.568549	1.31636	2.20352	2.92641	0.883331	0.694656	1.26411	0	4.91633	1.97473	3.07722
XLOC_018856	0.190359	0.0893894	0.608239	0.963391	0.970036	0	0.460798	0.721515	0.600932	0.217341	0.158479
XLOC_018858	1.4756	1.16881	1.23501	1.33502	0.396212	0.917598	0.691305	0.754416	1.26072	2.00438	1.79154
XLOC_018886	0.359167	0.101298	0.494846	0.424761	0	0.237214	0.422222	0.129632	0.557302	0.631373	0.136941
XLOC_018910	0.327035	0.271917	0	0	0	0	0	0	0	1.66636	0
XLOC_018921	0.0546306	0.0732102	0	0.0994747	0	0.100968	0	0.371345	0.0506965	1.43676	0
XLOC_018944	1.02462	1.29421	1.06729	4.13102	2.12288	5.16134	2.28848	0	0	0	1.64899
XLOC_018973	0.171427	0.114189	0.379426	0.209298	2.2785	2.00993	2.24854	0.163176	0.48461	0.313219	0.547615
XLOC_018991	1.18535	0.858743	1.46162	0.884522	1.47067	0.839924	1.23062	0.73838	2.40016	0.0897236	3.69824
XLOC_019018	0.684804	0.813208	9.30954	9.53068	23.893	47.9883	53.886	8.50199	12.7052	5.907	22.7671
XLOC_019022	0.31009	0.285038	0.345245	0.454388	0.474742	0.587671	0.413617	0.104598	0.468679	0.691716	0.539933
XLOC_019049	0	0	0.341013	0	0.789468	1.40938	1.33531	0	0	3.39879	1.23997
XLOC_019050	3.61596	4.10321	14.708	24.4347	34.0634	49.7964	37.5469	15.187	11.6892	123.009	30.7478
XLOC_019051	0.065565	0.114581	2.29524	2.55509	0.580318	1.67303	1.52236	0.650702	0.660228	0.539662	1.33968
XLOC_019052	0.324207	0.36897	2.82991	2.59559	2.63502	3.51189	3.27831	1.44684	3.342	2.06931	5.30496
XLOC_019053	1.48773	1.61258	1.35481	1.39403	3.38703	1.90441	2.06779	1.77884	1.15599	2.87553	0.811601
XLOC_019071	0.540036	0.276868	0.734955	0.908798	0.525069	1.15848	0.436788	0.976661	0.170219	0.780144	0.359594
XLOC_019079	1.68326	1.14314	1.51885e-05	2.26672e-05	0.000557051	0.130889	3.20797e-07	0.0598311	0.69867	0.482266	0.298324
XLOC_019080	0.661321	0.750522	0.560333	0.451402	0.151075	0	0.107865	0.378159	0.425201	0.424642	0.542453
XLOC_019114	0.050799	0	0	1.46026	2.33738	1.64768	2.3045	0.104456	0.478295	0.360105	0.526796
XLOC_019135	0.43392	0.312385	0.766826	0.996359	0.762361	0.856962	0.548513	0.566331	1.10075	0.676275	1.5589
XLOC_019159	0.263075	0.241948	1.11726	0.80229	3.75664	2.01914	2.84373	0.233581	0.356309	0.882741	1.31197
XLOC_019170	0.123991	0.125941	0	0.170539	0	0.383016	0.174946	0.0540098	0.70462	0.226502	0.422245
XLOC_019172	2.80926	2.66763	3.62834	3.41581	3.77023	2.91593	2.29897	1.09262	5.16227	1.21419	2.96436
XLOC_019204	0	0.254322	0	0	0.792118	0	0.687925	0	1.40251	0.729296	1.2775
XLOC_019239	0.515625	0.644567	1.58952	2.01143	1.23849	2.74702	3.73889	0.618569	1.16227	3.77346	1.12851
XLOC_019256	0.0848654	0	0	0	0.136816	0.335451	0.167365	0.348706	0.247512	0.495858	1.15845
XLOC_019270	0.0568761	0	0.0534602	0.13494	0.119982	0.139697	0.264484	0	0	0.432018	1.9941
XLOC_019272	0.645352	0.26908	2.60019	2.45824	5.64118	4.53431	3.08246	2.76832	4.2592	2.31031	4.60048
XLOC_019318	0.231768	0.31398	0.582857	3.39606	1.19714	0	1.26438	0.616277	0	0	0.438
XLOC_019335	0.597112	1.16641	0.431376	0.762198	0.874775	2.77139	1.18405	2.43633	0.537082	1.2872	1.15543
XLOC_019367	0.0383345	0	0.529861	0	0.22019	1.56572	1.72606	0	0.881003	0.242659	0.524312
XLOC_019368	0.288435	0.398528	0.978425	1.19072	2.67803	6.01957	4.74477	1.06536	1.72668	0.977587	2.21992
XLOC_019369	0.651613	0.823453	0.464677	0.291743	0.250296	0.475711	2.40488e-75	0.847011	0.388628	1.19565	0.356087
XLOC_019403	0.0347911	0	0.149176	0	1.34776	0.226944	0.207077	0.1989	0.282859	0.628026	0.283631
XLOC_019404	0.0555246	0	0.197657	0	0.293803	0.410649	0.129009	0.095773	0.519571	0.471553	0.438331
XLOC_019477	0.529928	0.535184	0.287945	0.733311	0.847503	0.922134	1.2747	0.0721304	0.626109	18.044	0.667508
XLOC_019505	0	0	0	0	0	0	0	0	0	0	4.56693
XLOC_019520	1.43311	1.50443	2.45811	0.658397	0.734257	0.681914	0.669953	0.235203	0.735098	1.07064	0.816168
XLOC_019533	0.192546	0.151897	1.00637	0.416872	1.98489	2.45157	1.95896	0.0269937	0.428848	0.643438	0.378797
XLOC_019549	0.557802	0.332052	0.311442	0.411332	0.389223	0.618603	0.244837	0.757191	0.820462	1.84237	0.611701
XLOC_019582	0.610641	0.370057	0.325215	0.837793	1.36013	0.222562	0.850906	0.360947	0.300497	0.897809	1.08736
XLOC_019614	0.483039	0.640962	2.82497	1.74552	0.790149	0.710769	0.834633	1.22429	1.99525	0.579135	0.42021
XLOC_019627	0.366209	0.264426	0.410164	0.664352	2.63739	1.22723	1.87179	1.20057	0.986303	0.357584	1.07204
XLOC_019631	0.978069	1.12004	3.74768	0.531968	9.10667e-38	0.599621	0.70632	0.321556	0.194645	0.571436	0
XLOC_019659	2.34442	1.99491	4.36086	3.92216	4.13821	2.00347	3.29008	4.12674	2.43243	1.42289	5.07729
XLOC_019690	1.65425	1.43683	14.8666	8.06949	0.0843281	0.765086	0.94525	2.71985	3.54726	2.53161	3.88804
XLOC_019692	0.641026	0.174065	1.14165	2.38672e-84	0.780696	1.03837	0.514492	1.28935	2.18284	2.25581	1.75165
XLOC_019712	0.128422	0.647383	0	0.725454	0	0.565329	0	0.251705	0.514137	0	0.369717
XLOC_019728	2.45752	2.91528	2.67001	2.36077	2.40918	2.94002	2.01853	3.1836	2.2349	1.39101	2.14664
XLOC_019744	0	0	0	0	0.557142	0	0	0	1.10354	0	0
XLOC_019769	0.31604	0.290415	0.827031	0	2.02195	1.34573	1.06124	1.02547	0.185403	0.51289	0.580002
XLOC_019791	1.02875	1.03294	1.04057	0.814719	1.41397	1.08073e-41	0.35198	0.00656731	1.08647	0.226468	0.82221
XLOC_019800	0.0731658	0	3.93955	2.05663	15.6923	19.1913	23.837	0.327084	0	2.32163	1.7732
XLOC_019811	3.33404e-100	0	1.35776e-43	5.31497e-44	0.316792	2.74623e-222	1.09995	0.835871	0.500734	4.75036	0.706684
XLOC_019829	0.0286915	0	0	0	0	0	0	1.14938	0	0	0
XLOC_019836	0.223518	0.476879	0.606115	0.261969	1.4239	0.651441	0	0.0964559	0	0.622169	0.431438
XLOC_019838	0.313887	0.159508	0.307065	0	0.258471	0	0.258849	0.512897	0.304493	0	0.341817
XLOC_019839	0.739242	0.565146	0.660561	1.24104	0.332205	0.39246	1.0579	0.139473	0	1.05666	0.767363
XLOC_019856	0.215155	0.319682	0.891357	0.22659	0.745695	0.431673	1.29584	0.457583	0.280428	0.643131	0.284538
XLOC_019875	0.120481	0.348672	1.02997	1.04978	0.494503	0.814903	0.526343	0.856506	0.481516	0.953282	0.910843
XLOC_019919	0.0717189	0.0610692	0.492065	0.597879	0.261141	0.591494	0.527295	0.247717	0.354857	1.34654	0.934107
XLOC_019920	0.589603	0.458405	1.41215	0.292944	1.8814	1.63847	1.82458	0.457833	0.389532	4.29069	0.0642581
XLOC_019921	9.43671	7.3703	7.54567	2.92185	0.410867	0.261714	0.767352	3.98849	0.107961	11.6417	0.194156
XLOC_019926	0.557101	0.832831	0.838582	0.949544	1.31291	2.11479	2.25398	0.112745	0.812064	1.31687	0.737455
XLOC_019941	39.5902	45.4029	61.0878	71.9467	50.9282	67.2267	64.9941	46.615	59.1902	40.642	57.1173
XLOC_019986	1.41338	1.50438	1.05012	1.15356	1.4049	1.35625	0.951205	0.807074	0.780523	1.16491	0.978012
XLOC_019999	0.538998	1.01784	0.765007	0.824374	0.119049	0.26413	0.0689076	1.16491	0.704642	1.09717	0.884943
XLOC_020033	0.492378	0.362346	0.568046	0.276502	1.1645	1.16179	1.70761	0.298638	0.25467	0.439657	0.774822
XLOC_020034	0.225398	0.48208	0.592882	0.736554	0.474477	0.436232	0.291822	0.263608	0.20548	0.635238	0.629849
XLOC_020047	0.979046	0.88039	1.36883	1.11663	1.68615	1.98998	2.17868	0.169981	1.12304	1.2453	0.986378
XLOC_020051	2.58827	2.90466	1.65671	0.975252	0.908987	0.419053	0.845721	1.39873	1.20229	3.11086	0.928183
XLOC_020061	0.100071	0.0873701	1.77209	0	0.188485	0.208744	1.40767	1.43775	0.794024	1.25416	1.59116
XLOC_020086	0	0	2.50865	0	0	1.96764	2.02462	4.31131	0	3.54973e-258	0
XLOC_020114	0.171953	0.0394416	0.262677	0.325131	0.526685	0.528932	0.753905	0	0.402831	0.231891	0.401507
XLOC_020117	2.50887	3.86182	2.93701	2.56803	0.0614331	0.277761	0.0626241	2.11046	1.61902	0.85813	1.47584
XLOC_020130	0.201859	2.11514e-249	0.0950331	8.21449e-78	0.729891	1.62991e-30	0	1.6632	0	0.677832	2.51366e-289
XLOC_020153	0.328066	0.256409	0.154876	0.587057	0.980909	1.56884	1.61573	0.397972	0.543249	0	0.144224
XLOC_020155	1.70816	1.79666	3.88437	3.84346	3.27398	5.60051	4.08018	1.44678	4.37762	2.52951	5.94243
XLOC_020163	0.0377249	0	0.18905	0.483472	0	0.21604	0.212692	0.0806339	0.505113	0.432217	0.188224
XLOC_020164	0.101653	0	1.45059	0.924596	0.274421	0.949677	0	0.878879	0.73176	0.377614	0.52859
XLOC_020166	18.8998	21.2769	16.9193	28.8139	22.7463	29.8471	28.2146	26.2835	25.2764	19.1751	24.2127
XLOC_020169	1.17417	0.926752	0.557671	3.19242	1.33966	1.49223	0.730031	1.60439	0.606565	0.452942	2.05457
XLOC_020174	0.633593	0.71817	1.27244	1.1459	2.8067	2.94737	1.69053	1.57998	0.705911	1.55278	2.95196
XLOC_020175	0.0461041	0.122368	0.464191	0	1.25896	0	0.364786	0.20471	0	2.19903	0
XLOC_020245	0.923497	0.750988	1.84151	1.73712	2.2548	1.45585	1.41965	0.826336	0.459373	2.31243e-104	1.00244
XLOC_020260	0.436287	0.323021	0.64586	0.410727	0.0283526	0.027977	0.166847	0.00999629	0.0360157	1.25355	0.738888
XLOC_020274	68.6841	60.7778	36.6863	39.1231	46.1625	43.8173	47.2108	44.8719	44.9757	53.0282	30.1762
XLOC_020279	0	0	0	0	0.975331	1.4485	1.83543	0	0.252329	0.378786	1.06699
XLOC_020281	0.200625	0	0.260311	0.166476	0.761408	1.24544	0.952446	0.210144	0.451821	0.532022	0.359611
XLOC_020290	3.08517	2.01207	10.4876	8.86543	2.52793e-61	3.14615e-17	0.769117	7.12681	5.20459	1.74804	5.80332
XLOC_020307	0.241779	0.239823	0.533751	0.481487	0.208968	0.47655	0.163682	0.400002	0.495135	0.373604	0.560924
XLOC_020329	3.25205	3.01328	2.62455	1.41892	5.61807	3.32763	2.77636	1.58805	2.24283	2.11335	2.13911
XLOC_020374	1.87892	2.00981	0.819688	0.130121	0.258065	0.340705	0.222317	0.790338	0.439265	0.0412929	0.809383
XLOC_020383	1.24439	0.927322	0.932608	1.03119	1.71136	1.9293	1.07343	0.855032	1.4698	0.422239	1.00575
XLOC_020384	1.8306	2.47071	6.02201	3.1434	7.54075	6.3112	6.86706	4.1604	5.1985	4.34932	10.0546
XLOC_020391	11.2255	11.7542	6.58554	2.63887	5.41194	5.813	4.96835	56.7647	6.4281	114.022	2.92832
XLOC_020524	0	0.491914	0	0.552053	0	0	0	0.690513	0	3.07867	1.14467
XLOC_020526	0.267907	0.179096	1.2993e-59	1.78902e-159	1.63441e-104	1.21692e-81	0.220246	0	0.268713	4.67056e-166	0.911512
XLOC_020527	0.0199227	0.0526145	0.178117	0.22579	0.113625	0.268329	0.130663	0	0.435517	0.617259	0.349416
XLOC_020550	0.281158	0	0	0	0	0	0	0.664254	0	0	7.67679
XLOC_020561	0.30342	0.458916	0	1.04394	0	0.414336	0	0.109419	0.481104	0	0.485408
XLOC_020580	1.36134	0.431276	3.53905	4.22966	1.31301	0.309364	0.0358346	1.02173	0.348957	0.268476	0.423227
XLOC_020590	0.319374	0.426738	0.335574	0.094852	0.505626	1.25539	0.316831	0.0306072	0.401327	0.738795	0.274667
XLOC_020592	0.200089	0.0744387	0.126049	0.328558	0.203435	0.237862	0.448805	0.483817	0	0.925993	0.120921
XLOC_020599	3.90629	2.17848	5.62401	3.529	3.74528	2.30922	3.39936	20.3618	7.10553	33.2861	13.268
XLOC_020604	1.5753	1.40396	2.1802	1.68323	1.20217	0.838775	4.45503e-36	2.07644	0.971038	3.01672	2.25508
XLOC_020619	0.485079	0.510375	1.32473	0.568739	0.457364	0	0	0.374701	1.72322	0.69074	1.22769
XLOC_020621	0.261988	0.763743	0.584759	0.293362	0.298675	1.32617	0.510382	1.47496	2.09851	2.33111	0.704146
XLOC_020631	1.23356	1.30288	1.21871	1.21822	0.237714	0.813069	0.528546	0.595201	2.16354	1.90816	2.03944
XLOC_020633	0.133058	0.116386	0.18131	0.0601217	0.0778169	0.372991	0.183805	0.0437611	0.886074	0.691219	0.468795
XLOC_020634	0.216364	0.350225	0.514424	0.749301	1.24164	0.714922	0.963303	0	0.726983	0.469498	0.454187
XLOC_020638	0.0493471	0.0398318	0.890669	1.32878	0.592158	1.13046	0.806405	0.655089	0.242459	0.338513	1.03155
XLOC_020648	0.790544	0.498958	5.33084	5.1842	2.48187	2.53681	2.7021	3.95655	4.13599	3.14751	9.57467
XLOC_020653	0.0701207	0.204962	0.283025	2.21553e-25	0.0475646	0.0418544	0.0248067	0.0691058	0.76397	0.301925	0.0947393
XLOC_020663	8.9676	9.32788	12.2519	11.2121	12.7021	10.7778	10.643	10.5085	8.23643	8.73909	12.5874
XLOC_020664	0.234141	0.175025	0.450285	0.383614	0.538376	0.690935	0.279235	0.0673095	0.411842	0.548924	0.653688
XLOC_020713	0.214544	0.281225	0.239893	0.310285	0.342152	0	0	0.117872	0.499891	0.373859	0.248955
XLOC_020716	13.1523	11.3423	13.492	18.8647	21.2119	19.2834	20.8455	20.9911	22.4397	25.5127	21.7951
XLOC_020721	16.2539	15.6442	14.2492	16.3782	22.7919	30.17	27.6351	14.6154	18.241	17.355	17.0618
XLOC_020731	0.242537	2.99483e-14	1.85541e-28	3.34834e-51	9.86104e-14	0.00302499	3.07897e-06	0.181769	0.361864	2.6412e-39	0.936618
XLOC_020736	0.379393	0.35173	1.1181	0.722764	0.186079	0.722295	0.375139	0.390525	0.261025	0.621668	0.569638
XLOC_020737	0.301717	0.162773	0.178416	0.360753	0.393967	0.110316	0.255621	0.215499	0.336148	0.137616	0.311087
XLOC_020748	0.213325	0.286195	0.594971	0.388655	1.03221	1.21265	1.41116	1.01698	0.29342	0.720915	0.41049
XLOC_020749	0.0699707	3.20748e-249	1.06297	3.89948	3.12842	1.99145e-283	1.64786	2.76531	4.74097	9.95751	6.16325
XLOC_020750	0.0693992	0.284776	0.802773	0.433855	3.21091	1.66667	6.06112	0.262939	0.53107	0.258471	1.80963
XLOC_020771	0.510619	0.536017	0.889232	1.00735	3.46536	2.96567	2.82921	0.533348	0.708466	0.381006	0.712383
XLOC_020773	1.97413	1.8647	4.84441	5.86334	1.80318	7.22541	9.01084	8.47583	0.875577	6.44255	7.42771
XLOC_020800	0.570091	0.191849	0.485869	0.455781	0	0	0	0.385496	0.666278	0.804878	0.683621
XLOC_020802	0.0955527	0.120737	0	0	0	0.508875	0.928879	0	0.584435	0.283188	0.196924
XLOC_020840	1.43692	1.11605	1.62579	0.277734	1.33139e-12	0.895861	1.40316	1.76722	5.58905e-05	2.79695e-43	0.961763
XLOC_020871	0.309735	0.243286	0.302626	0.379028	0.73622	2.31402	1.38856	0.583556	0.623657	0.235349	0.35391
XLOC_020891	1.65618	2.51466	0.301473	0.907923	0.33888	0.00127694	0.484722	1.55096	1.05292	0.603556	0.321305
XLOC_020895	0.114061	0.11002	0.303201	0.2078	0.371641	0.829184	0.801175	0.0381064	0.211466	0.282731	0.537951
XLOC_020897	2.05165	2.39159	0.914257	1.9443	1.44114	1.67862	2.58276	3.36053	1.99289	1.32974	1.05627
XLOC_020901	1.20835	1.68124	1.53083	1.96764	0.89233	1.61738	2.22253	0.729626	2.06201	1.6965	1.06718
XLOC_020922	0.275082	0.341363	1.21034	1.50578	2.93405	2.69431	3.29531	0.519319	1.74214	0.760438	3.0878
XLOC_020924	0.0945629	0.117171	0.119691	0	2.21556e-138	0.433848	3.9616e-14	0.688395	9.85001e-06	0.119412	0.517559
XLOC_020926	5.88087	5.90933	6.69994	6.07373	6.37702	5.94398	5.5575	1.56079	15.1508	11.1925	22.4595
XLOC_020929	1.01819	1.16543	1.61127	1.9013	1.57736	2.69679	1.42843	0.688521	1.08716	0.947877	1.8776
XLOC_020959	0.217382	0.263835	0.396764	0.41919	0.140103	0.238971	0.242555	0.0975019	0.463616	0.48748	0.660597
XLOC_020960	0.312242	0.231168	1.83739	1.48428e-06	0.522073	0.503479	0.266694	1.5113e-06	0.773698	0.64026	3.66678
XLOC_020987	0.0387584	0	0.484729	0.620011	0.438673	0.57912	0.364346	0.147194	0.531209	0.48577	1.27138
XLOC_021000	0.584361	0.535017	0.550828	0.689418	0.581189	0.633526	0.461572	0.862804	0.531366	0.49432	0.785694
XLOC_021001	0	0	0.523692	0	0.140646	0.31662	0.463242	0	0.146389	0.213851	0.880851
XLOC_021002	0.802501	0.358041	0.808825	0.436968	0.0869203	0.202653	0	0.584467	0.813846	1.21644	0.378242
XLOC_021011	0.516272	0.479898	0.549164	0.892657	0.231055	0.27725	0.124121	1.30721	0.260077	1.21671	1.32367
XLOC_021019	0.632243	0.318777	0.804053	1.14567	0.307438	0.231942	0.352934	0.318986	0.345885	0.954591	0.296183
XLOC_021020	0.130728	0.345144	0.487223	0.481325	0.567606	0.692526	0.465841	0.722345	0.494345	0.774901	0.724596
XLOC_021034	0.342078	0.428314	0.576161	0.248705	0.429411	0.176722	0.390481	0.846628	1.02356	5.60543	0.653805
XLOC_021046	21.6652	20.4272	52.4422	53.5964	38.4047	42.0129	44.969	53.4032	37.4379	32.5481	42.5412
XLOC_021057	1.00139	1.0168	1.67199	1.37643	0.950269	1.41717	0.956604	0.516384	0.991653	0.969589	2.13453
XLOC_021061	0.0743732	0	0.474771	0.431756	0.238969	0.284653	0.798973	0.808842	0.632964	0.242482	0.797825
XLOC_021290	7.25139	6.97359	18.0344	22.3197	32.5653	41.7538	47.1446	21.0332	29.0481	72.8064	33.8104
XLOC_021320	2.77227	1.86285	7.76362	7.0313	3.96603	8.94862	8.61732	1.38508	3.55754	7.4731	5.49788
XLOC_021340	0.568012	0.988156	1.19592	0.377612	0.614867	0.424083	0.3026	0.496133	0.299181	0.845866	0.965666
XLOC_021354	0.811186	0.957053	0.584396	0.61834	1.06529	1.295	0.261303	0.617815	0.556501	0.394139	0.378077
XLOC_021372	1.2293	0.761759	0	0	0	1.70884	0	0	1.66455	0	0
XLOC_021380	0.212372	0.300873	0.256217	0	0.156416	0.0475608	0.0900477	0.505886	0.0265775	0.23806	0.702494
XLOC_021384	0.570836	0.422432	0.556307	0.627243	0.0360822	0.344121	0.451961	0.548345	0.924494	1.18149	0.320237
XLOC_021391	2.06657	0.710266	5.1494	4.60589	0.992665	1.41631	0.0791239	5.51581	2.98306	6.29726	1.92588
XLOC_021409	0.886365	0.987168	1.59368	1.52339	0.838063	1.13283	1.14558	0.388323	0.969133	0.757238	1.21493
XLOC_021418	12.9233	10.9758	14.3794	11.8593	9.80402	11.0642	10.5354	19.1602	11.3597	9.29348	12.6033
XLOC_021448	42.4497	44.1334	79.7793	60.9239	48.7604	65.49	61.0752	47.2078	50.1301	49.925	64.4763
XLOC_021449	0.0838477	0.213303	1.43917	0.936152	14.0142	22.1123	23.6459	0	0	1.61483	0
XLOC_021469	1.0528	1.08342	2.29915	1.11059	0.47011	0.419911	0.574536	0.633226	1.04644	1.61498	2.03294
XLOC_021470	0.202153	0.110298	0.119005	0.0310516	0.497544	1.08151	0.372503	0.127409	0.060849	1.14436	0.413424
XLOC_021502	0.939883	1.36844	0.327244	0.337369	0.38301	2.35202	0.346145	0.676233	3.12994	2.96883	2.20863
XLOC_021507	2.65471	3.11101	1.6645	1.02394	0.505857	0.8972	0.0640693	0.581849	0.290888	0.261314	0.725376
XLOC_021521	42.2291	46.8702	45.9802	51.4741	44.0003	50.7895	47.5584	53.7418	76.6138	55.9208	70.5407
XLOC_021558	0.845153	0.543146	0.490946	0.635851	1.28849	0.79657	0.574435	0.381833	1.62368	0.519188	0.799477
XLOC_021567	0.232134	0	0.263616	0	0	0.368242	0	0	0	1.14694	0
XLOC_021570	1.52209	1.64758	0.724842	0.314364	1.06635	0.911235	2.42357	3.34524	0.523927	1.91263	1.688
XLOC_021572	1.16298	0.975113	0.835427	0.155678	0.158838	0	0	0.364068	0.109221	0.477725	0.218386
XLOC_021581	7.81097	8.85363	2.8864	3.6365	4.81055	4.56525	2.78623	4.57113	6.77953	3.49827	6.33056
XLOC_021583	0.157064	0.301869	0.169033	0.861662	0.181934	0	0	0.2181	0.314497	0.457241	2.75238
XLOC_021584	16.7431	18.453	2.11688	7.85346	10.3373	11.2534	9.40582	10.9945	34.3637	4.3453	18.657
XLOC_021586	1.4131	1.47717	1.12158	1.2803	2.24192	3.10346	2.97171	0.953404	1.42273	1.70901	1.50056
XLOC_021625	0.03197	0	0.1382	0	0.228367	0	0.400858	1.26158	0.0687031	0.181581	0.333742
XLOC_021626	0.102131	0.0744022	0.458956	0.220104	2.38085	3.05196	2.95464	0.0203822	0.471499	0.683347	0.989772
XLOC_021627	0.285746	0.187621	0.693333	0.672677	0.211006	0.0373003	2.79513e-10	0.460867	1.52568	0.717185	1.56093
XLOC_021629	1.11875	0.80805	1.21904	0.393633	1.52692	0.919922	0.644026	0.134483	0.551099	1.13381	0.959356
XLOC_021637	0.318519	0.349401	0.19178	0	0.456787	0.266605	0.529952	0.64796	0	0	0.998865
XLOC_021655	0.138651	0.38051	0.605465	0.869136	0	0.6786	0.717339	0.678513	0.358572	0	0.359848
XLOC_021692	0.378563	0.496859	0.439419	0.469248	0.240291	0.12174	0.381396	0.122091	0.312186	0.554183	0.534423
XLOC_021693	0.74612	0.499723	0.825407	0.8413	0.621732	0.424238	0.690893	0.133864	0.949499	1.09338	0.66968
XLOC_021697	28.1657	27.2242	33.4269	24.6333	24.6864	19.1233	18.5893	22.7844	25.4694	24.6087	32.1097
XLOC_021703	0.283641	0.226178	0.710197	0.551673	0	0	0.174471	0.0614513	0.133145	0.205284	0.712538
XLOC_021704	0.454332	0.584038	0.935195	0.377738	0.299693	0	0.169634	1.584	3.44508	4.63915	4.22663
XLOC_021709	0.162071	0.60501	1.10858	0.525349	5.2169e-06	0.0773834	0.0535741	0.30319	0.653115	0.318021	0.814416
XLOC_021715	1.01351	0.96289	1.73476	0.384337	0.395407	0.668013	0.327843	0.604009	0.35324	0.54964	0.882909
XLOC_021721	1.17541	0.795117	0.865801	0.310913	0	0	0	0.57543	0.288563	0.441094	0
XLOC_021729	1.06527	0.880075	1.0339	0.751829	0.635009	0.280995	0.275969	0.114427	0.510245	0.535108	0.988661
XLOC_021746	0.459622	0.33338	0.287677	0.375882	0	0.471951	0	0.336682	0.284789	0.448431	0
XLOC_021761	0.126645	0.132814	1.24147	2.20784	1.03384	1.12308	1.2078	0.528394	1.40214	1.3056	3.61395
XLOC_021763	1.80857	1.82112	2.79309	2.26379	2.0947	1.46522	0.94613	1.12386	1.8778	1.01743	1.9203
XLOC_021765	0.662931	1.02161	0.374541	0.981388	4.79244e-36	0	0.0564996	0.257333	1.76341	1.28939	6.70546
XLOC_021772	3.68042	3.17829	2.52702	2.00496	1.49857	2.02143	1.30558	2.23287	3.61856	3.33745	2.0888
XLOC_021773	0.677376	0.798064	0.644912	0.681379	0	0	0	0.0530701	0.434311	1.84676	0.895675
XLOC_021778	0.200717	0.106379	0	0	0	0.248392	0	0	0	2.53321	0
XLOC_021779	0.566967	0.523939	0.640689	0	0.734677	0.168278	0.166769	0.257917	0	0.991169	0.145573
XLOC_021797	1.01486	1.00861	0.329719	0.657913	0.439873	0	0.239913	0.147721	1.11817	0.482022	1.61559
XLOC_021799	6.13985	8.90733	5.075	2.14952	3.80283	2.7899	5.00851	20.0679	9.30323	13.5539	5.41622
XLOC_021817	0.194261	0.136128	0.166997	0.319629	0.497351	0.79356	0.303792	0	0.607446	0.498678	0.618639
XLOC_021838	1.8323	2.19519	0.596228	0.897606	1.05952	0.0674134	8.79066e-15	0.82128	1.41438	3.26914	0.884566
XLOC_021839	0.898297	0.850341	2.023	0.977553	0.496966	0.449391	0.317545	1.83193	2.044	0.789705	0.915434
XLOC_021841	3.05558	2.86783	4.84242	4.91655	4.88726	5.58717	3.04198	3.51854	4.30749	5.7954	7.767
XLOC_021842	0.0502012	0.196667	0.574396	0.885385	0.144082	0.491648	0.316401	0.817131	0.406674	1.21138	1.66251
XLOC_021859	18.1276	15.4362	13.5607	15.1635	13.6939	10.7755	12.3023	13.3393	9.29535	7.70096	8.65184
XLOC_021872	0.129035	0.179084	0.239334	0.161328	0.412562	0.326924	0.266453	0.282202	0.485642	0.392945	0.509829
XLOC_021920	0.0453038	0.0265664	2.24367	0.729117	1.87841	3.23778	2.70636	0.154801	1.55418	1.00651	2.44026
XLOC_021935	0.624149	0.465319	0.775156	0.897063	0.881981	0.965309	1.22089	0.850959	0.60198	0.774193	0.984457
XLOC_021952	40.9988	46.5021	116.815	131.906	150.734	136.493	154.282	144.491	271.228	315.058	313.694
XLOC_021956	0.221502	0.267104	0.428343	0.603497	1.57448	2.00953	0.875968	0.0430419	0.968309	0.838166	0.872629
XLOC_021975	0.740327	0.442094	1.39251	2.4009	0.593418	0.908601	0.55478	0.584136	0.604055	0.263785	2.17106
XLOC_021978	0.0694934	0.279989	0	0	0	0	0	0.552713	0	3.34925	0
XLOC_021994	0.293295	0.37568	0.893883	1.14137	1.43082	3.07661	1.52985	0.332323	1.1433	0.587082	0.621482
XLOC_022022	0.235854	0.220209	0.211238	0.397969	0.395771	0.299351	0.137071	0.822539	0	0.322295	0.205857
XLOC_022045	7.39521	5.56037	10.9502	6.87581	1.28106	2.41839	1.27498	18.5555	11.8807	12.5562	16.6645
XLOC_022048	0.16778	0.295827	0.534223	0	0.319778	0.779368	0.232526	1.49242	1.44392	2.5434	0.277738
XLOC_022050	1.45365	1.47408	2.04401	1.06548	0.430159	0.512216	0.442435	0.339444	0.381458	2.18811	0.778076
XLOC_022082	0.399255	6.32746e-96	0.707639	0.935758	0.150485	0.321983	1.13095e-63	0.993934	0.0249762	2.02348	0.0428997
XLOC_022088	2.08253	2.36894	2.48822	1.29219	4.53398	2.41987	2.93614	2.69825	3.09055	2.37127	1.36018
XLOC_022104	0.0250899	0.0377568	0.488922	5.31919	0.569873	1.39241	1.50484	0.372302	1.65602	1.9387	1.69804
XLOC_022106	0.184778	0.0969102	0.480435	0.414612	0.222127	1.27321	0.248681	0	0.488804	0.240813	0.805154
XLOC_022110	0.410428	0.354864	1.08566	0	0.721382	6.00154e-08	0.828438	0.1431	0.458792	0.963998	0.310916
XLOC_022111	50.8905	55.4066	159.608	211.273	184.196	208.088	209.712	91.9052	272.03	73.0098	251.849
XLOC_022146	0.201095	0.389629	0.748999	0.374848	1.04523	0.590556	1.23308e-49	0.754921	0.291131	0.999725	0.368228
XLOC_022155	0.15712	0.145532	0.0356296	0.487136	0.224162	0.366544	0.168454	0.171108	0.23615	0.491508	0.501789
XLOC_022157	0.428438	0.426417	1.5213	1.25135	0.549971	0.439581	1.44502	0.383504	0.201911	0.364157	0.316231
XLOC_022158	13.2543	14.8135	30.7792	20.1845	3.88321	7.53009	1.80917	19.3907	14.8665	7.65732	15.6036
XLOC_022181	0.8241	0.154849	0.0449647	1.27237e-23	1.80391	8.22208e-31	0.416008	2.90016	0.825561	0.486207	0.0127678
XLOC_022183	1.73969	1.84355	2.07333	1.27788	1.08306	2.2733	0.793301	1.32861	2.41531	1.92175	1.99194
XLOC_022186	5.366	5.98212	14.9669	14.0404	7.1383	7.43501	6.54202	4.73708	10.4575	9.23081	12.9158
XLOC_022187	1.99205	1.76296	3.56501	4.24666	2.06982	3.88548	3.06673	1.34589	2.36972	2.25665	3.35628
XLOC_022195	0.421843	0.285731	0.175957	0	4.42483e-153	0	0	0.62816	1.14714	2.83155	0.199808
XLOC_022220	0.762363	0.85807	1.78582	1.93551	3.98399	0.666007	3.71514	1.37969	0.704528	0.92403	1.76515
XLOC_022223	0.512462	0.814888	1.51348	7.26974e-103	0.152952	0.223988	0.235548	0.361114	0.850311	1.42161	1.30766
XLOC_022228	0.498966	0.57156	2.74899	2.96995	2.64385	3.34775	2.22256	2.25517	2.96654	1.74209	7.37546
XLOC_022245	0.78845	0.416459	1.01252	1.52364	2.756	3.70001	3.04104	1.11185	1.05521	0.987599	1.70687
XLOC_022352	0.622548	0.630937	0.470116	0.392931	0.305661	0.169774	0.0973165	0.982553	0.484284	0.623563	0.212889
XLOC_022354	0.101738	0	0	0	0	0	0	0	0	0.883425	0.592028
XLOC_022373	0.56259	0.538487	1.4888	1.08713	2.1515	2.8286	2.52486	0.567201	1.82913	0.815625	0.967092
XLOC_022387	0.893002	0.956396	1.21064	0.228127	0	0	0	0.21759	0.464509	0.375687	0.583311
XLOC_022425	0.169086	0.170093	0.33734	0.430603	0.712897	1.26493	0.810246	0.0846461	0.536574	0.232658	0.358705
XLOC_022438	5.74438	9.50142	2.68889	3.46833	5.29399	3.88028	4.1459	2.45269	4.46058	0.345595	1.91528
XLOC_022464	0.629171	0.608608	0.443273	0	0.879572	0.772424	0.673833	0	0.207459	0.699257	1.13522
XLOC_022525	8.41318	8.89794	7.9406	4.28911	6.56416	6.44475	4.99757	7.56692	6.01655	8.93927	4.25654
XLOC_022527	2.66882	3.33409	2.09008	1.31063	1.24761	0.959193	0.906525	0.851127	2.33453	2.27418	0
XLOC_022537	2.07718	2.61811	2.39952	1.2288	0.154629	0.519766	0.0198696	1.53685	1.40727e-39	0.335883	0.488133
XLOC_022538	0.273696	0.386876	0.59374	0.243975	0.271714	0.227499	0.419122	0.146343	0.695735	0.279148	0.79574
XLOC_022563	0.236825	0.101404	0.344604	0.447582	0.243931	0	0	0	1.23379	0.49953	1.23076
XLOC_022576	15.9887	13.9577	19.603	20.4532	13.8025	16.9611	16.1826	12.9353	21.3161	12.8842	27.3816
XLOC_022648	0.378558	0.56275	0.172363	0.405434	0.434162	0.349423	0.63256	0.144961	0.380379	0.9227	0.287338
XLOC_022675	25.6846	22.7634	36.2324	31.6455	25.2327	22.0336	20.8353	32.5986	13.2957	14.2609	17.6968
XLOC_022679	0.504479	0.55958	1.25677	1.64355	2.65359	2.02428	1.94118	0.584309	0	0	0.876218
XLOC_022681	0.458267	0.0681423	0.231877	0.148439	0.397512	0.473562	0.813058	0	0.391004	0.143735	0.667543
XLOC_022686	1.09847	1.12495	2.04748	0.958232	0.610491	1.19937	0.933391	0.417874	1.63898	1.57814	2.17349
XLOC_022721	0.238869	0	0.350819	1.23897	0.934709	1.39258	1.54259	1.17651	1.46646	0.794679	2.11534
XLOC_022725	18.6485	21.8012	14.3143	19.7627	14.6207	10.9882	12.1599	27.9249	24.1382	31.8824	26.6435
XLOC_022760	0.145034	0.191492	0.343053	0.567318	0.850064	1.09717	0.852616	0.374971	0.0286587	0.170663	1.60959
XLOC_022773	4.26489	4.3173	19.6703	16.272	16.0256	17.2152	18.3733	35.2671	7.96956	8.78122	15.9781
XLOC_022788	3.61238	3.73929	2.10068	3.8119	1.04595	0.799623	0.645781	1.61342	1.56083	0.490213	1.80102
XLOC_022798	0.126866	0	0	0.203546	0	0.392002	0	0.0799818	0.508367	0.289552	0.191195
XLOC_022823	0.275879	0.482059	0.410237	0.104661	0.208772	0.110753	0.0574029	0.974466	0.0385506	0.231079	0.207306
XLOC_022834	1.11962	1.11534	2.36107	3.17249	1.0407	1.39479	0.995935	1.90975	1.21802	1.38947	2.88038
XLOC_022837	0.0525906	0	0.237048	0	1.31312	0.613733	0.29216	0.241604	0.277496	0	0.583446
XLOC_022839	0.353749	0.430039	0.304709	0.140226	0.143009	0.991936	0.473236	0.14557	0	0.622485	0.723547
XLOC_022846	1.31349	2.30311	7.50323	5.7034	1.02704	3.40176e-40	0.184003	3.62593	4.75082	2.31369	8.37394
XLOC_023049	0	0	3.92428	0	0	2.45512	0	0	6.42834	0	0
XLOC_023051	0.501539	0.188776	0.638173	0	0.812031	1.7055	0.883777	0	1.84471	0.87291	1.39098
XLOC_023053	1.10705	1.58526	1.35544	2.2574	0.458104	0.794208	0.831488	4.31265	1.4468	2.66533	2.12811
XLOC_023054	0.171254	0	0	0	0	0.558173	0	0.329029	0.360172	0.567852	0
XLOC_023056	0.643106	0.136639	1.71243	0.288966	0	0.331422	0	0.0944812	0.202049	0.722294	2.30127
XLOC_023064	0	0	0	0	0	0	0	0	0	36.2598	0
XLOC_023073	0.312928	0.228809	0.0891141	0.317855	0.246993	0.222296	3.76407e-36	0.940379	0.903901	0.763861	0.596203
XLOC_023075	0.259972	0.239734	0.752972	0.399393	2.34565	3.136	2.56806	0.0350337	0.44792	0.532888	0.444627
XLOC_023077	0.169383	0.242464	0	0.84685	1.77115e-205	0.447369	0	0	0.705595	0.331616	0
XLOC_023097	4.80512	5.44522	5.65044	2.56556	2.02752	2.59225	1.5059	18.0075	4.62969	5.00058	7.31557
XLOC_023124	0.146267	0	0.664211	0	0.281928	0.342173	0	0.115502	0.736623	0.368511	0
XLOC_023125	0.927958	3.16043e-242	0.339339	8.40705e-22	0.327326	4.1914e-61	0	0.255855	1.16153	0.270969	0.215252
XLOC_023126	0.558763	0.327331	0.321388	1.4727e-27	0.663775	0.283376	4.87106e-125	0.17046	0.222662	0	0.651218
XLOC_023133	0.688857	0.810236	0.732852	0.328854	0.152686	0.549368	0	0.121949	0.170376	0.408116	1.26244
XLOC_023158	0.0861887	0.10263	0.464027	0.86216	0.7006	0.480273	0.634643	0.53608	0.871269	0.0804807	0.68245
XLOC_023185	5.74509	5.95029	3.91214	3.90248	2.92883	2.97833	3.78533	2.49832	5.83427	3.36304	3.92084
XLOC_023207	1.46751	1.44742	1.19506	0.892273	2.44647	0.942886	1.07673	1.31237	1.25569	1.06058	1.5138
XLOC_023251	0.336708	0.573392	0.739893	1.62837	6.02111	9.47783	14.1595	1.69575	2.08522	0.625433	2.04087
XLOC_023252	0.186932	0.296629	0.691896	0.378047	2.14596	5.01078	5.0075	1.55396	1.33303	0.756763	1.15863
XLOC_023272	7.74205	8.72901	3.08951	3.67132	2.46118	1.07026	1.4986	7.18901	3.34684	4.04413	3.12101
XLOC_023277	1.96604	1.90602	1.3366	1.92375	1.12823	1.39385	0.481822	0.54382	1.0377	2.0092	1.23856
XLOC_023300	1.61184	1.77985	3.43252	3.40271	2.64563	3.72342	4.69017	1.06318	4.55388	5.0379	3.96086
XLOC_023315	1.00031	0.708885	0.879737	0.455363	0.965814	1.07128	0.603326	0.101331	1.46808	1.42089	0.973645
XLOC_023346	0.1758	0.377551	0.304272	0.638406	0.24728	0.585263	0	0.349741	0.177937	0.661566	0.174465
XLOC_023413	5.53482	7.21954	13.1009	6.18395	4.28818	5.02774	4.84625	22.945	4.35086	8.78339	7.25819
XLOC_023417	0.235851	0.348015	0.442304	0.652699	1.05159	1.69641	1.37494	0.0851279	0.609238	0.473032	0.314553
XLOC_023481	0.649682	0.801568	2.06065	1.38957	0.588029	0.168308	0	0.181653	0.939352	0.507237	0.719162
XLOC_023482	0.325046	0.161603	0.650801	0.233633	2.22463	1.38982	3.43826	0.305574	0.522638	0.224584	1.48475
XLOC_023489	0	0	0	0	0	0	0	0	0	9.05609	0
XLOC_023496	0.387537	0.186577	0.176361	0.455479	0.493154	0.268989	0.268051	0.0920268	4.44674	6.81684	2.46684
XLOC_023497	0.838104	1.03899	1.10979	2.76883	0.394004	0.134608	0.31986	2.22718	0.970459	1.0213	2.82746
XLOC_023509	0.244076	0.254407	1.01503	0.542014	0.327579	0.387059	0	0.637134	0.453	0	0.677163
XLOC_023521	0.307101	0.398026	0.360258	0.151262	0.118112	0.276499	0.124875	0.101641	0.110359	0.298921	0.588304
XLOC_023531	10.8336	11.531	8.88159	8.79187	11.8848	12.0902	9.09659	5.20336	7.69566	8.21972	10.4503
XLOC_023533	0.387253	0.48799	0.219257	0.280762	2.20662	2.34577	2.5375	0.0675274	0.439022	0.218987	0.316732
XLOC_023534	0.327682	0.329219	1.14464	0.368866	1.13483	1.05128	1.17295	0.140475	0.322391	6.31795e-222	0.682901
XLOC_023538	1.09387	0.407954	8.48431e-21	1.02607	1.33925	1.41896	0.478705	1.96355	1.78836	0.363097	0.892992
XLOC_023540	2.62542	2.54711	1.85507	1.35475	2.08095	2.4404	0.732933	0.744078	2.13893	1.61983	1.67563
XLOC_023565	0.30906	0.159445	0.506284	0.671386	0	0	0	0.832415	0.309637	0.93281	0.208187
XLOC_023567	0.334453	0.148863	0.367649	0.575401	1.82585	1.17671	1.96404	0.331203	0.253499	0.330096	0.307018
XLOC_023570	0.327418	0	2.85579	0	0	0	0	1.02117	0	0	0
XLOC_023571	0.273098	0.112211	0.751103	0.484834	0.980883	0.464951	0.410029	0.242153	0.185852	0	0.764614
XLOC_023572	0.0743341	0.0936809	0	0	0	0.740877	0.328326	0	0.320424	0	0.691307
XLOC_023618	1.21502	1.5395	1.5868	1.94997	1.37785	0.759245	0.796047	1.20071	1.14733	1.53301	1.71061
XLOC_023624	0	0	0	0	0.380804	0.893289	0.400058	0	0.651707	0.951651	0.333247
XLOC_023625	10.1894	41.9313	84.7342	61.0653	196.798	67.8674	32.0745	106.747	350.65	182.491	264.849
XLOC_023646	0.148874	0.192099	0	0.426085	0	0	0	0.42864	0	0.759916	0.344771
XLOC_023661	1.95758e-272	0	1.05961e-220	1.37523e-229	1.26427e-74	0.392859	4.92344e-222	0.212966	1.26684e-35	0.946432	4.78275e-110
XLOC_023674	0.719881	0.455993	1.45417	1.78517	2.04472	1.63376	1.79577	2.01676	1.17742	1.15518	2.57103
XLOC_023692	1.2669	1.80734	1.2404	0.705816	0.265371	1.39104	0.388284	0.159564	1.00204	1.28358	2.81555e-13
XLOC_023693	12.1554	11.5373	11.8375	13.8769	16.0602	14.7498	14.8612	8.04571	12.2391	10.8263	13.7163
XLOC_023717	1.41274	1.29513	1.2084	1.88943	1.21859	0.467646	1.04016	1.98237	1.49475	1.03456	1.10992
XLOC_023721	0.3078	0.39655	6.08731	5.65204	7.36848	7.74458	8.26095	4.54442	5.31761	3.42242	4.6729
XLOC_023724	1.89582	1.87566	3.018	3.46963	2.31609	2.97036	1.03304	3.80243	1.83773	2.91443	4.25576
XLOC_023725	0	0	0	0	0	0	0	0	0.853797	1.23907	0
XLOC_023759	0	0	0.268472	0.355699	0.351616	0	0	0	0	0.777875	0.284728
XLOC_023760	0.0424821	0.053989	1.02822	0.690371	4.27071	6.44976	3.80093	0.0684294	1.18369	0.213132	1.642
XLOC_023761	0.0434555	0.107601	1.46992	1.03454	6.32548	7.44529	10.1144	0.0932851	1.03327	1.33032	0.233492
XLOC_023766	21.1139	19.2103	28.5251	32.1851	44.0018	49.302	50.4459	26.5766	39.3775	33.0351	42.3981
XLOC_023773	0.547231	0.134843	0.876361	0.275091	0.948205	1.10457	1.17807	0	0.600828	0.318785	0.204077
XLOC_023822	0.556501	0.775925	2.56411	3.224	1.14133	0.392653	1.26158	1.00801	0.712017	0.396789	0.852201
XLOC_023834	0.550274	0.779639	0.617707	0.261445	0	0.824571	0.472991	1.61317	0	0	0
XLOC_023844	23.1709	23.4266	56.9065	52.7712	36.6696	44.8239	41.8331	62.5137	78.0457	43.1711	84.8464
XLOC_023864	1.60921	2.23479	1.45111	5.23178	5.05956	3.36355	3.71175	2.97133	2.77478	1.64893	0.533586
XLOC_023882	0.170747	0.136859	0.563469	0.775379	0.447517	0.327118	0.47413	0.107336	0.523991	0.513498	0.917892
XLOC_023899	1.61194	1.8497	3.12066	4.15337	1.77151	1.37312	0.644845	1.72921	2.82221	3.67948	3.11646
XLOC_023930	0.45248	0.343234	0.319109	0.400705	0.565621	0.691059	0.482027	0.477662	0.178842	0.485033	0.313096
XLOC_023932	0.12688	0.167966	2.79553	2.01431	1.36012	2.07202	2.51877	2.13709	1.46595	2.77461	4.0742
XLOC_023955	3.38074e-15	2.15319e-12	1.20791	0.000190227	0.00202398	5.68501e-44	6.74824e-20	2.84148	1.69787	0.956666	0.00418277
XLOC_023994	2.96267e-228	9.82568e-99	1.46251e-165	3.53082e-86	4.10849e-238	4.57951e-159	1.89369e-117	4.50773e-137	1.96353	3.79651e-06	1.31171e-103
XLOC_023995	1.77365	1.6767	13.2909	14.1581	12.0906	9.18941	12.6432	55.0042	7.78286	17.122	11.7336
XLOC_024011	0.790465	0.726243	0.259772	0.634841	1.29747	1.0741	1.15523	0.872727	0.963558	1.14593	0.855811
XLOC_024019	1.43321	1.06119	1.79253	1.48658	1.28577	2.80173	2.16218	1.88156	2.10019	1.51802	2.54363
XLOC_024041	10.9955	10.5663	8.52625	11.7283	11.0343	12.7756	11.9692	6.93084	11.3437	9.72574	11.1841
XLOC_024052	0.319322	0.416489	1.43837	0.781033	0.920461	1.00882	1.71886	2.62563	4.50752	1.75591	5.18771
XLOC_024054	0.0900828	0.0354929	1.01239	0.375802	1.01112	1.92226	0.963309	0.200879	0.543966	0.114183	2.04239
XLOC_024097	0.786975	0.610298	0.434337	0.980736	0.187444	0.0715201	0.146337	0.544202	0.458023	0.295683	0.17412
XLOC_024107	0.385559	0.344413	0	0	36.8472	13.7943	53.0708	0.346652	0	1.22659	0.786385
XLOC_024119	0.106415	0.091135	0.339306	0.207008	0.790704	0.674213	0.596444	0.0902819	1.57837	0.295151	1.26558
XLOC_024123	0.0506814	0	0.640993	0	0.480139	1.42281	0	0	0	0.936529	0.217871
XLOC_024159	12.83	13.0178	8.86803	8.55177	6.21926	9.0005	7.58757	6.71335	8.63555	14.98	7.23862
XLOC_024165	1.00399	0.967233	1.0417	0.760669	0.421327	0.330516	0.387863	0.446357	0.570243	0.377838	0.484494
XLOC_024175	1.25437	0.862868	0.630689	0.619714	0.766997	0.336733	0.37344	0.394609	0.428044	0.121126	0.262017
XLOC_024176	0.374131	0.270578	4.53337	6.38954	18.2969	30.763	31.1427	4.2977	6.12767	2.13278	11.8469
XLOC_024215	0.504409	0.542468	2.44212	1.99504	0.75611	0.618732	0.421025	2.665	1.57828	0.63383	0.688961
XLOC_024249	0.618333	0.51255	1.08978	1.14135	0.143629	0.259378	0.612989	0.154301	1.38246	2.00207	2.91775
XLOC_024259	0.843481	0.52607	1.70641	1.46281	0.401762	0	0	0.237878	0.634195	2.90231	1.44483
XLOC_024260	0.632184	0.188086	0.66916	0.422151	0	1.01946	0.463849	2.07993	0.356858	0	0.914375
XLOC_024263	0.40428	0.305306	0.993148	0.528736	0.228612	0.321332	0.231164	0.595596	0.739388	1.80798	1.38543
XLOC_024303	0.943027	5.73499e-32	38.7143	61.595	122.066	169.984	170.513	67.7734	3.94804	2.99786	35.2358
XLOC_024304	0.0861356	0.0670923	0.789344	0.445463	3.02516	4.07799	2.54012	0.0691672	1.17201	1.75463	1.79407
XLOC_024305	0.0486834	0.04271	1.29588	0.387277	2.53801	3.77473	2.74551	0.41121	3.01154	2.45863	3.35853
XLOC_024320	0.132752	0.174435	0	0	0.763513	0	0	0.311895	0.316034	1.87058	0.168749
XLOC_024321	0.190782	0.202266	0.626947	1.03901	0.810742	1.65624	0.309472	0.554065	0.774112	0.619712	0.81221
XLOC_024322	1.49896	1.88606	0	3.74762	0	0	0	3.8022	4.28394	0	5.06354
XLOC_024326	0.302673	0.168758	0.295477	0.189374	0.435057	1.19614	0	0.107423	1.07488	0.997424	0.706598
XLOC_024344	0.0837986	0.0672427	0.297427	0.159374	0.25744	0.241415	0.464002	0.0265286	0.397294	0.108642	0.55073
XLOC_024357	13.6327	12.6566	28.8936	27.3425	21.5455	19.042	18.3498	53.987	24.5152	48.2802	25.3998
XLOC_024358	0.558703	0.586605	1.98229	2.62908	1.46297	1.61633	1.51894	1.17503	4.62677	4.25118	2.12894
XLOC_024359	3.21374	1.03403	7.79848	8.51019	1.27528	0.600241	0.887652	6.30029	0.754365	6.20346	2.56434
XLOC_024360	0.374824	0.333465	0.42825	0.55473	0.115689	0.557386	0.28263	0.0688258	1.72855e-05	0.701688	0.251131
XLOC_024364	2.29899	1.94537	0.698854	9.14397e-94	0	0.539	0	4.74947	0	4.04845	0
XLOC_024376	0.217821	0.190648	0.246928	0.267057	0.139546	0.204666	0.111409	0.0456859	0.83144	0.582481	0.795731
XLOC_024377	2.72254	3.0098	2.37567	2.46804	0.505511	1.03775	0.440329	2.97899	1.63828	1.94645	3.09396
XLOC_024382	0.0972946	0.0845007	0.141861	0.0462152	0.141479	0.0547295	0.052808	0.0619598	0.457766	0.0871804	0.571082
XLOC_024384	0.703957	0.696374	0.449538	0.402554	0.30731	0.1866	0.247725	0.249293	1.69556	1.60878	2.79468
XLOC_024387	0.458336	0.278929	0.628394	0.603258	1.07624	1.24981	0.943623	0.149656	0.892502	0.435726	0.468759
XLOC_024394	0.479544	0.126519	0.965014	0.528337	0.634041	2.92234	1.07558	0.109547	0.481305	1.48079	1.45064
XLOC_024397	1.18207	0.582973	1.72559	0	0.757016	0.874982	0	0.914027	0.283298	0.619379	1.14035
XLOC_024398	0.76593	0.732663	1.43796	1.05158	0.339946	0.194998	0.0494579	1.66437	0.350719	0.712342	1.12532
XLOC_024433	26.2267	28.7448	34.7626	35.2522	22.9516	27.0792	29.0919	46.075	65.1277	37.7723	48.4832
XLOC_024439	5.1188	8.34899	10.9095	11.6621	0.969792	2.35277	2.01103	5.10314	1.30097	4.81204e-09	4.84124
XLOC_024444	0	0	0	0	0	0	0	0	0	0	5.78212
XLOC_024451	0	0	0.951001	1.45222	0	0	0	0	0	0	2.29691
XLOC_024452	0.908749	1.47694	1.55141	0.369569	7.03474e-117	0.393367	0.164115	0.392642	1.19929	0.931648	1.18151
XLOC_024455	0	0	1.66485	0	0	0	0	0	1.19529	3.45899	2.60464
XLOC_024466	0.0155106	0.0138424	0.438737	0.524985	0.885624	1.03046	1.09187	0.330452	0.612655	0.269469	0.653563
XLOC_024477	1.96027	2.43447	1.6898	0.689359	0.368548	0.549154	0.260752	1.80419	0.93012	5.86242	0.669165
XLOC_024480	0.243236	0.250902	0.214576	0.805448	0.210638	0	0.223922	0	0.416732	0.661581	0.662747
XLOC_024482	0.906029	0.762059	1.27462	1.57653	0.624537	0.136503	0.284614	0.493331	1.27028	0.473891	0.849311
XLOC_024541	0.566329	0.680369	0.731888	1.31829	0.308916	0.320747	5.16326e-54	0.678605	0.583111	2.4683	0.556546
XLOC_024543	5.59968	6.20957	7.88173	6.66994	3.85138	5.17296	5.13302	3.94645	9.97103	6.28942	10.8036
XLOC_024546	1.22802	1.93337	3.2386	3.75572	0.493585	0	0.551819	1.94274	1.46345	1.50757	2.11185
XLOC_024552	1.69729	0	6.17666	0	0	0	0	0	0	0	28.9958
XLOC_024564	8.53907e-44	0	0	0.545229	0	0	0	6.99634e-126	1.17798e-151	1.71785	0.319278
XLOC_024568	5.94169e-12	1.24831	0.158101	0.56731	4.82723e-80	5.99018e-18	1.0517e-55	0.873855	2.26629e-24	1.19807	0.352485
XLOC_024569	2.19105	1.75851	1.79908	1.48629	2.17817	1.22294	0.131105	2.54528	1.46933	1.09674	0.177024
XLOC_024574	0.718925	0.858828	1.53897	1.00286	0.694099	0.393759	0.642572	1.75006	0.778016	1.05986	0.995613
XLOC_024589	0.31334	0.255357	0.371807	0.436503	0.699293	0.478773	0.314871	1.03698	0.432402	1.16741	0.376958
XLOC_024606	1.48641	1.20586	0.765576	0.918827	1.19943	0.548985	0.641002	0.818521	2.16963	0.376133	0.697252
XLOC_024609	1.00802	0.448574	1.37797	0.784128	2.4511	2.29056	2.71366	1.10544	3.24751	5.02078	2.76485
XLOC_024640	0.408301	0.355365	0	0.372088	0.300809	0	0	0.140933	0.330955	0	1.40646
XLOC_024661	0.0943505	0.238314	0.42694	0	0.863959	0.529214	0.974669	0	1.00152	0	0
XLOC_024671	3.46645	3.14735	6.36577	3.07296	1.79994	1.0701	2.39481	2.01571	1.05309	0.843268	0.585052
XLOC_024675	32.5765	26.1637	23.2045	29.7933	12.9081	10.471	11.1008	19.736	10.1543	7.08547	12.9267
XLOC_024698	0.178905	0	0.25753	0.333677	0.610352	1.25653	1.01882	0.105963	0.451871	0.166386	0.337542
XLOC_024710	6.5684	5.13293	5.82555	7.6449	4.54243	9.29245	5.78775	7.48529	5.67243	5.35642	8.33414
XLOC_024740	0.66127	0.314763	0.739104	2.3682	0.0470386	2.52871e-96	0.46676	0.994265	4.78948	8.0153	4.7565
XLOC_024755	1.32714	1.67194	2.30482	1.21978	0.270513	0.327929	0.266369	2.19734	0.777503	2.06486	2.11634
XLOC_024757	0.183631	0	0.416131	0.54911	0.398873	1.38504	0.842703	0	1.45566	0.746756	1.02701
XLOC_024812	0.765772	0.79581	0.885063	0.990469	0.518383	0.593227	1.37577	1.18458	0.627936	0.17903	1.02693
XLOC_024818	3.25025	2.27839	5.65443	1.7483	6.52526e-125	2.0309e-81	4.72429e-24	5.39911	2.41939	1.49642	0.357834
XLOC_024830	1.68712	1.83907	13.3162	13.5982	12.0483	13.9284	15.4082	6.89422	24.9815	5.9208	20.9851
XLOC_024831	0.404906	0.327977	2.61302	4.21843	2.53687	2.29449	3.02319	3.22911	12.7965	5.19156	11.0946
XLOC_024833	0.156144	0.0888766	0.163833	0	2.18351e-07	0.0833922	0.0373476	0.184807	0.240573	0.504857	0.108857
XLOC_024848	1.77735	1.66127	1.64739	1.22714	0	0.972937	0.886646	0.524836	0.914126	1.64482	1.5887
XLOC_024850	0.465278	0.234972	1.07903	1.08731	1.40107	0.859475	1.36661	0.255955	0.400675	0.611548	0.644096
XLOC_024853	2.91146	2.58128	4.2617	11.1573	4.98937	8.78088	7.59654	8.98804	9.08709	7.00036	8.83578
XLOC_024856	8.42591e-79	0.463658	1.99282e-40	4.96551e-105	0	0.891213	1.50792e-231	0.371263	1.03707	8.81268e-91	2.52229e-249
XLOC_024862	0.136797	0	0.183566	0.389248	1.76992	1.65738	0.789532	0.078247	0.939327	0.31164	0.845818
XLOC_024878	0.687633	1.30296	1.70225	1.25167	4.91283	4.26758	1.8418	0.577548	0.341844	8.20522	3.23489
XLOC_024881	0.236015	0	0.514516	0.109434	0.294272	0.341767	0.514231	0.0647337	0.206999	0.787297	0
XLOC_024907	0.124044	2.69184e-58	1.34295e-40	3.80199e-33	0.719321	0	3.03997e-100	0	7.22379e-26	0	2.73973
XLOC_024911	2.11622	2.07717	3.17984	0.606756	1.39698	1.30252	0.505028	0.827131	0.749397	0.842479	0.671899
XLOC_024912	0.299206	0.33218	0.458102	0.371406	0.562055	1.12279	0.913795	0.0690576	0.677411	0.377052	0.648146
XLOC_024942	0.100578	0.130697	0.154485	0.0962733	0.552017	0.321842	0.307755	0.280933	0.433986	0.317176	0.463545
XLOC_024972	0.791578	0.449438	1.02428	0.78004	0.614678	0	0	0.591685	0.189862	0.285621	1.27181
XLOC_024989	0.325063	0.366575	0.848205	0.27919	0.312155	0	0.701263	0.115199	0.691149	0	1.71081
XLOC_024993	6.17284	7.90584	116.089	90.0355	120.364	110.857	99.5084	47.6278	311.042	116.312	173.48
XLOC_025038	0.588137	0.949426	1.29757	0.639413	1.21847	0.918345	1.40409	1.12258	1.50057	0.473983	2.71002
XLOC_025050	1.82065	3.04075	2.47295	1.05037	1.21862	0.00183673	0.809663	3.79286	3.03645e-37	3.18976	2,06843999999519e-313
XLOC_025081	0.728129	0.633117	0.787763	1.18147	0.352376	0.0712945	1.05984	1.01805	0.416062	0.274491	0.37956
XLOC_025091	0.470027	0.511848	7.41305	8.48869	5.40666	14.0876	6.25067	6.85329	12.9821	9.96733	12.9122
XLOC_025163	4.82867	5.00362	4.32214	3.74787	7.35548	8.03887	7.76987	4.3903	5.18208	5.17752	4.98994
XLOC_025175	0.071925	0.111041	1.85097	1.04096	10.3952	21.5305	21.9717	0.776686	1.99326	0.434213	1.55196
XLOC_025176	0.0643878	0	0.969399	1.08094	8.72883	14.3435	13.0307	0.391144	1.77218	0.357334	1.91391
XLOC_025180	6.62043	6.38751	17.9061	18.4075	15.2912	11.0106	8.63706	14.5842	26.072	17.1434	27.259
XLOC_025188	4.09179	4.29591	2.0805	1.32941	0.410773	0.430583	0.513789	0.928642	1.78864	0.339288	1.78107
XLOC_025192	0.933362	1.14247	0.782124	0.737754	0.167742	0.0617291	0	0.898572	0.725638	0.159895	0.640473
XLOC_025215	0.633464	0.502651	1.26432	1.0962	0.78523	1.74377	0.356667	0.999042	1.97882	0.706456	1.12162
XLOC_025234	2.90505	2.29597	4.64954	3.94045	1.63399	1.96048	2.26635	1.8801	8.75694	9.99938	14.0413
XLOC_025241	0.171086	0.165921	0.187526	0.284302	0.21793	0.237325	0.186754	0.122935	0.298634	0.916526	0.38896
XLOC_025255	0.473797	0.585608	0.595457	0.168438	0.185278	0.250634	0.204439	1.5056	0.367966	0.108218	0.0778073
XLOC_025265	6.03734	3.32368	10.3238	11.8486	5.55987	8.26098	8.6723	4.92366	31.5161	12.9399	31.8978
XLOC_025266	0.324195	0.356215	0.682598	0.531329	0.501309	0.27512	0.63343	0.756564	1.21481	0.197821	1.10103
XLOC_025267	4.82483	5.31175	6.72008	7.75928	3.61971	4.45817	2.1192	4.05069	3.16772	5.03218	6.72236
XLOC_025268	0.437303	0.259984	1.06727	0.115424	0.202945	0.298167	0.199171	0.25306	0.0715214	0.677904	0.444667
XLOC_025291	1.51108	0.000598683	0.690682	1.45398	2.84358e-13	0.275421	0.130909	6.57094e-93	0.535996	0.794801	1.54806
XLOC_025313	7.83236e-19	3.1619	5.34352e-147	0.637359	3.83278e-56	3.27792e-93	6.26498e-151	1.5025	0.805812	0	2.4186e-69
XLOC_025374	0.723365	0.409518	0.729109	0.826752	0.535432	0.0826544	0.340372	0.818837	1.67098	0.564946	1.20633
XLOC_025404	0.812265	0.701717	1.92668	1.78999	2.9739	5.002	3.70785	0.227457	1.49237	0.931375	1.70791
XLOC_025416	0.02918	0.0499082	0.266615	0.350028	0.956348	0.990347	1.26877	0.143315	0.407766	0.11165	0.790573
XLOC_025430	0.575289	0.541636	6.03677	22.2302	0.693319	12.5131	0.225094	19.3701	4.09486	8.53039	7.02544
XLOC_025432	0.264053	0.141934	0	0.139214	0.257458	0.413167	0.274034	0.110343	0.449018	0.705577	0.252221
XLOC_025441	69.2882	72.2571	54.8231	67.0927	70.5322	72.0275	68.4304	46.6738	70.5889	55.2675	70.7014
XLOC_025447	0.244621	0.225948	0.146345	0.147383	0.069572	0.084703	0	1.08487	1.03104	2.57697	0.657298
XLOC_025472	0.149945	0.365275	1.62592	1.61208	1.23892	1.2171	1.04677	1.55988	0.495539	0.380246	1.34818
XLOC_025476	11.6004	11.3848	5.82474	5.09392	5.90781	3.28517	2.62512	4.46846	6.93651	6.65168	4.12328
XLOC_025499	0.251544	0.321126	0	0	0.658963	0.767756	0	0	1.41461	0	0
XLOC_025501	4.93863	3.95191	3.93686	4.15425	1.06498	0.934548	2.17273	2.13644	0.867654	0.261611	2.33019
XLOC_025508	0.823537	0.838541	1.03509	0.88583	3.44598	5.11466	3.83337	0.243898	0.956895	0.531868	0.662099
XLOC_025530	0.0443295	0	0.404503	0	1.59573e-142	0	0	0	0	0.908623	0.384791
XLOC_025602	0.423639	0.30169	1.19793	1.26153	1.3705	1.81692	2.07945	2.26544	0.215714	1.54449	2.1013
XLOC_025612	0.659389	0.338952	0.0836831	0.147076	0.0521491	0	0	2.27615	0.110366	2.9039	0
XLOC_025629	0.910749	0.702483	1.31474	1.21801	0.269928	5.5431e-51	5.2944e-100	0.232457	2.47564e-15	3.77956e-155	1.38023
XLOC_025641	1.84411e-11	2.57967e-15	1.03846	0.727822	1.85245	1.11782	2.80365	0.211723	0.61107	1.14778	1.95938
XLOC_025654	0.889883	0.180718	0	0.412399	0.423838	0	0	0	0.371776	9.22732	0
XLOC_025655	1.25537	0.928844	0.14325	0.357022	0.627712	0.179274	0	0.282963	0.498407	4.16653	0.131963
XLOC_025688	3.12098	2.84029	4.58061	4.19174	2.16558	1.49901	1.84353	9.24787	3.55444	11.9507	4.35497
XLOC_025728	0.650354	0.466403	7.48013	4.06477	5.55855	5.26311	5.72036	2.8224	6.70143	3.29845	12.6756
XLOC_025740	12.3188	9.6412	21.1005	17.5097	9.11082	10.1663	10.9032	15.7624	11.6729	14.1904	9.52971
XLOC_025742	0.264601	0.40892	0.945891	0.563656	2.53138	1.23591	0.735653	0.188402	1.01016	0.646815	0.585675
XLOC_025754	2.98356	2.92695	1.94385	1.57989	1.03559	1.13189	0.826485	2.84143	1.53216	1.81235	2.68917
XLOC_025762	0.419065	0.526219	10.4804	11.2622	6.93931	6.88993	7.08483	9.92447	6.35229	7.18428	23.9173
XLOC_025766	2.20507	1.75074	5.59798	5.18	1.59831	1.51276	1.45167	2.01262	0.83965	1.31163	4.08136
XLOC_025778	0.0019237	0.214933	6.21186e-24	0.398899	0.480378	0.471548	0.320756	1.62372	0.28792	0.268845	0.669842
XLOC_025779	1.31244	1.10195	1.83726	2.13116	0.875813	0.822148	1.68977	2.65612	0.571206	1.35286	0.595979
XLOC_025785	0.636791	0.566515	1.20861	0.716158	0.705414	0.744101	0.685187	1.64929	1.39574	1.07361	1.66677
XLOC_025806	0	0	0	0.181952	0.346373	0.200945	0	0.0667143	0.491355	0.186691	0.263891
XLOC_025808	0.539519	0.328278	0.8751	1.78863	0.210761	0.126128	0.872707	1.45593	0.93546	0.806699	1.53744
XLOC_025811	0.456538	0.237211	0	0.531502	0.426087	0	0.496286	0.225812	0	0.828965	0.626586
XLOC_025818	0.892039	1.34234	0	1.0215	1.43021e-69	0	0	0	1.51527	0	0
XLOC_025823	0.0203063	0.0918917	0.205602	0.4893	0.813048	0.213315	0.776814	1.08483	0.711043	0.784082	1.4332
XLOC_026039	0.189135	0.169199	0.383663	0.523186	1.02909	0.826956	0.746658	0	0.547168	0.359166	0.465982
XLOC_026041	0.429887	0.314266	2.26036	2.5027	1.5524	0.403335	1.19111	4.72067	2.47743	3.20747	4.05458
XLOC_026048	0.153304	0.194503	0.228727	0.851576	1.56931	0.658599	1.33074	0.391734	0.102877	0.519007	0.538113
XLOC_026052	1.44615	2.50174	0	0.622947	1.41967	0	1.03962	4.08758	2.57719	2.5057	1.1182
XLOC_026065	0.421678	0.334928	0.734521	0.715643	0.72581	1.08838	0.758081	0.62052	0.75306	0.539626	1.44825
XLOC_026070	26.2264	23.8619	25.9703	30.5089	23.1391	30.6396	26.224	42.453	39.7714	49.0639	25.7363
XLOC_026073	1.72828	2.1885	3.19822	3.30408	3.26606	2.08501	5.33124	4.86679	7.03458	5.20865	2.68597
XLOC_026074	1.04645	1.20715	1.99604	1.42602	1.15958	1.24613	1.12551	0.720093	0.548793	0.551144	0.708535
XLOC_026084	4.41912	5.65231	5.76635	6.05479	6.67871	2.63001	3.80408	6.37446	1.86911	4.49021	3.3509
XLOC_026121	0.738132	0.506707	3.60993	3.72018	4.2396	5.4254	6.52171	1.19984	2.87059	1.38687	2.37593
XLOC_026125	1.59176	0.545688	2.27017	1.33517	1.71761	1.12655	1.93675	1.97743	1.56044	1.44005	2.12734
XLOC_026212	0.073318	0	0.328588	0	0.712379	1.60321	0.368859	0	0.92206	0.942142	0.327619
XLOC_026288	0.376506	0.357418	0.320049	0.445178	0.791245	0.386446	0.0585403	0.820095	0.971415	1.02001	0.799559
XLOC_026311	0.113881	0.0431648	0.25091	0.176252	0.137269	0.0725268	0.184194	0.0923216	0.285338	0.395749	0.331323
XLOC_026319	6.69596	6.39609	9.68302	6.12466	6.5851	7.49444	8.23477	10.994	8.75482	9.50811	9.19601
XLOC_026320	22.7697	19.6882	25.0872	28.7304	43.8035	44.4087	47.9241	26.0304	30.6039	31.8468	28.235
XLOC_026376	0.154657	0	0.25853	0	0.980198	0.514674	1.88789	0	0	1.11624	0.494178
XLOC_026388	0.0336189	0.0886591	2.64021	1.21976	2.25122	3.80051	3.4258	0.374488	1.51709	0.97301	3.09684
XLOC_026389	0.394913	0.754059	0.605936	0.383079	0.390166	1.22556	0.495469	0.44415	0.738299	0.710621	0.379087
XLOC_026397	2.20389	2.42956	2.36702	4.73683	113.06	134.648	119.782	2.71762	13.3975	18.3337	45.8064
XLOC_026430	0.585546	0.334487	1.03794	1.35809	0.494409	1.37873	0.821234	1.35943	1.83071	0	1.24942
XLOC_026431	0.609728	0.526049	0.750892	0.982604	0.84402	1.91883	0.828966	1.16635	0.461667	0.332957	1.19889
XLOC_026433	1.0975	1.14083	1.55894	0.954791	0.939252	0.746666	0.920667	1.31047	1.03331	0.269175	1.18126
XLOC_026434	0.580986	0.615052	0.447505	0.545329	0.943658	0.215841	0.198068	2.21463	0.275941	0.399477	2.03354
XLOC_026442	1.31399	1.36931	1.38729	1.52314	2.61314	1.11209	1.74055	1.25589	2.03318	2.70783	0.863649
XLOC_026508	0.982902	1.07697	2.2037	2.07274	2.85242	1.6892	1.75277	2.37197	0.255946	0.586433	1.65231
XLOC_026529	0.792022	1.1767	0.543281	0.447563	0.199131	0.121095	0.047577	0.968168	0.300207	0.328415	0.218113
XLOC_026619	0.430299	0.731364	0.755854	0.985745	1.83797	1.506	1.48686	0.422392	0.750837	1.40344	0.28444
XLOC_026620	1.00397	1.22599	0.843709	1.52735	1.02559	0.817825	0.815893	1.19194	0.584961	0.360681	0.627315
XLOC_026644	4.91247	4.68854	8.22901	4.8589	23.5346	27.0825	22.9136	5.8509	10.0353	5.46682	11.4224
XLOC_026659	0.205346	0.216352	0.458377	1.25085	1.00865	1.15836	0.722064	0.682266	6.56435e-06	0.580978	1.2836e-63
XLOC_026661	0	0	0.426056	1.79513	0	0	0	0.94935	0.570678	0	0
XLOC_026673	0.892151	0.624209	0.640849	0.471318	0.498991	0.383208	0.495735	0.664106	0.279875	0.535733	0.394357
XLOC_026693	1.56024	0	0	0	0	1.95156	0	1.11088	0	0	0
XLOC_026699	0.734447	0.878986	2.03542	1.68363	0.829094	2.22873	1.62526	1.47943	0.338973	0.567498	1.79756e-39
XLOC_026701	0.511547	0.454132	0.828203	0.453787	3.13784	0.964984	0.985892	1.63358	1.44968	0.582043	2.4718
XLOC_026702	0.114559	0	0	0.199638	0	0	0.364347	0.137655	0	1.54345	0
XLOC_026730	10.7331	8.45459	8.85193	15.6836	3.4085	3.58256	1.59718	2.98616	2.81295	0.10077	1.06192e-28
XLOC_026731	0.143028	0.557258	0	0	0	0.456842	0.413698	0.170782	0	6.44758	0
XLOC_026749	0.485455	0.690515	0.830468	0.872128	0.149288	0.360099	0.158797	0.510538	0.375324	0.558836	0.522006
XLOC_026807	0.221621	0.190444	0.355311	0	0	0.456816	0.446469	0	1.22712	0	0
XLOC_026815	1.58112	2.08195	0.178884	0.176017	0.0767359	0	0	1.99909	0.281958	1.46183	0.0845876
XLOC_026838	2.13002	0.403911	0.377299	1.66911e-05	0.0394081	0.413954	3.61286e-05	0.636854	0.0876237	0.74285	0.0506449
XLOC_026858	0.813428	0.843529	0.598277	1.26147	4.17642	5.73148	5.76613	0.835593	1.11118	0.402542	0.931707
XLOC_026908	2.99255	3.7458	4.24929	2.99594	5.22384	4.47779	5.28191	2.72636	5.29297	5.03231	4.96506
XLOC_026914	9.33839	9.04208	24.7254	21.9681	17.0953	18.6641	20.2078	27.6106	36.2879	19.7842	51.0049
XLOC_026915	0	0.727474	2.27893	0	3.07265	5.08863	0	0	1.65782	0	0
XLOC_026921	0.30354	0.093337	1.93688	2.4554	2.01539	1.84299	2.39968	4.4616	3.60143	1.54559	3.14184
XLOC_026936	0.153914	0.190912	0.224227	0.330972	0.609094	0.160178	0.313734	0.411579	0.491651	0.1066	0.138564
XLOC_026945	1.72315	1.99922	1.66325	0.630079	0.345624	0.303244	0.0920315	1.37866	0.611039	0.409251	0.717894
XLOC_026985	0.0828309	0	1.11372	0.47734	0	0.495111	0.909512	0	3.84199	0.62481	2.31549
XLOC_026986	0.123445	0.12873	2.35805	1.25411	2.77272	2.43846	2.31756	2.3341	4.38689	0.38853	5.57946
XLOC_026991	0.416058	0.156946	1.04878	0.693818	0.637754	0	0	0.116346	0.749613	0.39715	0.524636
XLOC_027024	1.08315e-157	0.042227	1.32887e-58	0.334572	0.175954	0.192385	0.0892618	0.510529	0.0886101	0.0501701	0.388123
XLOC_027034	1.1332e-18	1.53825e-17	2.04965e-11	4.94267e-40	0.394574	0.71023	0.964265	0.468473	7.28906e-09	0.242395	0.704262
XLOC_027076	0.382533	0.0758226	0.639306	0.33507	0.770881	0.447145	0.860266	1.11412	0.131475	1.71945	0.826215
XLOC_027090	0	1.03253	0	0	3.19695	3.93678	3.65305	0	0	0	1.92856
XLOC_027097	0	0.0433446	0.267942	1.08744	0	0	0	2.92941	0.0851102	1.17873	0.354042
XLOC_027148	4.14231	3.30439	4.89397	5.61333	3.87543	4.25622	3.34065	4.14821	3.25411	2.18629	3.53603
XLOC_027165	0.591712	0.51302	1.3278	0.775833	0.840195	0.523271	0.650571	0.793486	0.947529	0.70417	0.586383
XLOC_027167	0.232968	0.206987	0	0	0.237363	0.265067	0.752463	0.323028	1.05127	0.7621	0.888608
XLOC_027189	1.60797	1.1498	6.05256	4.84839	3.92428	4.12808	4.24069	2.52495	2.38739	2.92543	5.93078
XLOC_027316	0.0434625	0	0	0	0	0	0.0309225	0.0368502	0.0354298	2.56688	0.0183649
XLOC_027321	0.830779	0.394678	0.584778	1.23432	0	0	0	0.821221	1.27849	0.4973	1.07947
XLOC_027358	2.61656e-36	1.32515e-30	2.32649e-48	11.222	6.57306	0	0	0	8.67443e-225	9.66564	5.37861e-218
XLOC_027362	0.276955	0.3389	7.08331	3.87439	2.04927	3.20246	5.90914	1.56132	6.68326e-22	0.941215	3.48048e-17
XLOC_027364	1.77195	2.71022	1.52978	3.53845	0.366853	0.226451	0.160162	1.87266	2.01621e-26	0.815839	0.875097
XLOC_027385	0.30548	0.262559	0.363557	0.595712	0.590803	0.729387	0.759833	0.397907	0.796055	0.416642	1.17705
XLOC_027387	5.54398	5.02213	7.85707	9.92986	9.1981	1.00242	1.87987	7.91198	2.06274	7.34578	4.21415
XLOC_027396	10.6351	9.22971	17.5422	18.1058	8.28476	14.196	16.6752	22.5081	11.9407	6.49967	15.2811
XLOC_027398	0	0	0	0	0	0.476212	0	0	0	0.635072	0.850916
XLOC_027420	0.402396	0.063068	0.442076	0.436931	0	0.196721	0.20119	0.345066	0.119611	0.173926	0.476138
XLOC_027424	0.888565	0.96087	1.14235	1.30076	0.577173	0.406921	0.420859	0.39329	2.44126	1.43039	2.78215
XLOC_027425	1.28227	0.905855	0.703873	1.37454	0.700201	0.804085	0.827798	1.29505	1.35492	1.80669	2.88004
XLOC_027429	0.162619	0.352004	0.332874	0.232122	0.308283	0.201937	0.26028	0.190933	0.335273	0.326451	0.39581
XLOC_027433	2.2996	2.09493	2.86098	3.3261	6.04762e-36	4.12081e-08	5.17127e-62	1.10588	2.28537	1.73408	1.30177
XLOC_027458	5.44134	4.41186	8.22786	9.4078	6.42768	8.42319	6.35766	11.0569	9.78327	3.35476	6.26874
XLOC_027499	0.0671126	0.0703063	0.0299516	0.422608	1.26399	1.09083	0.137082	0.0131156	1.42616	0.689277	1.15877
XLOC_027512	0.123926	1.18449e-275	1.26459e-261	0.456313	0.335623	1.42275e-214	0	0.309367	0.730769	4.04987e-44	1.08819
XLOC_027527	0.269214	0.215273	0.375618	0.495423	0.252347	0.141583	0.138249	0.212623	0.581291	0.612096	0.326178
XLOC_027552	0.410435	0.181267	0.210949	0.111108	0.128092	0	0.21996	0.411243	0.348804	0.823621	0.201309
XLOC_027573	0.620849	0.285701	0.527767	0	0.277382	0.341154	0	0.45525	0.361447	0.255791	1.20073
XLOC_027576	1.22521	1.0545	2.19952	1.6092	1.43576e-45	0.102786	0.274786	5.50443	1.04653	2.3024	0.92696
XLOC_027586	1.11779	1.1163	0.62395	0.645278	1.18414	1.41217	1.34186	0.371327	0.808999	0.49056	0.874983
XLOC_027591	0.569899	0.554777	0.662076	0.306221	1.77594	1.66065	0.957209	0.0539395	0.933452	1.67175	0.361627
XLOC_027594	0.396839	0.102741	0.207362	0.520964	0.58594	0.683066	0.437425	0.38537	0.426334	0	0.235263
XLOC_027617	0.215442	0.199382	0.701566	0.17573	0	0	1.08152e-26	0	0	1.35854	0
XLOC_027646	1.40348	0.777255	2.50259	1.56859	5.59091	4.91583	4.99898	0.431131	1.18694	7.19688	1.89929
XLOC_027657	1.23399	1.08859	0.723051	0.59897	1.11096	0.650678	0.613695	0.86088	0.825006	0.319627	1.00643
XLOC_027683	1.81634	2.33379	0.825945	0.531754	0.285184	5.13944e-49	0.338546	0.471682	0.759332	0.998871	1.12169
XLOC_027713	0.315242	0.272572	0.384196	0.643916	0.327027	0.189171	0.418344	0.410147	0.497992	0.29132	0.699649
XLOC_027714	0.278052	0.29337	3.73489e-138	6.41926e-37	2.24579e-114	8.56603e-83	1.51197	0.00122467	0.446477	1.41691e-106	1.37426
XLOC_027715	0	0	0	0	6.15674e-91	0	0	1.12278	0	0	0
XLOC_027716	0.895591	0.37968	1.1435	1.13754	0.952437	1.50178	1.542	1.52846	1.22018	1.90995	2.26544
XLOC_027718	2.17921	1.49413	1.85622	2.10313	0.987997	0	0.78303	0.729455	2.99773	2.1628	1.05783
XLOC_027719	2.28377	1.80781	3.61406	2.4712	3.16108	3.97559	4.75129	8.94082	2.98676	1.82382	2.41655
XLOC_027727	0.155686	0	1.66665	2.26677	2.31193	6.3031	3.60988	0.172798	1.2128	0	1.25352
XLOC_027741	14.9068	13.998	12.5528	10.4245	6.23176	3.62913	3.74447	14.7123	8.88465	15.3542	5.62258
XLOC_027771	1.71624e-134	2.01997e-80	3.97944e-127	1.84385e-244	2.029e-94	5.19288e-130	2.05126e-147	2.96599e-34	1.49126	3.04754e-41	8.62348e-32
XLOC_027846	0.0606921	1.60852e-05	0.135384	0.0201864	4.63285e-29	2.06495e-63	3.36461e-80	0.39655	0.116583	5.70875e-13	0.625923
XLOC_027875	3.86395	3.86046	1.42195	2.7028	4.08474	4.10382	3.46612	0.74928	5.15028	1.0318	2.89912
XLOC_027884	0.117541	0.102553	0.641021	0.452566	1.81208	2.80728	2.45839	3.15643e-216	0.529596	0.30414	0.783537
XLOC_027894	1.52003	1.44335	0.152294	0.773687	0.702285	0.797494	0.489712	0.49678	0.513543	0.619977	0.442432
XLOC_027895	3.76699	3.65665	4.63422	3.93843	5.49914	7.18532	5.54047	2.74372	4.20376	7.13981	4.24453
XLOC_027896	0.505607	0.501684	0.266264	0.328468	0.979758	1.45924	0.885401	0.0484416	0.491501	0.681595	0.536896
XLOC_027898	1.87338	2.10549	1.38697	0.672219	0.74179	0.561302	0.511702	1.26765	1.17489	1.02117	0.398374
XLOC_027899	0.863859	0.865493	0.72646	0.228538	0.337524	0.198424	0.170103	0.13005	0.144058	0.892358	0.448157
XLOC_027952	5.89954	6.61167	3.39499	2.77145	1.78174	0.437868	0.382181	2.91365	0.236661	1.33267	0.347007
XLOC_027955	5.80272	8.56957	25.5024	9.15708	4.13844	3.57205	1.96075	20.5167	11.3417	12.7157	11.8492
XLOC_027956	1.89431	0.53296	3.03398	0.0002312	4.05845	0.0163602	8.37081	0.380002	6.70008e-11	3.7137	3.88046e-10
XLOC_027957	0.373813	0.262318	1.17067	1.40067	0.866523	0.84719	0.975036	0.881502	0.824086	0.44625	1.02335
XLOC_027974	5.49416e-29	9.76291e-05	0.118731	9.50018e-112	2.00046e-81	5.69828e-24	9.26791e-11	1.8969e-18	0.0823844	1.23492	3.68626
XLOC_027975	1.81753e-24	1.47368e-08	8.21521e-12	0.389187	4.55987e-58	2.89274e-08	0	3.04178	0	0	0.411289
XLOC_027991	0.54618	0.554992	0.414976	0.856216	0.502302	1.00264	0.884589	0.198456	0.80944	0.743192	0.669434
XLOC_028011	24.6514	29.4868	29.1724	36.3772	22.6628	22.1927	23.7396	61.1974	34.5477	47.3281	43.9451
XLOC_028029	0.473309	0.508362	1.15418	0.615865	0.901106	0.589846	0.430495	1.0151	0.990046	0.810372	0.402484
XLOC_028033	0.625156	0.585575	0.714206	0.943515	0.569801	0.492075	1.19327	0.867023	0.874385	0.553438	2.1328
XLOC_028035	2.68661	2.13083	2.84663	3.803	1.95153	2.71732	2.22335	2.72767	2.69524	1.85146	3.16533
XLOC_028039	0.364263	0.390319	0.895803	0.843145	1.20208	2.19847	1.87955	0.444262	0.861359	0.481755	1.03239
XLOC_028043	0.736249	0.802293	0.553912	0.356127	0.878888	0.266498	0.531914	0.404879	0.504327	0.0590416	0.663506
XLOC_028044	2.12542	2.57123	3.12146	3.9641	6.85126	7.69695	3.7757	1.63075	1.7008	1.22706	3.30597
XLOC_028051	0.633949	2.61813	0.176569	0.520486	0.721021	0.374969	0.266924	0.163874	0	1.92917	0.447422
XLOC_028057	1.64657	1.29612	1.56353	2.61307	4.0966	1.90778	2.12005	1.51677	2.21436	2.19402	2.099
XLOC_028070	0	0	0	0	0	0	0	1.68627e-05	0	0	1.18811
XLOC_028081	0.599458	0.347016	0.781766	1.6043	0.888225	2.15342	1.74129	0.316341	2.74475	0.283986	1.5161
XLOC_028125	105.237	96.3493	80.3315	95.9454	66.2113	88.0819	98.1102	124.349	56.1065	113.625	71.5548
XLOC_028128	0.437723	0.327793	0.911256	0.500239	0.213177	0.69444	0.228203	0.903956	6.76196	8.17131	8.29287
XLOC_028138	0.947881	1.03652	2.52425	2.56086	2.08672	3.54677	1.27906	0.661285	1.56	1.38642	3.05311
XLOC_028152	0.965591	1.24835	0.592118	0.46094	0.124645	0.630098	0.189748	0.418625	0.770882	1.17269	0.870723
XLOC_028158	0.458671	0.537869	1.19838	0.248975	0.434369	0.426184	0.404557	1.83744	0.200715	1.23262	0.289941
XLOC_028159	5.44466	5.13279	4.75935	2.46572	2.86457	1.2493	1.54258	2.27361	3.7804	1.25143	4.80577
XLOC_028174	0.0654767	0.0208134	0.168146	0.129405	0.258185	0.220001	0.416092	0.300315	0.196186	0.189267	0.34621
XLOC_028180	1.42933	1.82147	0.698536	2.07156	1.18991	0.360731	1.05862	2.73361	0.798404	2.80628	2.56561
XLOC_028187	0.151907	0.281833	1.71221	7.38603	2.25597	3.13818	3.53478	1.51892	5.13196	1.84849	0
XLOC_028188	0.038591	0	0.449718	0.226793	3.87665	5.7994	4.62402	0.0678853	1.39901	0.279034	0
XLOC_028189	1.37309	1.22927	19.0327	32.1925	124.256	375.566	469.978	1.18002	20.9706	30.9214	0
XLOC_028191	0.122356	0.170118	42.4597	102.396	17.953	34.9793	38.8168	9.66763	56.1745	13.7214	0
XLOC_028192	2.44058	3.17121	29.1843	76.3613	46.8354	67.0225	61.1158	8.38902	90.0543	13.1884	0
XLOC_028193	7.02168	4.62283	149.844	21.2899	92.2391	161.337	194.667	9.74876	4.4072	0.653686	0
XLOC_028215	0.630811	0.302555	0.577754	0.688949	0	0	2.75036e-08	0.26361	1.29194	0.409989	1.61724
XLOC_028219	0.812073	1.18789	0.777891	0.981712	0.542161	0.215685	0.542541	0.199555	0.441882	0.44038	0.293581
XLOC_028233	10.6052	9.98965	11.283	10.6887	5.3228	7.90611	6.34248	29.2853	3.36981	74.9834	12.2051
XLOC_028267	0.309561	0.235618	1.17723	0.593206	0.971601	0.663027	0.493595	0.259227	1.01802	0.910836	1.33213
XLOC_028287	0.357161	0.119244	0	0.289448	0	0	0	0	0.2105	0.325351	1.11886
XLOC_028291	0.380367	0.650054	0.577216	0.308891	0.29187	0.314291	0.227677	0.308258	0.437081	1.91164	0.181214
XLOC_028302	0.436197	0.460753	0.36538	1.22247	0.528152	1.43033	0.713485	0.467673	1.70531	0.45958	1.18879
XLOC_028318	0.0519512	0.112395	0.240454	0.581428	0.858298	0.089071	0.0569423	0	1.05396	0	3,55390999999316e-313
XLOC_028319	2.433	2.37403	1.45457	1.69197	1.12708	0.8772	1.26826	1.66499	2.08925	1.52461	1.06382
XLOC_028332	0	0	0	0	0	0	0	0.707282	0	1.1339	0
XLOC_028344	0.776159	5.26838e-58	1.80047	3.13439	0.900882	3.50817	4.96086	1.13031	2.18067	0.00837385	4.00779
XLOC_028345	0.0880517	5.41289e-35	0.37322	2.92704e-26	0.623513	0.746577	0.201316	3.38452	0.44084	1.6105	1.17527e-10
XLOC_028425	1.6681	2.4077	4.1277	4.40861	0.600356	1.65281	0.307516	2.12906	0.399128	0.873733	1.80942
XLOC_028436	1.44995	1.95385	1.19259	0.794886	0	0.135224	0	0.962277	1.12189	0.925025	0.532749
XLOC_028438	0.621165	0.62694	0.170011	0.806821	0.258073	0.650698	0.776496	0.427785	0.426759	0.993844	1.27353
XLOC_028458	14.0613	14.4425	22.3971	48.4893	36.0829	49.6565	53.1784	15.3212	66.7815	10.5859	41.8296
XLOC_028522	10.4247	11.7892	10.2597	9.05175	4.02593	4.0023	3.7369	10.8533	17.1342	6.79066	13.0842
XLOC_028543	0.0529445	0	0.24507	0.327686	0.372962	0.404298	1.20028	0	0.298602	0.971556	0
XLOC_028572	0.325675	0	1.30621e-213	0.172558	1.88472e-54	1.28952e-86	1.58042	0.0545579	0.0278099	1.72501	1.31932e-110
XLOC_028588	0.804005	0.787788	0.743059	0.880002	0.481457	0.193317	0	0.484806	1.83442	1.28309	1.99352
XLOC_028609	2.64451	3.38516	2.36145	2.04234	0.820466	2.20564	2.51914	2.46494	1.38062	1.94445	2.24655
XLOC_028610	5.6995	5.67535	4.06172	4.07901	3.84313	2.25613	2.84712	3.5632	4.79941	4.94641	5.77608
XLOC_028618	0.915945	1.03084	0.50218	0.388586	0.833786	0.468451	0.888899	0.357798	0.498346	0.0961816	0.402699
XLOC_028619	0.341129	0.329411	0.573388	0.792316	0.595241	0.714147	0.972692	0.444007	0.582564	0.16222	0.676527
XLOC_028628	1.92576	2.25047	2.63329	1.2857	4.76939	5.24017	6.12848	3.12411	1.80176	2.17201	2.80937
XLOC_028629	7.53428	6.92687	7.01547	5.6424	15.8197	18.6318	17.62	5.8904	6.42556	6.03806	8.47118
XLOC_028641	0.183236	0	0	0.364701	0.309019	1.0841	0.646521	0	1.61576	1.19532	2.50552
XLOC_028657	20.646	21.1261	18.22	20.4615	22.9519	30.0629	24.2764	22.9359	30.2496	22.6796	28.6796
XLOC_028658	0.118455	0	0.701349	0.235513	0.608895	0.0605291	0.27645	0.150433	0.173451	0.989685	0.424352
XLOC_028669	0.0530268	0.141497	0.262348	0	0.388335	0	0	0.42395	1.23352	0	0.657048
XLOC_028680	6.07725	5.89419	4.51139	5.20474	4.80295	3.5408	5.34288	7.31407	3.5639	5.90772	6.80206
XLOC_028695	0.348936	0.0733973	0.321902	0.418837	0	0	0.225672	0.169695	0.114356	0.842303	0
XLOC_028710	13.0608	8.5482	8.60185	0.580984	0.50163	1.45227	2.18277e-15	19.9345	0.247396	7.00299	1.02119
XLOC_028716	0.542425	0.561359	0.602498	0.679032	0.838768	1.2719	0.118059	0.85551	1.07141	0.723372	1.49011
XLOC_028719	0.129273	0.0249538	0.387506	8.72318e-142	4.64997e-127	0	0.0849038	0.0221227	0.552707	1.0234	1.26203e-103
XLOC_028723	9.67952	8.55262	8.50773	9.47707	7.47809	5.42448	6.38733	17.2105	7.68701	7.40668	9.41092
XLOC_028734	2.12808	2.12723	4.87775	4.15892	1.99101	2.79879	3.1416	2.70372	2.33661	1.50339	3.14339
XLOC_028738	0.142413	0.0536127	0.453464	0.11882	0.153994	0.170131	0.165323	0.137596	0.698621	0.559208	0.76805
XLOC_028764	1.17087	1.13054	2.78359	1.44166	0.110701	0.254596	0.33535	1.50991	0.411999	1.02991	0.351945
XLOC_028793	0.575724	0.533436	0.329584	0.583138	0.936698	1.94575	1.78908	0.233198	1.27092	0.637436	1.95298
XLOC_028798	0.119769	0.31142	1.11581	0.43455	0.975699	0.833005	0.493473	0.202701	0.226487	0.377565	1.38041
XLOC_028813	2.16174	1.07504	2.8452	2.05856	1.28373	1.08181e-46	2.51554	5.94624	1.49799	3.61423	2.10371
XLOC_028816	8.08206	6.75334	11.3777	14.1664	13.4182	13.2267	13.6209	13.1401	13.847	9.73971	20.0003
XLOC_028855	7.80527	7.16921	7.42059	8.25508	11.443	8.05164	7.47743	17.1723	6.84035	20.4163	10.5461
XLOC_028877	1.95928e-38	0.318878	2.75273e-56	1.5868e-25	1.43832e-220	5.56742e-66	3.89882e-99	0.439515	0.75196	2.21683e-43	0.450122
XLOC_028885	0.16654	0.216082	0.361055	0	0.974283	1.64343	1.06183	0	0.814472	0	1.27497
XLOC_028893	2.35566	1.54176	2.31806	3.20339	3.21214	2.9596	3.13791	2.28769	2.93425	5.20348	2.95686
XLOC_028937	0.374907	0.233373	0.115703	0.0690497	0.159245	0	0	0.0787127	0.519786	0.202234	0.20784
XLOC_028948	0.666589	0.218353	0.700272	0.459329	0.449568	1.17502	0	0	2.08517	1.18251	0.847568
XLOC_028955	2.52529	2.72719	4.43056	6.00193	2.38707	2.78183	2.49844	5.63649	2.79215	3.28916	4.68828
XLOC_028959	0.0830445	0.209718	0.369949	0.487408	3.08886	0.532235	0.489289	0.56522	0.422258	0.589896	0.876967
XLOC_028964	0.610205	0.809463	0.465164	0.780187	0.53764	0.24512	0.371839	0.404781	0.608167	4.20684e-08	0.369799
XLOC_029002	13.0047	12.9979	36.187	58.1762	9.56454	8.19106	17.8161	22.7401	21.7689	18.9989	12.057
XLOC_029008	1.99828	1.55085	9.93584e-28	2.15787	0.771026	7.87707e-19	1.8426e-32	0.544491	6.32915	4.89721	4.48201
XLOC_029009	7.62891	8.98721	13.9161	12.5588	8.52453	5.97628	8.87767	13.7533	9.57392	12.1085	9.05024
XLOC_029013	0.671445	0.688142	4.26252e-41	2.86107e-16	1.50279e-108	1.91439e-104	3.6255e-30	2.024e-45	4.88405	5.33199e-78	2.0445
XLOC_029019	10.3962	10.5368	21.2236	27.9898	9.38105	10.7243	8.23813	23.743	23.5006	61.6836	32.8239
XLOC_029060	1.09774	1.61722	0.584016	1.3322	0.822048	0.275889	0.436932	0.13115	1.59815	0.324804	0.495662
XLOC_029065	1.48303	2.22365	1.47917	0.73563	1.1792	1.99989	0.349429	0.545804	1.50709	1.36361	1.25029
XLOC_029076	0.0548288	0	0	0	0	0	0	1.91704	0	0.889633	0
XLOC_029085	0.282113	0.261423	1.26323	0.852947	0.27806	1.03949	0.618395	0.81908	1.13726	1.13471	1.11602
XLOC_029088	7.80409	6.84946	5.67237	7.2458	2.56705	1.92487	1.99499	5.94822	4.52778	7.12819	5.63908
XLOC_029094	1.6518	1.26213	1.21119	0.767617	0.2783	0.370168	0.368474	0.38138	0.494131	0.590366	0.764572
XLOC_029098	2.60719	2.87436	2.41642	2.63187	1.6658	1.73502	1.00519	3.36994	4.56688	4.4555	3.95991
XLOC_029099	0.496359	0.821024	1.05661	6.26032e-48	0.585867	0.481187	0.0955853	0.340303	0.701547	0.44764	0.121173
XLOC_029109	1.00615	0.914758	1.73864	1.41491	0.286747	0	0.320291	0.199179	1.39949	2.54291	0.406145
XLOC_029120	0.76757	0.349444	0.177977	0.60577	0.702166	0.611665	1.06489	0.834159	0.349358	2.05488	1.15351
XLOC_029143	0.185493	5.30746e-34	0	0.243175	0.454704	0	0.805782	0	0	0.825546	0.24326
XLOC_029146	1.87179	1.05379	0.444435	1.73078	1.02011	2.09669	1.16509e-214	0.822465	0.759539	4.41846e-43	0.970716
XLOC_029169	8.9836	8.11685	9.13512	8.18091	10.459	15.8799	12.1221	6.57314	11.1273	8.74692	11.1078
XLOC_029179	0.576858	1.04182	0.917345	0.647873	1.19096	1.54965	1.81417	0.50491	1.13363	0.474932	0.764139
XLOC_029184	1.78976	1.59991	1.08481	1.18626	1.41195	0.95196	0.699345	0.787786	0.932753	0.274728	0.806575
XLOC_029189	7.08399	6.51846	5.06103	6.36807	7.77912	9.1656	8.60354	5.54586	7.00796	9.37659	7.19337
XLOC_029210	0.559729	1.09333	0.212822	0	0.483133	0.180209	0	0.0999331	0.716479	0	0.259095
XLOC_029211	0.601283	0.975336	0.523702	0.334269	0.154754	0.34387	0.0845145	0.647654	0.105136	0.572554	0.34853
XLOC_029220	0.799207	0.930913	1.24541	0.217598	0.7544	0.760323	0.397646	0.373157	0.234114	0.300124	0.164436
XLOC_029253	0.758156	1.58361	1.87538	1.82401	0.735156	1.35882	1.29604	8.77858	23.2336	5.47908	19.9933
XLOC_029261	0.326826	0.102369	0.611095	0.111744	0.474646	0.66619	0.163138	0.195749	0.37921	0.627285	0.475787
XLOC_029267	1.3087	1.4629	0.830604	0.597853	1.11401	0.259357	1.04577	0.729612	0.637512	1.70414	1.13502
XLOC_029309	0.808773	0.238124	0.144429	0.178864	0.270185	0.328382	0	0.686622	0.275063	0.206698	0.783348
XLOC_029320	0.109501	0.613535	1.10559	0.0465187	0.341173	0.583256	1.15217e-24	0.67197	8.88429e-07	0.725137	1.45671
XLOC_029334	0.429778	0.536764	0.892231	1.01674	1.95905	1.90604	2.03325	0.662898	0.681346	0.99295	1.75028
XLOC_029337	0.185596	3.9365e-19	0.932893	0.624164	0.126081	0.385243	0.312761	0.548743	0.045986	1.23617	0.634172
XLOC_029348	1.48101	1.02434	1.25537	0.62461	0.480549	0.240648	0.134491	0.518439	0.64427	0.657202	0.641346
XLOC_029351	0.914431	0.821516	2.44096	1.45486	0.578217	0.452678	0.648859	0.313956	1.16746	0.487935	1.96013
XLOC_029383	0.238088	0.209739	0.773163	0.492039	0.512516	0.568281	0	0	0	1.38036	0.474835
XLOC_029388	7.55621	8.41351	3.99846	5.18735	5.22389	1.91056	1.69712	3.63778	6.08329	3.47291	2.05396
XLOC_029397	0.672819	0.67511	0.38449	0.456763	0.683951	1.34575	1.08241	0.418196	0.429488	0.72539	0.535175
XLOC_029411	1.60059	1.28619	1.26544	1.3005	0.618243	1.5001e-241	1.33257	1.39876	1.91346	3.1961	1.40018
XLOC_029413	0.38561	0.434489	0.29017	0.578275	0.226277	0.329104	0.384153	0.184227	0.267652	0.729141	0.444201
XLOC_029417	2.60935	1.3764	1.76472	0.998626	0.402094	0.305669	0.392987	0.892455	1.23691	1.8159	0.684759
XLOC_029437	0.216549	0.830396	0.909391	0.604603	0.695563	1.18403	0.38317	0.240247	1.82846	2.2931	2.01249
XLOC_029452	1.68704	0	3.38214	4.63018	0	0	0	0	0	0	7.32632
XLOC_029474	0.599694	0.591554	0.943099	0.820755	0.68463	0.548248	0.443625	0	0.707275	0.557394	0.95651
XLOC_029487	0.825909	0.902057	1.66451	1.08369	1.08611	1.05793	2.09029	1.23775	1.62471	1.65407	1.74615
XLOC_029508	4.50861	4.15255	8.04156	6.32256	4.81983	5.47071	4.29709	11.2288	8.21728	4.43413	6.11856
XLOC_029573	0.271538	0.428724	0.345062	0.311303	9.1545e-09	0.28168	0.233581	0.329825	0.449645	0.433752	0.258344
XLOC_029582	0.152798	0.236719	0.754608	0	0.252446	0	0.395881	2.31434	0.757461	0.779738	0.289701
XLOC_029605	4.61028	4.93386	6.96341	8.85509	4.93634	5.82749	4.96399	5.4016	6.9522	6.59608	4.88764
XLOC_029619	0.767338	1.87725	1.61169	0.87818	0.0157576	1.05782	0.230495	6.45884	0.010711	20.8813	3.78089
XLOC_029633	8.20078	8.43319	8.85685	7.82427	0.523456	1.30117	0.151299	2.07704	0.48098	1.48211	2.19811
XLOC_029652	31.5486	31.4252	46.8534	56.0689	33.5978	30.7309	33.5172	47.1806	49.7667	48.946	52.3247
XLOC_029656	0.0426633	0.0373025	0.0985677	0.12415	0.860027	1.15426	0.554031	0	0.399207	0.215824	0.460485
XLOC_029721	0.357867	0.372283	0.494288	0.763333	0.76793	0.884285	0.878439	0.441755	0.237134	0.560275	0.390636
XLOC_029722	25.5149	24.1451	34.7627	43.3182	21.5788	19.4896	17.2355	36.7311	27.0004	28.9303	27.1755
XLOC_029728	0.031495	0	0.166594	0	7.80375e-48	0	0	1.5056	0	0	0.180662
XLOC_029731	0.941049	1.44208	2.38483	2.17238	1.32805	1.98102	2.56385	1.43701	1.01453	6.95885	1.7763
XLOC_029733	2.90405	4.49232	3.04176	3.46801	1.35644	1.63259	0.872267	2.98591	0.892384	1.6201	3.08081e-08
XLOC_029770	0.205105	0.40429	0	0.287033	0	0.898891	0	0	0.238256	1.01006	0.481622
XLOC_029786	0	0	0.423597	0.42728	0.150618	0	0.0743849	0.802853	0.641351	0.568485	0.103065
XLOC_029787	0.266673	0.263074	0.539823	0.655459	1.07036	1.52729	1.19125	0.303875	0.644441	0.390268	1.3621
XLOC_029798	9.6979	10.1041	14.7967	11.8901	15.72	19.8006	13.3758	5.38025	10.4693	16.3582	17.2404
XLOC_029813	0.725901	0.742018	0.434636	0.178286	0.673871	0.230329	0.0762693	0.191387	6.64687e-07	1.25588	0.109843
XLOC_029873	3.5677	2.60183	3.37651	3.38176	3.98173	4.3333	2.73617	1.99744	6.89738	7.54393	10.548
XLOC_029880	0.0255076	0.0218937	0.311999	0.0489213	0.437514	0.27309	0.128649	0.08668	1.26526	3.54573	2.82129
XLOC_029910	0.518754	0.443171	0.576674	0.748254	0.461959	0.642042	0.500598	0.404654	1.4326	1.6638	2.42998
XLOC_029913	3.4599	2.93854	6.19109	4.8727	0	0	0.0195047	0.58197	2.142	0.962189	3.52652
XLOC_029934	2.13615	1.60016	2.32953	1.33692	0.373281	2.02601	0.460647	0.341079	0.631446	0.65743	2.02876
XLOC_029949	0.347494	0.426408	0.862013	0.925664	0.212642	0.828594	0.7685	0.522917	0.596648	0.548879	1.53369
XLOC_029963	1.24419	0.358834	2.31181	3.1678	0.121412	0	0.0584754	0.911532	1.12706	1.75248	1.42993
XLOC_029973	1.48867	1.16269	1.47589	1.12299	1.31089	1.25254	1.25165	0.443116	1.66102	0.885261	0.827346
XLOC_029975	0.285936	0.162972	0.468536	0.085459	0.182094	0.190884	0.136436	0.454662	0.365881	0.560393	0.337159
XLOC_029979	2.80983	2.33514	1.72753	2.36763	1.80522	1.12465	1.09459	0.769531	1.14067	2.86077	2.09777
XLOC_029990	0.169755	0	0.112328	0	0	0.533534	0.483201	0	0.185008	1.38747	0.195185
XLOC_030234	0.111105	0.0589575	0.297772	0.261258	0	0.154278	0.319356	0.464606	0.825034	0.86933	1.52393
XLOC_030246	1.36541	0.958589	1.03452	0.524043	1.29119	1.02414	0.998496	1.01516	0.848164	0.695024	0.835181
XLOC_030263	0	0	0	0	0	0	0	0.417552	2.55002	1.25759	0
XLOC_030275	0.176944	0	0.869412	0	0.208972	0	0.957523	0	0	0	1.03353
XLOC_030276	0.26092	0.29862	0.592454	0.538187	0	0.41257	1.48175	0.940922	0.107118	0.332921	0.327516
XLOC_030282	1.30908	1.18489	1.2646	0.989122	1.08793	1.21526	0.887904	1.12549	1.06763	1.83248	1.6361
XLOC_030287	0.0617005	0.0327665	0.334172	0.359768	0.0838111	0.378679	0.190088	0.473262	0	0.233767	0.479541
XLOC_030335	7.00039	7.38146	5.62335	3.93671	6.0121	3.57505	4.09717	6.52132	3.85752	43.363	3.98407
XLOC_030398	0.710326	0.54643	1.3803	0.16809	1.28863	2.19405	2.21289	1.68702	5.07058	0.127135	0.0829599
XLOC_030434	2.02759	2.22731	2.3677	1.79826	1.47647	2.21327	0.712436	1.59858	3.1554	0.55261	2.00018
XLOC_030449	0.475078	0.741628	0.956749	0	0.502401	1.74023	0	0.534208	0	2.17202	0
XLOC_030450	0.266526	1.01597	0.288518	0.184724	0	0.201577	0.189265	0.724724	0.118187	1.00052	0.257633
XLOC_030479	0.156086	1.1507	0.63291	0	0	0	0	0.617193	0.715954	0	0
XLOC_030486	0.775817	0.358916	0.914467	1.81348	6.02792	11.0373	8.19258	1.01023	0.508948	1.52885	2.08362
XLOC_030487	0.552058	0.583254	1.17165	0.998906	3.35644	4.48903	4.00561	0.582081	0.784368	1.01845	1.17318
XLOC_030515	0.314895	0.386111	0.770463	1.08668	1.35912	1.07576	1.09891	0.260644	0.626553	0.291577	0.968242
XLOC_030523	0.251554	0.390888	3.02664	5.00342	4.99046	9.66008	6.8092	0.364857	3.41589	2.03364	1.78206
XLOC_030525	0.0148854	0	0.137256	0.506077	2.00182	2.9059	1.62823	0	0.829806	0.0957698	0.900635
XLOC_030537	9.1697	10.4585	15.1161	9.2583	10.6363	15.035	13.4958	5.87126	11.9109	7.0402	16.7284
XLOC_030538	5.0325	4.40477	2.08839	1.55305	1.85354	2.27702	1.05345	2.63547	2.89405	2.06836	1.39551
XLOC_030555	0.273691	0.270719	0.685833	0.757633	0.242235	0	0	0.934414	0	0	1.16972
XLOC_030583	0.624059	0.484692	0.723744	0.609603	1.35302	2.01379	1.81416	0.369166	1.82508	0.0885023	1.19561
XLOC_030588	2.81923	3.3399	24.1176	32.5854	22.0619	35.079	31.6611	23.8199	40.0848	30.6004	55.5587
XLOC_030591	9.89367	8.5373	10.0012	9.65271	13.4589	15.4602	15.782	17.2734	8.98296	12.0406	11.4424
XLOC_030605	0.530786	0.488596	0.452278	0.974341	0.367892	0.431217	0.398998	1.10494	0.667217	2.09396	1.8994
XLOC_030630	0.32815	0.336829	0.749561	0.569646	0.840405	0.385432	0.344983	0.887609	0.271379	0.65751	0.281295
XLOC_030643	0.338702	0.604046	0.506388	2.01711	2.30273	2.18882	2.11187	2.39284	2.17043	1.62343	2.78199
XLOC_030666	2.6611	3.30227	1.6639	2.32646	3.87771	2.86846	3.16493	1.19106	2.7267	6.32595	1.78427
XLOC_030673	0.252977	0.244325	1.04727	1.53133	1.31661	3.30278	1.51439	0.188115	1.79549	2.18697	2.7144
XLOC_030675	2.63739	2.46659	5.48446	4.71654	4.24301	5.44212	6.75289	1.99978	6.32101	4.34476	8.40211
XLOC_030699	2.50953	2.97388	0.898328	1.01385	0.92795	0.884445	1.83438	1.75155	2.01371	2.2793	2.26469
XLOC_030736	5.21379	5.24322	1.64194	1.51566	0.748854	1.31891	0.00564133	1.9215e-17	5.05873e-18	1.69741	0.00140001
XLOC_030798	5.41823	5.41408	2.81224	3.6601	3.21948	5.28238	4.3314	3.83588	3.40464	17.0695	3.14523
XLOC_030812	1.51062	1.93165	2.04061	2.80313	1.74735	1.56061	2.35162	3.16165	0.603351	2.45337	2.64808
XLOC_030818	0.0226517	0	0.536062	0	0.296362	0.61676	0.492752	0.70429	0.759692	0.434544	0
XLOC_030826	0	0	0.237351	0	4.36234	6.37126	4.72491	0.0294014	0.44913	0.509365	0.415564
XLOC_030829	11.698	12.4488	9.76153	12.6327	14.5698	14.7463	14.7953	9.88628	8.61705	5.4627	6.40846
XLOC_030831	1.51343	1.35374	1.23393	0.984574	1.08112	1.28968	0.927464	0.397858	0.297286	1.35137	1.55619
XLOC_030832	0	0	0	0	0.648439	1.92966	1.23613	0.120195	0.590233	0.811162	0.299286
XLOC_030890	0.108023	0.286553	0.491135	0.324973	0.630497	0.761001	0	0.927639	0.238641	1.06527	0.252731
XLOC_030894	0.124153	0.180844	0.263848	0.863067	2.31247	1.65728	3.35498	0.0908371	0.913921	0.632905	0.7666
XLOC_030902	7.29145	9.02091	2.50697	7.65523	4.88002	4.31239	3.42839	24.861	5.77531	26.4395	5.31862
XLOC_030916	0.699288	0.580102	0.943118	1.26904	0.748157	0.892521	0.750681	0.807955	0.77898	0.742657	0.935122
XLOC_031053	0.700826	1.1007	0.668707	1.23963	1.63541	1.11629	1.24309	0.28651	1.38528	0.269092	1.25089
XLOC_031065	0.0258394	0	0.244004	0.153399	1.08859	1.54906	1.88817	0	0.345982	0	0.869257
XLOC_031111	0.293765	0.448536	0.626011	0.253155	1.20256	0.802041	1.00303	0	0.169098	1.25657	0.323919
XLOC_031174	0.0498397	0.0654109	0	0	0.323271	1.50042	0.173868	0.395112	0.222785	0.341799	0.229031
XLOC_031235	0.574601	0.605477	0.663641	0.380815	0.877901	0.655914	0.403517	0.298819	0.579156	0.305545	0.529917
XLOC_031268	1.93235	1.72951	2.57207	3.07324	2.1712	2.06075	1.62916	2.59564	1.57405	1.70757	2.09099
XLOC_031289	0.2162	0.178209	0.862619	0.332922	0.266985	0.225528	0.369576	0.606536	0.263296	0.348084	0.789359
XLOC_031291	1.66988	1.95491	3.76634	2.92351	4.32299	7.75917	6.60338	0.46268	2.14975	1.76127	2.49634
XLOC_031300	1.25275	1.42224	0.683421	0.919423	1.0978	0.64154	0	0.582836	0.739164	1.43409	0.395123
XLOC_031448	0.186599	0.0812975	0.457729	0.0871773	0.661011	1.68752	0.250781	0.305069	0.502513	0.113968	0.425255
XLOC_031480	0.0746452	0.0634056	0.626576	0.658683	1.01293	2.4017	2.55981	0.368176	0.613873	0.263087	0
XLOC_031482	0.217256	0.180218	0.480528	1.60126	0	0.862005	0.59164	0	0.434075	0.212447	0.910495
XLOC_031498	0.57441	0.613423	2.06793	1.90562	2.54811	2.89497	2.93175	1.64708	0.856861	1.16316	1.24971
XLOC_031502	0.665863	0.860502	0.423526	1.12463	0.793769	0.654074	1.04014	0.508446	1.62366	0.579433	0.980715
XLOC_031510	1.60874	1.73198	0.379982	0.18427	6.32106e-112	0	0	0.260029	0.775822	0	0.285819
XLOC_031522	0.274222	0.179443	1.5477	2.01283	10.563	14.1247	12.0655	1.54836	1.27642	1.93017	2.15741
XLOC_031527	0.282312	0.330059	0.11083	4.24886e-152	0.671592	0.577034	5.93987e-249	0.702042	0.24169	0.523096	1.76159e-90
XLOC_031553	0.537464	0.53275	1.0033	2.07605	1.19906	0.99335	1.33801	1.2391	1.55644	1.17011	1.41816
XLOC_031577	0.660368	0.85105	0.975004	0.625836	0	0	0	0.26597	0	1.01234	0.709023
XLOC_031579	0.682506	0.898914	2.81744	5.35038	3.39959	5.33964	4.551	2.14489	3.24163	2.23319	5.46516
XLOC_031580	0.274297	0.503308	0.980912	1.03274	1.10429	1.61879	1.9517	1.01034	0.344926	2.31666	1.08139
XLOC_031586	0.449267	0.477876	0.957686	0.751539	0.343328	0	0.757169	0.874603	0.689	1.10474	1.32917
XLOC_031588	1.01003	1.50555	1.53869	0.893293	1.61699	2.16152	2.03179	1.91008	2.65985	0.721752	3.59926
XLOC_031631	6.39375	4.19456	4.26175	4.07936	2.19129	2.32922	2.1455	2.4623	2.40839	7.56344	2.46029
XLOC_031635	8.40101	9.7432	6.65354	5.83527	20.7305	15.6415	17.1945	4.22122	6.63282	6.03838	7.854
XLOC_031636	1.19201	1.53779	0.941194	0.652437	2.37583	1.99468	2.31589	0.286877	1.01423	0.726223	0.413448
XLOC_031639	1.45882	1.12417	0.867723	2.23913	2.29361	1.92984	2.17169	0.473748	0.850491	0.700065	0.866709
XLOC_031676	1.55007	2.16733	10.4596	15.6469	18.6096	31.1688	29.2331	7.32418	13.2939	13.0803	17.0689
XLOC_031721	4.93238	4.96401	12.2535	12.1356	3.19216	3.03452	2.48187	3.34619	4.71368	1.38309	6.08001
XLOC_031763	31.0837	33.6353	50.8774	52.821	52.8135	61.66	63.8508	41.0855	75.3589	51.7017	54.9502
XLOC_031825	2.1318	2.23215	6.28048	7.76149	3.53698	3.49268	4.45563	4.62884	2.97625	2.0464	5.19338
XLOC_031862	2.13725	2.02989	1.5858	1.99579	3.13173	1.7707	2.01931	1.17441	2.62645	1.11738	2.75711
XLOC_031879	0.70408	0.57947	1.98209	2.81865	1.95719	1.35973	1.49083	2.01465	2.96009	0.96629	4.15871
XLOC_031895	0.158487	0.202396	0	0	0	0	0	0.432298	0	1.19376	0
XLOC_031898	0.304361	0.0648736	0.241912	0.14693	0.253334	0	0.138341	0.943278	0.111726	0.506076	0.126126
XLOC_031903	1.1207	1.15567	0.867142	1.33659	0.979997	1.69766	1.95215	0.64188	0.998987	0.655847	0.569375
XLOC_031904	2.00688	2.10014	1.08985	1.9945	0.989945	1.10059	0.570709	1.25565	1.60433	1.06029	1.59636
XLOC_031929	0.695886	0.547491	0.176879	0.671352	0.313796	0.62973	0.58918	1.13915	0.333911	0.836092	0.694057
XLOC_031969	1.33853	0.582052	1.65991	1.16552	4.73633e-101	0.871388	0.311918	0.452624	0.263108	0.53905	2.53566
XLOC_031975	0.084549	0.07812	0.463381	0	2.37575	1.44012	1.05401	0.284355	1.32007	0.382782	0.588003
XLOC_032003	4.07338	4.51955	3.78205	3.16904	0.897689	2.27377	0.720868	1.98864	2.7523	3.9744	4.90754
XLOC_032007	0.77958	1.00188	0.601579	0	0.191106	0	0.221094	0.33429	0.603019	0.204689	0.594068
XLOC_032174	2.40077	1.83018	0.948364	0.237436	0.0948452	0.0533684	0	0.408097	1.01826	0.396186	0.690208
XLOC_032210	8.06552	8.19543	8.47017	9.16214	6.1086	5.69037	5.06849	6.66137	6.08002	7.83971	6.87011
XLOC_032231	0.42078	0.201527	0.117224	0	0.219906	0	0	0.568564	1.09958	0.761616	0.114671
XLOC_032233	0.153442	0.255538	0.20958	0	0.227315	0	0	0.235634	0.170753	0.751756	0
XLOC_032248	0.829577	1.05131	0.513897	0.643172	0.39204	0.451015	0.47713	0.513712	0.552928	0.865601	0.921836
XLOC_032264	2.22264	2.32106	2.25925	1.52306	0.724497	0.678876	0.14204	2.26009	0.511125	1.29941	0.944768
XLOC_032265	2.07676	1.45472	1.99809	3.08419	0.506907	2.48894e-17	1.23099	5.87168	1.2918	3.57077e-28	1.15757e-56
XLOC_032274	0.583613	0.30659	5.01617	10.1384	3.63922	5.07878	4.11927	8.88687	3.37119	1.53384	2.53773
XLOC_032317	0.602904	0.314219	0.577185	0.542805	2.16094	1.57536	1.73891	0.463274	1.45324	0.413123	0.478943
XLOC_032324	0.0128502	0.00825004	0.958882	0.551575	0.433907	2.15702	0.988643	0.846349	0.481914	0.316984	3.11292
XLOC_032335	0.599408	0.383616	0.325594	0	0.435639	0	0	1.53096	0	2.43285	0.694382
XLOC_032339	0.475506	1.12178	1.38285	0.182344	0.77551	0.793678	0.830218	0.603203	0.462408	0.810735	0.224353
XLOC_032357	0.072489	0.0528218	0.218823	0.398953	0.506367	0.381158	0.434612	0.132253	0.333924	0.247179	0.584621
XLOC_032382	0.0592001	0.0689342	1.65201	1.01123	1.47719	4.39409	2.88754	0.0942214	1.19298	1.08227	2.65726
XLOC_032403	0.18372	0.27072	0.226105	0.41189	0.139082	0.624907	0.667542	0.255533	0.753916	0.288797	0.107731
XLOC_032404	0.581704	2.102	0.975212	0	0	1.86002	0.418942	0.135826	0.310983	1.02888	1.32851
XLOC_032431	0.174855	0.133053	0.0929175	0.172493	0.0264434	0.0304582	0.0285893	0.923446	0.114312	0.944837	0.167778
XLOC_032435	0.249649	0.250923	0.43433	0	0	0.196614	0.190048	0.642536	0.387356	0.416649	0.135158
XLOC_032461	0.0717872	0	0	0	1.27816	1.36325	1.2002	0	0.311526	0	0.87562
XLOC_032462	0.0328365	0	0	0	0	0	0	0.240387	0	3.45803	0
XLOC_032466	14.7449	13.1672	20.8848	23.6842	25.0112	34.5246	29.9575	26.0476	46.4051	36.3792	53.2361
XLOC_032477	5.45573	5.4602	20.9731	19.5004	14.7746	14.2457	12.5305	18.7569	14.1556	10.468	15.0992
XLOC_032481	6.36896	5.9516	5.49676	6.27962	7.52405	9.11851	8.54442	3.3696	5.74708	5.82218	6.7639
XLOC_032494	0.0505983	0	0.56244	1.50755	0.935886	1.97099	1.57919	0.0511385	0.818907	0.280148	0.395091
XLOC_032496	0	0	0.307545	1.34785	4.97812	5.38906	5.04409	0	2.0951	0.457533	0.949994
XLOC_032509	0.943861	1.41364	1.15199	2.34432	4.39003	3.04287	5.00662	1.14363	3.42086	2.7789	2.11094
XLOC_032515	0.471563	0.200544	0.327131	1.68284	9.08568	8.63261	3.79903	0.53869	0.915138	0.48929	0
XLOC_032534	1.30521	1.43398	0.395843	0.280984	0.115677	0	0.0659978	6.86626	0.598164	5.1469	0.0252025
XLOC_032562	0.062757	0	0	0	0.326949	0	0.73954	0.170301	0	1.10722	0
XLOC_032566	1.12298	1.66413	2.87065	3.76241	3.33683	3.24776	4.24876	3.56966	7.03038	5.95042	6.15855
XLOC_032571	0.1859	0.0787245	0.99132	1.89701	2.4871	5.50569	4.41471	1.19193	3.88938	0.643648	1.71277
XLOC_032624	0.216349	0.204324	0.491953	0.92086	0.499749	1.11258	0.714113	0.0449197	0.767763	0.331585	0.412204
XLOC_032639	1.38994	1.97428	9.64534	3.18108	2.67407	1.58421	1.72256	2.40572	2.87163	3.1207	9.65325
XLOC_032681	0.512202	0.422651	0.262168	0.282298	0.119934	0	0.150461	0.251385	0.345435	1.20424	0.236445
XLOC_032761	0.130332	0.179449	0.463236	0.427996	0.571869	0	0	0.800568	0.996554	0	1.01768
XLOC_032776	0.137627	0.064522	0.454759	0.777262	0.40464	0.97369	0.618699	0.201467	1.04251	0.331129	1.42296
XLOC_032777	0.124956	0	0.175868	0.235039	0	0.973617	0.32648	0.662275	0.16166	0.240481	0.165836
XLOC_032795	0.438109	0.11077	0.196986	0.48449	0	0.92468	0.846206	0.0847831	0.377487	0.836884	0.203011
XLOC_032797	0.756684	1.12804	0.590677	0.187074	0.739686	0.200458	0.175556	0.76126	0.93345	1.43582	0.135143
XLOC_032911	0.402226	0.142471	0	0.230823	0.869919	0.200279	0.0953259	0.983162	0.3889	16.6093	0.409139
XLOC_032969	7.30243	8.21695	4.99321	4.28527	3.28424	2.08532	3.55831	12.7196	10.5365	6.80919	11.8018
XLOC_033012	1.13262	0.544039	0.500614	0.407928	0.542469	0.391533	0.303162	0.332369	0.250269	0.39568	0.100048
XLOC_033018	4.06575	3.90201	1.3233	0.859226	0.377787	0.326626	0.0705989	0.674665	1.91675	1.38814	1.35171
XLOC_033036	0.334865	0.283841	0.560953	0	0.580978	0.330103	0.30452	0.544406	0	0.914294	0.994142
XLOC_033078	0.245673	0.29694	0.960516	1.19794	0.414162	0.537018	0.860527	0.25836	1.63148	0.469491	2.11165
XLOC_033104	0.615554	0.631867	0.561011	0.694135	0.447842	0.47206	0.659728	0.336181	0.726355	0.43841	0.660858
XLOC_033153	0.137022	0.194149	0.288022	0.100748	0.40524	0.307126	0.252709	0.2442	0.203888	0.346517	0.579467
XLOC_033158	0.102652	0.265362	0.0994918	1.15922	0.785482	1.95573	1.86841	0.118953	0.0784962	0.482236	0.757156
XLOC_033160	14.4774	16.9375	9.38009	11.685	19.6492	14.2903	14.0624	44.3172	22.36	43.4502	13.7487
XLOC_033180	0.220842	0.312136	0.179872	0.139621	0.159735	0.377315	0.235593	0.347966	0.230158	0.651352	0.280355
XLOC_033192	0.515294	0.813866	0.465313	0.159965	0.357001	0.731629	0.481818	0.669994	0.623882	0.406898	0.20521
XLOC_033205	0.195343	0.19247	0.560527	0.641736	0.398755	0.472432	0.150804	1.65404	0	0	0.108022
XLOC_033258	0.110328	0.19706	1.05415	0.0303978	9.99825e-103	0.195516	0.224754	1.70032	1.15611	0	0.721271
XLOC_033359	0.490446	0.943574	0.742651	0.297521	0.391985	1.0183	0.634741	0.601968	0.910202	0.553428	1.4099
XLOC_033485	0.199554	0.405922	0.712414	1.82008	1.64048	4.11166	1.6787	0.519983	0.464519	0.257174	1.78311
XLOC_033498	0.534674	0.573704	1.51587	2.5162	11.586	18.9377	15.0575	0.459205	2.67671	4.18756	12.1185
XLOC_033562	0.0247876	0	0.307267	0.814418	0.884162	0	1.09694	0.0818863	0.184575	0.441645	0.588405
XLOC_033575	0.981348	1.08753	1.4043	0.467124	1.28455	1.07553	1.46624	0.748318	1.57301	0.308213	0.747051
XLOC_033591	0.0766458	0	0.688955	0.471692	0.421852	2.03852	2.01458	0.679275	0	1.08706	0.395165
XLOC_033611	0.338813	0.156008	0.0955934	0	0	0	0	0.322967	0	1.48081	0
XLOC_033620	0.736186	0.69017	0.774455	0.458388	0.573	0.185604	0	1.6454	1.00687	1.74499	0.452607
XLOC_033628	35.6426	37.4439	41.7189	54.8942	40.1252	48.6932	52.4648	34.2443	51.2399	32.7835	40.9371
XLOC_033631	0.667836	0.253683	0.711221	0.881808	0.310413	0.727398	1.08915	0.455788	0.984121	1.6383	0.339432
XLOC_033658	0.210955	0.285519	0.223637	0.442456	0.194674	0.113235	0.221825	0.172076	0.416402	0.181579	0.23821
XLOC_033689	1.09497	0.870963	2.55221	4.25325	6.95674	6.61089	5.66517	2.03145	5.74889	3.07694	7.59522
XLOC_033707	0.460235	0.329054	0	0.367422	0.63489	0.367109	0	0.776372	0	0	0.680438
XLOC_033714	1.65427	1.72819	3.24385	5.70708	8.03242	5.72239	6.51101	15.1887	8.46138	12.3293	3.34092
XLOC_033775	1.45008	0.832581	3.44022	2.44523	9.42519	13.5427	12.3513	0.431561	2.46457	2.53264	2.96567
XLOC_033793	0.342501	0.167207	1.64298	1.73227	1.23524	1.47228	1.47578	1.69733	0.624772	0.942461	1.87793
XLOC_033838	2.94228	3.72893	0.365142	6.09595e-113	1.941	0.0603294	6.54169e-135	0.218666	0.178774	2.95681	5.29474e-90
XLOC_033911	0.365054	0.157654	0.791619	0.777777	0.755127	0.474163	0.462322	0.824039	0.724647	1.12358	2.45936
XLOC_033914	1.3919	0.323457	7.83096	3.66543	7.47007e-114	9.04189	9.69086	7.23472	0.00284424	38.3761	11.4208
XLOC_033918	0.802671	0.621715	1.41368	1.00891	0.207237	0.143889	0.269539	2.43269	0.624785	1.27018	0.577115
XLOC_033932	1.61153	1.38818	2.17491	0.403908	1.15784	0.447455	0.404042	1.28829	0.646926	1.54288	1.05989
XLOC_033994	1.09096	1.99557	2.27021	0.221086	0.168074	0.179128	0.187426	0.732298	0	0.307685	0
XLOC_034046	1.33843e-48	4.77145e-36	1.33919	1.99519	4.31787e-71	7.93713e-121	1.20631e-120	0.229224	3.83935e-189	2.38451e-98	2.27012
XLOC_034053	0.324631	0.307734	0.688703	0.361441	0.690959	0.603399	1.0877	0.609722	0.147292	0.442699	0.0801743
XLOC_034118	0.220237	0.144131	0.470327	0	1.32684	1.19412	0.382788	0.243369	1.01386	0	1.08465
XLOC_034121	0.676081	0.737314	1.04472	1.27411	1.16688	1.49034	1.43183	0.670895	0.921011	0.571106	1.10129
XLOC_034133	2.50225	2.74567	2.93198	2.5595	0.312754	1.45199	1.03344	0.530947	1.98595	1.88933	0.637817
XLOC_034212	0.174588	0.0917161	0.692143	0.311156	1.00868	1.04912	1.13069	0.0515431	1.22557	0.103921	1.64182
XLOC_034213	0.718141	0.751618	1.71244	0.783632	2.10314	2.27817	1.9572	0.586019	1.72386	0.825754	3.40641
XLOC_034629	1.23035	1.37631	2.65895	4.40197	5.5242	6.82605	7.35695	1.99539	4.01723	2.17315	5.90323
XLOC_034662	5.31756	4.65392	4.79547	6.96051	8.13459	8.09708	5.56281	6.80698	4.20706	4.40665	4.04482
XLOC_034687	0.862329	1.15088	0.550302	0.499824	0.208689	0.252344	0.236083	0.638395	1.48165	0	0.741069
XLOC_034716	0.220737	0.321076	0.287369	0.360063	0.685037	0.159794	0.412734	0.599653	0	0	0.701279
XLOC_034767	0.607232	0.402568	1.41897	1.89392	0.688932	0.799615	0.432339	0.848797	0.665744	0.44694	1.01501
XLOC_034770	11.4646	10.9362	9.88979	7.42711	14.0047	11.5597	9.63884	8.90974	7.04031	8.73063	8.47992
XLOC_034771	0.313895	0.199249	0.611523	0	1.16961	0.444166	2.12009	0.414354	0.327497	0	0.619731
XLOC_034783	0	0	2.01809	1.32174	2.87991	0	0	0	0	6.6745	0
XLOC_034801	0.553106	0.492672	0.820025	1.07172	0.278463	0.221694	0.538376	1.39544	0.843732	0.0637946	0.396645
XLOC_034802	0.218194	0.274548	0.358747	0.497883	0.171576	0.405022	0.40181	0.562249	0.947835	0.298709	0.418207
XLOC_034818	1.59033	1.6443	11.2258	13.4507	12.0416	16.3383	18.8552	6.55857	15.1401	7.87699	22.8507
XLOC_034829	0.23853	0.152305	0.24616	0	0.266959	0.61654	0.281741	0.112231	0.514581	0	1.34993
XLOC_034831	0.271177	0	0	0	0	0	0.524681	0.445838	0.526378	0.797945	0.565838
XLOC_034861	0.0809321	0.40834	0.352753	0	1.46833	0.880782	0.789128	0	0	0.566616	0.44194
XLOC_034862	0.805287	1.70833	1.03758	2.27378	0.858149	0	0.488865	0	2.23373	5.81459	0.479007
XLOC_034891	3.60949	3.404	3.42952	2.36726	4.39571	4.63998	3.24381	4.97876	4.13571	6.61819	3.39407
XLOC_035025	2.17597	2.10252	2.82065	2.38471	1.45	2.50899	1.30539	4.80638	1.57128	2.53282	2.48601
XLOC_035097	34.0978	38.6649	26.5199	24.7954	26.3271	27.5203	26.4876	59.2786	47.0468	43.8485	33.0287
XLOC_035111	0.470577	0.064064	0.439801	0.277639	0.719445	0.491609	0.481156	0.56726	1.8461	0.299109	1.98946
XLOC_035116	0.798114	0.785691	0.829089	0.744623	0.249826	0.578252	0.150433	2.5402	1.40775	5.85169	1.30736
XLOC_035117	0.29825	0.097464	0.0938346	0.304868	0.171369	0.309169	0.0896887	0.192564	0.610533	0.26394	0.771079
XLOC_035129	1.1337	1.20417	1.84349	1.46229	0.811839	1.54343	1.04897	0.51644	0.70181	1.38802	1.10925
XLOC_035131	0.305599	0.101841	0.51984	0.219647	0.227456	0.222483	0.651137	0.145322	1.56499	0.31837	0.828059
XLOC_035132	0.256145	0.453845	0.601493	3.70056e-39	0.488317	3.97349e-77	0.980481	3.87723e-12	1.02538	3.71308e-06	0.813748
XLOC_035146	0.362607	0.286647	0.460445	0.470337	1.09272	1.76515	1.50111	0.0535003	0.326555	0.470017	0.500605
XLOC_035217	0.228756	0.327942	0.338272	0.269975	0.339188	0.129686	0.314225	0.401842	0.114074	0.337771	0.38911
XLOC_035233	0.0859156	0	0.197517	0.257017	0	0.261014	0.25649	0.205268	0	1.59527	0.922317
XLOC_035234	0	0.152419	0	0	0	0	0	0.134348	0	3.74815	0
XLOC_035249	0.0907166	0	0.398349	0	0	0	0	0.319006	0	0.721773	0.504816
XLOC_035252	0.16403	0.159781	0.408025	0.0653288	1.64087e-13	0.0649484	0.0551125	3.01773	0.0355281	0.578836	0.0564561
XLOC_035264	2.33108	3.02221	6.15437	5.50581	3.27824	0.812143	1.18811	5.57193	3.60883	2.1661	3.1592
XLOC_035275	1.02157	0.887937	1.4795	1.19425	0.67263	0.491006	1.01174	0.345743	1.68058	1.44466	2.54303
XLOC_035279	0.481308	0	0	0	0	0	0	0	0	0	5.86462
XLOC_035287	2.24928	1.52076	1.90764	1.23953	0.635774	1.39829	0.688954	0.646524	2.06292	0.432435	1.53001
XLOC_035345	0.787424	0.734639	1.15047	0.479472	0.392509	0.463665	0.706529	0.167271	0.708465	0.704851	0.369981
XLOC_035361	0	0.0720691	0.127845	0	0.125366	0	0	0.0553742	0.497089	0.544078	0.130548
XLOC_035371	1.29994	1.15792	1.11733	1.24202	1.10186	1.497	1.12978	0.852751	0.986508	1.25098	3.57704
XLOC_035410	0.0839031	0.0797004	0.557415	0.363677	2.40113	3.38311	2.53996	0.0717412	0.501253	0.430616	1.1301
XLOC_035446	0.0562237	0.146146	0	0	0	0	0	0	0.13333	1.16964	0
XLOC_035470	0.0405679	0	0.196311	0.168666	0.293419	0.464927	1.35884e-246	0.186853	0.184436	0.146223	0.55606
XLOC_035509	0.0987768	0.086139	1.89819	2.33024	1.30686	2.25352	2.08258	1.3347	0.773459	1.85558	3.82335
XLOC_035544	2.6226	1.44901	4.37468	2.36489	2.24805	2.64121e-86	1.79064	3.42452	0	1.14735e-36	0
XLOC_035545	0.0583771	0.0509723	0.240099	0.265235	0.258216	0.206907	0.0809919	0.0877768	0.174907	0.22613	0.541268
XLOC_035547	0.269104	0.120183	0.315058	0.804811	0.128802	0.596412	0.153383	0.855465	0.401523	0.282953	0.64089
XLOC_035599	0.493229	0.331981	0.498153	0.938598	0.23299	0.0831506	0.248792	0.193092	0.700406	0.160682	0.590666
XLOC_035608	0.152533	0	0	0	0.468145	0.270258	0	0	0.253884	0.817852	0
XLOC_035615	0.230915	0.182168	0.677119	0.338928	0.607168	1.04194	0.7349	0.217364	1.50139	0.815218	1.81095
XLOC_035621	6.34857e-26	6.13781e-38	8.97476e-15	2.49196e-175	4.40358e-11	0	0.330703	0.364789	0.326454	0	0.6342
XLOC_035623	0.744139	1.41818	2.61323	1.53842	1.62226	2.24982	1.32587	0.967529	1.60978	1.93789	1.35353
XLOC_035629	0.491211	0.0981647	0.4913	0.410934	0.830161	1.26815	1.43817	0	0.768723	0	1.57187
XLOC_035647	0.501909	0.469545	0.869269	0.772916	0.417164	0.33823	0.305636	0.601038	1.92073	1.0816	1.55459
XLOC_035664	53.2681	51.6295	35.7604	47.8961	45.8139	60.6392	56.5249	45.1946	71.8831	71.6936	79.2421
XLOC_035796	0.707732	0.272155	0.453436	0	0.359942	0.421881	0	0.803979	0.137229	0.741887	0
XLOC_035798	4.92431	5.17988	3.47386	3.05757	4.66572	2.75035	3.30997	6.49504	8.50346	2.61884	8.17401
XLOC_035813	0.669702	0	0	1.61581	0.392837	0	1.72744	1.5194	10.2455	0.593276	4.16395
XLOC_035859	0	0.101505	0	0.64508	0.889582	1.4923	0.832097	0.254322	1.79828	0.259611	0.187451
XLOC_035899	0.255192	0.474983	1.21827	0.435918	2.47499	1.62448	1.04311	0.432207	0.873003	0.465125	0.279315
XLOC_035925	0.632738	0.480674	1.05269	0.900392	1.25618	1.26222	1.51664	1.07348	0.467407	0.60893	0.606101
XLOC_035927	0.203544	0.21326	0.694297	0.982778	0.45397	0.433727	1.08309	0.330097	0.450283	0.518173	1.0766
XLOC_035935	0.391281	0.398499	0.733193	1.16175	0.608879	0.890022	0.94223	1.0251	0.348327	1.91487	2.43928
XLOC_035936	0.0891164	0.076224	0.110352	0.0609419	0	0.333599	0.0947211	0.0448304	0	1.46817	3.46982e-251
XLOC_035945	1.29496	1.04759	3.86293	2.07285	1.30332	4.77861	5.13536	1.63792	1.61318	0.679807	2.82435
XLOC_035962	0.644275	0	0	0	0	0.669051	1.29124	0	2.64104	0	0.682996
XLOC_035965	2.75134	2.10773	2.27161	2.68999	1.50438	1.67636	1.34453	2.46367	1.40274	0.9831	1.4084
XLOC_036124	1.31311	0.605915	1.31541	0.250062	0.209102	0	0.226583	0.014044	0	1.3418	0.231654
XLOC_036133	2.06792	1.20337	1.10682	0.23442	0.175663	0	0.20026	0.0599192	0.379854	0.941125	0
XLOC_036143	0.478792	0.44095	0.0384756	0.0476082	0.464466	0.379034	0	0.204443	0.171258	1.50915	0
XLOC_036174	0.196169	0.0885682	0	2.3323	1.25495	0.549634	1.4144	7.61952	0.94911	1.22984	8.07242
XLOC_036218	4.87132	4.55227	6.54673	2.81331	1.12255e-18	1.36129e-126	0.351955	16.6335	2.56092	12.696	2.56059
XLOC_036225	1.25599	1.99863	0.989666	0.685504	1.24878	1.55764	0.857253	1.39399	0.914488	0.688841	2.48394
XLOC_036241	0.647327	1.12639	12.8966	9.22309	14.5985	19.5016	16.7894	6.42112	14.7976	9.76201	17.0447
XLOC_036242	0.30969	0.595045	2.43161	1.33344	11.4248	23.9932	18.3013	1.99349	3.54177	1.74768	7.06986
XLOC_036276	0.377637	0.16571	0.287924	0.289344	0.414245	0.477537	0.140358	0.0844676	0.130933	0.822176	0.181792
XLOC_036286	0.213192	0.130141	0.136702	0.381072	0.518256	0.424722	0.589717	1.40495	0.382027	0	0.0522352
XLOC_036300	15.7199	13.2862	16.3933	16.3343	28.9262	40.697	36.3987	20.9986	14.6789	24.1235	16.4634
XLOC_036303	0.36712	0.913353	0.994533	0.840992	0.988624	1.13456	0.320188	1.24457	1.25107	1.53757	0.346404
XLOC_036304	0.459056	0.308043	0.330619	0.56503	1.91517	4.32984	1.61161	0.555138	0.618385	0.382275	0
XLOC_036306	0.338399	0.523469	1.82043	3.07195	0.99033	4.68985	5.52588	2.61301	0.669771	0	1.07588
XLOC_036328	0.343647	0.769227	1.4054	1.13855	0.5126	1.56392	1.24109	2.04756	0.762073	0.682874	2.05487
XLOC_036334	0.538874	0.356697	0.724392	0.746913	1.07991	1.94724	1.28899	0.573506	0.646456	0.396269	0.710997
XLOC_036347	3.94285	3.77076	3.65272	3.65753	8.06696	12.6519	14.5412	4.50565	6.40387	2.73297	6.33284
XLOC_036359	0.0780473	0.0801512	0.504156	0.0891146	0	0.0792933	0	0.458814	0.354155	0	0.253246
XLOC_036372	12.5409	12.736	14.0999	14.43	22.2043	26.9797	24.1335	8.04249	13.4041	15.8074	14.9383
XLOC_036373	0.0961333	0.257048	0.16509	0.328554	0.343396	0.543912	0.646573	1.38183	0.103393	3.82747	0.0749784
XLOC_036383	0.0576315	0.145585	0.923824	0.3044	2.80772	3.11569	2.40928	0.571443	0.40557	0.297585	0.395017
XLOC_036384	0.748751	0.593662	0.54307	1.36963	0.677985	0.987541	1.17826	0.162599	0.403963	0.568437	0.391196
XLOC_036410	3.16371	2.97	12.3988	9.53087	21.1553	30.2108	30.2739	9.56021	18.6396	3.55068	17.3197
XLOC_036412	0.0442172	0.0397428	0.0502943	0	0	0.171773	0	0.164882	0.0594942	1.6299	0
XLOC_036416	21.5956	23.4968	59.5827	104.681	78.0359	133.115	143.257	85.2954	108.948	100.52	130.861
XLOC_036423	0.174183	0.216506	0.268001	5.02939e-60	5.33907e-85	3.97685e-22	0.199027	1.51752	0.381885	2.58587e-44	5.17897e-32
XLOC_036436	16.4024	9.82079	31.8244	16.4233	14.4623	18.9242	17.142	13.432	20.9033	17.7817	23.8978
XLOC_036437	0.900179	2.13655	9.96478	17.428	28.6525	28.7982	29.389	16.6378	56.5784	21.4614	59.4159
XLOC_036461	0.822729	0.853903	1.33591	1.03632	0.521016	0.52572	0.510521	1.22689	0.841414	0.545698	0.701981
XLOC_036481	0.257626	0.0958498	0.288782	0.135211	0.0393406	0.0891033	0.0900465	1.01355	0.535022	0.694073	0.585302
XLOC_036484	1.37228	2.01494	1.38982	2.19785	0.295213	0	0	5.52871	1.8428	2.96687	2.34433
XLOC_036486	0.441893	0.11279	0	0	0	0	0.328532	0.363409	0	0.303539	0.636162
XLOC_036488	2.51375	2.22318	1.36252	1.42473	0.533919	0.204081	0.281617	1.40571	0.685473	1.52963	0.776316
XLOC_036503	3.18298e-45	8.13511e-25	6.85271e-18	1.26364e-38	1.39585	0.628325	2.70027e-101	0.13989	7.60981e-119	1.06673	3.70804e-49
XLOC_036505	2.53119	2.34905	3.38437	3.60537	2.45511	4.10595	3.83806	1.03653	3.23231	2.28526	3.97937
XLOC_036545	0	0	0.20221	0.795996	0.168222	0.186344	0.375499	0.397581	0.286753	0.626321	0.197461
XLOC_036589	1.24168	1.35595	0.872453	0.117496	0.900675	0.32245	0.450617	0.803694	0.388331	0.490522	0.293634
XLOC_036590	23.5925	22.1638	7.77831	5.79365	11.3086	16.4766	13.6283	35.4783	5.05579	160.225	5.89556
XLOC_036592	0.129024	0.0121395	0	3.02385	2.34182	3.24526	3.32493	0.138696	0.682699	2.34237	0.733677
XLOC_036611	0.610051	0.230804	0.466917	1.15435	0.465188	0.274357	0.516227	0.0884822	2.09388	0	0.207492
XLOC_036616	0.0257193	0	0.237604	0.147072	1.91948	3.92906	3.42006	0.0424264	0.99628	0.638805	0.586322
XLOC_036636	0.976779	1.27392	1.29846	2.29991	1.3418	1.24713	1.25187	1.01455	1.27063	0.134015	0.907676
XLOC_036673	2.32489	3.25462	1.30721	0.248085	1.56183	1.15431	0.594932	2.50699	2.55523	2.34888	18.1859
XLOC_036680	0.079745	0.170085	0.426925	0.188043	0.481984	1.27472	0.51975	0.445622	0.142847	0.434896	0.29654
XLOC_036682	0.749863	1.09841	0.824469	0.577996	0.562073	0.795351	1.13427	0.217757	0.517489	0.456121	0.750352
XLOC_036687	0.151167	0.257887	0.434794	0.249573	1.06613	1.54926	1.65928	0.214909	0.213209	0.656259	0.530704
XLOC_036731	0.297055	0.264672	1.94145	2.97488	10.3714	11.1032	9.51231	0.303385	4.75542	1.57417	5.70973
XLOC_036732	2.86849	3.436	5.44762	3.38928	2.6901	4.89638	4.35615	2.27863	5.33353	1.5944	6.62535
XLOC_036753	1.8726	1.69167	0.31126	0.388457	0.908322	0.967902	0.702758	1.65197	2.96088	1.50923	1.44828
XLOC_036779	6.15013	6.35982	11.3425	9.50484	9.77979	12.1442	12.1438	6.79414	11.6339	9.92575	14.0337
XLOC_036795	0.560109	0.500037	1.72523	0.895166	0.578624	0.665992	1.44187	1.5681	1.08834	1.83191	0
XLOC_036824	0.0315911	0.0217082	0.5411	0.811112	0.976959	0.553797	0.667773	0.781411	0.922523	0.294665	0.432695
XLOC_036826	52.9069	55.715	524.939	1022.13	932.399	1357.31	1341.82	429.299	1272.66	423.342	1555.4
XLOC_036853	73.6935	78.9944	115.149	140.063	157.929	200.738	206.053	129.813	136.217	85.6294	137.035
XLOC_036865	0.0494102	0	0	0	0	0	0	0.124541	0	2.82308	0
XLOC_036879	7.7299	8.72909	11.4344	12.8345	7.38966	4.49818	4.7737	10.9878	3.36947	3.79225	5.64479
XLOC_036886	0	0	0	0	0	0	0	2.3297	0	0	0
XLOC_036903	0.0223268	0	0.106832	0	0.326492	0	0.192882	2.92323	0.213788	0.473042	2.10362
XLOC_037059	0.387605	0.168506	0	0.177417	0	0	0	0.468445	0.517577	2.86761	0.376227
XLOC_037069	7.54032	7.68053	31.1479	36.3165	48.2629	55.6932	53.6731	24.9387	27.6277	32.733	50.3047
XLOC_037119	0.279501	0.304377	0.261215	0.499916	0.195554	0.558991	0.469597	0.462117	0.353733	0.200413	0.282344
XLOC_037156	0.387183	0.385164	0.204847	0.249938	0.184693	0.512971	0	0.71307	0.0487672	3.01172	0.285643
XLOC_037158	2.98246	2.6545	2.24156	1.2197	1.13163	1.99677	1.91976	1.75096	1.17563	4.95472	2.06465
XLOC_037178	0.0481617	0	0.827988	0.255793	0	0.261934	0.248156	0.306703	0	0.692637	0.965348
XLOC_037180	14.0877	13.2262	19.5707	25.7525	26.3392	23.6818	28.4137	18.2823	26.4042	26.8702	39.7054
XLOC_037213	0.359789	0.261513	0.0965563	0.251021	0.155021	0.146458	0.20473	0.0703179	0.447486	0.264019	0.396704
XLOC_037303	0	0	0.413216	0	0	0	0.536452	0	1.01858	0	0.571206
XLOC_037321	1.73646	1.56382	3.56046	4.27406	3.06375	1.79624	3.2649	3.44547	3.95012	2.02714	4.4272
XLOC_037348	0.629865	0.71542	0.506278	0.39123	0.460475	0.530476	0.384144	0.182257	0.240216	0.421267	0.562825
XLOC_037356	0.481254	0.705607	0.678126	1.15643	0.721584	0.355714	0.483681	0.486783	0.759919	0.336257	0.956989
XLOC_037361	2.08633	1.65845	1.99844	3.74497	3.09981	4.35042	3.13286	1.71011	10.2279	1.09044	1.96297
XLOC_037382	0.799803	0.397506	1.89725	2.64125	3.60682	3.61569	3.37383	3.67682	2.05547	1.28064	3.31317
XLOC_037383	0.0931397	0.18194	0.52548	0.402379	0.821504	1.23643	0.255825	0.198738	0.203718	0.15259	0.847403
XLOC_037423	29.7259	31.9909	39.12	40.8063	47.4091	58.3496	51.0064	29.1291	35.1807	28.6864	63.85
XLOC_037429	0.34032	0.418785	0.717307	0.228734	0	0.28296	0.262036	0.372449	0	0.446565	0.638299
XLOC_037432	0.941885	0.91053	0.470581	0.498298	0.32311	0.301742	0.29065	0.494856	0.355267	0.425074	0.492581
XLOC_037434	0.124064	0.311576	0.259209	0	0.321755	0.534137	0.653777	1.81149	0.148567	0.333009	0.232559
XLOC_037459	0.0726441	0.187545	0.699418	0.432836	0.763812	0.29128	1.10832	0.984513	0.331084	0.244979	0.88419
XLOC_037511	0.436647	0.461712	0.635994	0.847587	5.1472e-152	0.356744	2.29739e-139	0.163568	0	1.56981	0.514786
XLOC_037525	23.3385	17.7115	28.3325	30.8265	25.5744	25.9818	28.0752	30.4119	21.488	15.7005	19.8585
XLOC_037529	0.688118	0.552503	0.668972	0.542405	0.0771461	0.169741	0.24129	0.22625	0.793166	0.383431	0.670631
XLOC_037532	0	0.268924	0	0	0	1.70853	0.527013	0.243354	0.563138	0	0.622405
XLOC_037539	9.21022	8.41547	11.5758	12.8295	22.1822	14.5702	16.5999	6.19988	8.76535	9.59866	12.3709
XLOC_037541	2.32134	1.51808	4.48473	4.77917	2.23888	0.305112	2.53176	4.56445	3.37244	1.64212	4.43706
XLOC_037542	0.0611934	0.317275	0.61072	0.754227	0.31842	0	0	0.757509	1.2584	0	0.698816
XLOC_037549	0.400024	0.444228	0.604685	0.798187	0.18759	0.547368	0.17916	0.204949	1.06649	1.35282	1.40562
XLOC_037555	0.722997	0.38057	0.300522	0	0.408497	0	0.921353	0.138418	0.300571	0.385274	0.301497
XLOC_037569	0.67294	0.38227	0.25884	0.254853	0.7928	0.422955	0	0.14952	0.559211	1.76776	0.405345
XLOC_037586	0.322515	0.84445	0	0	0.827686	0.935539	0.447517	0.293863	0.637247	2.97561	0.968985
XLOC_037605	0.66696	0.689042	0.478348	0.403867	0.506235	0.540306	0.546118	0.789601	0.460122	0.651503	0.295888
XLOC_037647	0.313546	0.181314	0.315057	0.433807	0.198615	0.000247548	0.33616	0.25387	0.186124	0.492936	0.217469
XLOC_037649	4.30246	5.01787	6.32569	5.71279	3.77802	1.82941	2.32173	7.56731	7.08337	6.67181	4.37142
XLOC_037660	0.158124	0.212251	0.140285	0	0.108475	0.701805	0	0.227201	0.622667	1.13694	0.28287
XLOC_037675	0.0877659	0.147285	0.657889	0.242481	0.699357	1.09097	0.529701	0.034035	0.609084	0.360765	0.720942
XLOC_037681	0.610477	0.658074	0.420238	0.799333	0.690618	0.567633	0.388054	0.607674	0.516421	0.366246	0.243347
XLOC_037697	12.72	10.1844	15.3581	15.9545	13.0193	15.5569	16.6821	23.6974	10.3502	9.13955	13.1821
XLOC_037698	0.215314	0	0	0.830442	0	0	0	1.3926	0.58966	1.0713	0
XLOC_037701	0.431313	0.219138	0.572493	0.262919	0.353014	0.408672	0	0.880057	0	0	0.200574
XLOC_037765	0.247413	0.600822	0.325204	0.805909	0.525047	0.310636	0.608086	0.344717	0.0411001	0.347709	0.456072
XLOC_037792	1.00435	0.963989	0.723397	1.34205	1.20647	1.65124	1.57181	0.876044	1.53913	1.00515	0.849325
XLOC_037808	1.26594	0.922474	0.641762	1.16622	1.53775	0.482871	0.784614	0.272328	0.867449	1.95172	2.49212
XLOC_037809	6.56263e-69	5.56401e-27	0.588784	6.60384e-263	7.13671e-42	2.44929e-27	6.97075e-118	0.146727	0.0528013	1.11939	0.522221
XLOC_037810	14.741	12.944	19.2892	18.3336	12.2225	9.01213	8.19849	13.7294	13.4221	7.04026	10.051
XLOC_037817	0.574694	0.458704	0.304376	0.193565	0	0	0.623089	0.209045	0.472782	0.477276	0.318162
XLOC_037830	1.38239e-72	5.11217e-144	0.213967	6.81183e-93	2.50156e-66	0	0.619836	3.06374	2.67424e-154	0.181254	1.14333
XLOC_037833	0.10831	0.0968365	0	0.696337	1.69959	0	0.381503	0.999742	0	0	1.77654
XLOC_037865	0.467855	0.485071	0.481768	1.39294	0.0508921	0.142823	0.0480399	0.310913	3.82971	1.32788	1.50056
XLOC_037892	0.119179	0.107295	1.98506	1.84075	3.34984	5.4929	3.87773	0.165753	2.58851	1.05688	2.51663
XLOC_037992	0	0	0	0	1.53427	0	0	0.238709	2.06529	0	0.546074
XLOC_037999	16.5662	14.0065	17.603	10.2164	12.2531	8.40553	13.9025	14.1793	11.1548	9.31129	10.883
XLOC_038000	0.174285	0.285633	0.261365	0.201615	0.282728	0.0801726	0.156549	0.240333	0.238794	0.358923	0.298797
XLOC_038005	1.21183	1.71135	2.06296	3.07598	0.990596	6.45238e-35	0.433951	0.575433	1.24581	3.18375	2.10687
XLOC_038048	0.38055	0.555531	0.306064	0.400284	0	1.21549	1.14607	1.02147	0.79888	0	0
XLOC_038073	1.72292	1.43077	10.186	11.3175	11.6613	12.177	13.8431	6.01344	19.5456	5.57077	3.5719
XLOC_038120	1.2415	1.30568	2.13333	1.41481	1.17126	1.46877	1.04135	0.305042	2.38959	1.37515	1.96406
XLOC_038124	0.63512	0	2.26243	0	2.25774	0	0	0	0	0	4.80036
XLOC_038133	0.145045	0	0.498015	0	0.205052	0.970869	0.481459	0.079186	0.168654	1.76195	0.36118
XLOC_038157	0.548563	0.2594	0.666746	0.894869	0.297164	1.08362	1.39134	0.109753	0.237185	0	0.726204
XLOC_038184	1.42528	1.48647	1.02143	2.34711	2.17484	3.02762	1.97389	0.285197	1.80436	0.92095	0.601255
XLOC_038223	2.01487	1.90454	4.5352	4.74029	4.9415	3.92055	4.44573	4.12121	3.88389	5.11927	5.29433
XLOC_038224	0.62812	0.369499	1.88602	1.20779	2.21843	3.65654	3.95917	0.632614	1.24306	1.14421	1.57805
XLOC_038229	0.150423	0	0.231423	0.304314	0.323171	0.360842	0.256931	0.383472	0.260372	0.787683	1.09917
XLOC_038234	0.636202	0.206115	0	1.58117	3.74046	1.83949	1.51505	0.0850551	1.13408	0.597965	2.26125
XLOC_038236	7.30997e-43	2.02124	0.307369	7.58642e-51	1.44858e-75	0.654659	0	3.74456	1.32765	4.63027	1.57189
XLOC_038251	0.684996	0.642567	1.32152	1.57926	1.39267	1.39911	1.21416	5.87379	1.02747	1.48795	1.45074
XLOC_038271	0.301019	0.12175	1.78254	1.40501	0.461383	0.924099	0.491502	2.65133	0.212862	0.313352	2.73242
XLOC_038275	0.663273	0.56099	0.248222	0	0.159174	0.542243	0	0.237007	0.368216	0.361224	1.29063
XLOC_038455	8.75558	12.3527	11.3384	11.252	14.505	11.7532	13.7937	8.83609	10.1559	8.52197	11.0716
XLOC_038464	0.269106	0.522409	0.174396	0.700427	1.63283	4.24011	4.31599	3.21194	0.173315	1.44527	0.467009
XLOC_038465	0.363929	0.323403	0.0618637	2.6768	0.0625138	0.0722159	0.502417	0.684881	0.191071	0.149345	0.100899
XLOC_038467	0.632511	0.526929	3.92151	3.46135	4.55042	8.74131	7.85637	1.11963	3.03014	1.48795	5.05734
XLOC_038468	0.03854	0.569197	0.366999	0.225392	2.80953	4.48336	4.9784	2.37707	5.39838	0.240956	7.19618
XLOC_038493	0.785868	0.607615	0.486543	0	0.173225	0	0	0	0.746209	0.197841	0.144982
XLOC_038495	0.513846	0.53076	0.426485	0.269462	0.273593	0.463656	0.231945	0.228378	0.358336	0.107236	0.333765
XLOC_038502	7.63142	8.25879	6.53386	7.48057	6.35962	5.24793	3.56222	9.93068	8.60572	9.33173	8.57087
XLOC_038503	0.784627	0.603043	0.43269	0.394899	1.06075	0.774166	0.94518	0.57573	0.55091	0.557046	0.530602
XLOC_038529	26.5053	27.137	44.3004	51.442	54.8822	59.6032	67.4421	57.1784	40.9338	38.6531	62.7275
XLOC_038539	12.5304	11.409	14.375	18.5803	22.7446	21.8801	20.8699	10.1992	15.5252	10.616	18.2042
XLOC_038561	0.198074	0.251169	0.430516	1.13858	1.88329	1.00754	1.6013	0.78369	0.962834	0	0.820053
XLOC_038615	0.674712	0.58542	0.652407	0.436316	0.453397	0.116767	0.0511339	0.63113	0.418265	0.283045	0.186094
XLOC_038657	0.893626	0.849728	1.25611	1.20819	1.35674	1.78903	1.37538	0.554257	1.21637	0.719089	2.0818
XLOC_038665	0.305199	0.526041	0.848035	0.779536	0.943634	0.643827	0.966502	0.268049	0.344304	0.335118	0.419859
XLOC_038736	0	0	0.181678	0	0.288675	0.34284	0	0.301402	0	0	1.03656
XLOC_038739	0.00954398	0.02346	1.0067	0.283745	0.691155	0.835057	0.944265	0.93367	0.20765	0.134877	1.23528
XLOC_038803	0	0	0	0	0	0	0	0	0	0	1.18669
XLOC_038833	0.389324	0.205029	0.348137	0	0.519284	0	1.18579	0	0	0.664925	0.468174
XLOC_038907	0.152036	0	0	0.44495	0.366833	0	0.394502	0.720723	0	0.64609	0.476666
[truncated: 909 more rows]
